# Supplementary material for: The Expression Profile of mRNA and tRNA Genes in Splenocytes and Neutrophils after In Vivo Delivery of Antitumor Short Hairpin RNA of Indoleamine 2,3- Dioxygenase
Source: Int J Mol Sci. 2020 Sep 13;21(18):6703. doi: 10.3390/ijms21186703 (PMC7555719; doi:10.3390/ijms21186703)
Supplement: Supplementary file 1 [file ijms-21-06703-s001.zip]

Archive with 3 entries (3 files):
- ijms-898817-supplementary.docx
- RNA.xlsx
- tRNA.xlsx
