# Supplementary material for: The Expression Profile of mRNA and tRNA Genes in Splenocytes and Neutrophils after In Vivo Delivery of Antitumor Short Hairpin RNA of Indoleamine 2,3- Dioxygenase
Source: Int J Mol Sci. 2020 Sep 13;21(18):6703. doi: 10.3390/ijms21186703 (PMC7555719; doi:10.3390/ijms21186703)
Supplement: Supplementary file 1 [file ijms-21-06703-s001.zip › RNA.xlsx]

## Sheet: Total splenocytes
Gene Symbol	description	MeanRatio(Total_IDOsh_day16 vs. Total_Scr_IDOsh_day16)	Fold-Change(Total_IDOsh_day16 vs. Total_Scr_IDOsh_day16)	Fold-Change(Total_IDOsh_day16 vs. Total_Scr_IDOsh_day16) (Description)	Total_IDOsh_day16	Total_Scr_IDOsh_day16
0610005C13Rik	RIKEN cDNA 0610005C13 gene	1.03724	1.03724	Total_IDOsh_day16 up vs Total_Scr_IDOsh_day16	13	11
0610009B22Rik	RIKEN cDNA 0610009B22 gene	0.714378	-1.39982	Total_IDOsh_day16 down vs Total_Scr_IDOsh_day16	35	43
0610009E02Rik	RIKEN cDNA 0610009E02 gene	2.35695	2.35695	Total_IDOsh_day16 up vs Total_Scr_IDOsh_day16	14.0985	5.24989
0610009L18Rik	RIKEN cDNA 0610009L18 gene	1.22873	1.22873	Total_IDOsh_day16 up vs Total_Scr_IDOsh_day16	35	25
0610009O20Rik	?	0.850195	-1.1762	Total_IDOsh_day16 down vs Total_Scr_IDOsh_day16	279.947	288.992
0610010B08Rik_dup1	?	2.67489	2.67489	Total_IDOsh_day16 up vs Total_Scr_IDOsh_day16	49.5594	16.2611
0610010B08Rik_dup2	?	4.98361	4.98361	Total_IDOsh_day16 up vs Total_Scr_IDOsh_day16	21.9266	3.8615
0610010B08Rik_dup3	?	0.685494	-1.4588	Total_IDOsh_day16 down vs Total_Scr_IDOsh_day16	18.4086	23.5692
0610010B08Rik_dup4	?	1.00855	1.00855	Total_IDOsh_day16 up vs Total_Scr_IDOsh_day16	23.2585	20.2402
0610010B08Rik_dup5	?	0.360546	-2.77357	Total_IDOsh_day16 down vs Total_Scr_IDOsh_day16	7.61218	18.5301
0610010B08Rik_dup6	?	0.49333	-2.02704	Total_IDOsh_day16 down vs Total_Scr_IDOsh_day16	10.6869	19.0126
0610010F05Rik	RIKEN cDNA 0610010F05 gene	0.890476	-1.12299	Total_IDOsh_day16 down vs Total_Scr_IDOsh_day16	139	137
0610010K14Rik	RIKEN cDNA 0610010K14 gene	0.952265	-1.05013	Total_IDOsh_day16 down vs Total_Scr_IDOsh_day16	217	200
0610012G03Rik	RIKEN cDNA 0610012G03 gene	1.09913	1.09913	Total_IDOsh_day16 up vs Total_Scr_IDOsh_day16	134	107
0610030E20Rik	RIKEN cDNA 0610030E20 gene	0.972991	-1.02776	Total_IDOsh_day16 down vs Total_Scr_IDOsh_day16	888	801
0610037L13Rik	RIKEN cDNA 0610037L13 gene	0.828658	-1.20677	Total_IDOsh_day16 down vs Total_Scr_IDOsh_day16	186	197
0610038B21Rik	RIKEN cDNA 0610038B21 gene	1.13638	1.13638	Total_IDOsh_day16 up vs Total_Scr_IDOsh_day16	18.4589	14.2564
0610039H22Rik	RIKEN cDNA 0610039H22 gene	0.735044	-1.36046	Total_IDOsh_day16 down vs Total_Scr_IDOsh_day16	67	80
0610039K10Rik	RIKEN cDNA 0610039K10 gene	0.765196	-1.30686	Total_IDOsh_day16 down vs Total_Scr_IDOsh_day16	156.275	179.245
0610040B10Rik	RIKEN cDNA 0610040B10 gene	1.22873	1.22873	Total_IDOsh_day16 up vs Total_Scr_IDOsh_day16	7	5
0610040F04Rik	RIKEN cDNA 0610040F04 gene	?	?	No change between Total_IDOsh_day16 and Total_Scr_IDOsh_day16	0	2.06083
0610040J01Rik	RIKEN cDNA 0610040J01 gene	1.36526	1.36526	Total_IDOsh_day16 up vs Total_Scr_IDOsh_day16	14	9
0610043K17Rik	RIKEN cDNA 0610043K17 gene	1.75533	1.75533	Total_IDOsh_day16 up vs Total_Scr_IDOsh_day16	4	2
1110002J07Rik	RIKEN cDNA 1110002J07 gene	1.97474	1.97474	Total_IDOsh_day16 up vs Total_Scr_IDOsh_day16	9	4
1110002L01Rik	RIKEN cDNA 1110002L01 gene	1.00807	1.00807	Total_IDOsh_day16 up vs Total_Scr_IDOsh_day16	119.416	103.968
1110004F10Rik	RIKEN cDNA 1110004F10 gene	0.930856	-1.07428	Total_IDOsh_day16 down vs Total_Scr_IDOsh_day16	420	396
1110006O24Rik	RIKEN cDNA 1110006O24 gene	1.02394	1.02394	Total_IDOsh_day16 up vs Total_Scr_IDOsh_day16	7	6
1110008L16Rik	RIKEN cDNA 1110008L16 gene	1.13845	1.13845	Total_IDOsh_day16 up vs Total_Scr_IDOsh_day16	271.105	209.003
1110008P14Rik	RIKEN cDNA 1110008P14 gene	0.972547	-1.02823	Total_IDOsh_day16 down vs Total_Scr_IDOsh_day16	82	74
1110012L19Rik	RIKEN cDNA 1110012L19 gene	0.828905	-1.20641	Total_IDOsh_day16 down vs Total_Scr_IDOsh_day16	51	54
1110017D15Rik	RIKEN cDNA 1110017D15 gene	?	?	No change between Total_IDOsh_day16 and Total_Scr_IDOsh_day16	1	0
1110019D14Rik	RIKEN cDNA 1110019D14 gene	2.00609	2.00609	Total_IDOsh_day16 up vs Total_Scr_IDOsh_day16	16	7
1110020A21Rik	RIKEN cDNA 1110020A21 gene	1.21201	1.21201	Total_IDOsh_day16 up vs Total_Scr_IDOsh_day16	29	21
1110028F11Rik	RIKEN cDNA 1110028F11 gene	1.1052	1.1052	Total_IDOsh_day16 up vs Total_Scr_IDOsh_day16	33.9996	26.9998
1110032A03Rik	RIKEN cDNA 1110032A03 gene	1.15645	1.15645	Total_IDOsh_day16 up vs Total_Scr_IDOsh_day16	112	85
1110032F04Rik	RIKEN cDNA 1110032F04 gene	1.23906	1.23906	Total_IDOsh_day16 up vs Total_Scr_IDOsh_day16	24	17
1110036E04Rik	RIKEN cDNA 1110036E04 gene	?	?	No change between Total_IDOsh_day16 and Total_Scr_IDOsh_day16	9	0
1110038B12Rik	RIKEN cDNA 1110038B12 gene	1.1176	1.1176	Total_IDOsh_day16 up vs Total_Scr_IDOsh_day16	177	139
1110038F14Rik	RIKEN cDNA 1110038F14 gene	1.09892	1.09892	Total_IDOsh_day16 up vs Total_Scr_IDOsh_day16	149	119
1110046J04Rik	RIKEN cDNA 1110046J04 gene	0.987372	-1.01279	Total_IDOsh_day16 down vs Total_Scr_IDOsh_day16	9	8
1110051M20Rik	RIKEN cDNA 1110051M20 gene	0.961321	-1.04024	Total_IDOsh_day16 down vs Total_Scr_IDOsh_day16	502.143	458.445
1110058D11Rik	RIKEN cDNA 1110058D11 gene	0.877664	-1.13939	Total_IDOsh_day16 down vs Total_Scr_IDOsh_day16	3	3
1110059E24Rik	RIKEN cDNA 1110059E24 gene	0.919961	-1.087	Total_IDOsh_day16 down vs Total_Scr_IDOsh_day16	522	498
1110059G10Rik	RIKEN cDNA 1110059G10 gene	0.991318	-1.00876	Total_IDOsh_day16 down vs Total_Scr_IDOsh_day16	157	139
1110065P20Rik	RIKEN cDNA 1110065P20 gene	0.558653	-1.79002	Total_IDOsh_day16 down vs Total_Scr_IDOsh_day16	17.9247	28.1603
1190002N15Rik	RIKEN cDNA 1190002N15 gene	1.15209	1.15209	Total_IDOsh_day16 up vs Total_Scr_IDOsh_day16	466	355
1190005I06Rik	RIKEN cDNA 1190005I06 gene	1	1	No change between Total_IDOsh_day16 and Total_Scr_IDOsh_day16	2.34386e-15	1.71448e-15
1190007I07Rik	RIKEN cDNA 1190007I07 gene	1.32775	1.32775	Total_IDOsh_day16 up vs Total_Scr_IDOsh_day16	59	39
1300002E11Rik	RIKEN cDNA 1300002E11 gene	1.10056	1.10056	Total_IDOsh_day16 up vs Total_Scr_IDOsh_day16	316	252
1300017J02Rik	RIKEN cDNA 1300017J02 gene	?	?	No change between Total_IDOsh_day16 and Total_Scr_IDOsh_day16	164	0
1500004A13Rik	RIKEN cDNA 1500004A13 gene	0.79618	-1.256	Total_IDOsh_day16 down vs Total_Scr_IDOsh_day16	321.124	353.988
1500009C09Rik	RIKEN cDNA 1500009C09 gene	4.38832	4.38832	Total_IDOsh_day16 up vs Total_Scr_IDOsh_day16	5	1
1500009L16Rik	RIKEN cDNA 1500009L16 gene	?	?	No change between Total_IDOsh_day16 and Total_Scr_IDOsh_day16	3	0
1500011B03Rik	RIKEN cDNA 1500011B03 gene	0.845749	-1.18238	Total_IDOsh_day16 down vs Total_Scr_IDOsh_day16	106	110
1500011K16Rik	RIKEN cDNA 1500011K16 gene	1.07032	1.07032	Total_IDOsh_day16 up vs Total_Scr_IDOsh_day16	50	41
1500015A07Rik	RIKEN cDNA 1500015A07 gene	1.1061	1.1061	Total_IDOsh_day16 up vs Total_Scr_IDOsh_day16	92	73
1500015O10Rik	RIKEN cDNA 1500015O10 gene	1.4262	1.4262	Total_IDOsh_day16 up vs Total_Scr_IDOsh_day16	13	8
1500026H17Rik	RIKEN cDNA 1500026H17 gene	?	?	No change between Total_IDOsh_day16 and Total_Scr_IDOsh_day16	0	4
1600002D24Rik	RIKEN cDNA 1600002D24 gene	0.585109	-1.70908	Total_IDOsh_day16 down vs Total_Scr_IDOsh_day16	2	3
1600002K03Rik	RIKEN cDNA 1600002K03 gene	0.763186	-1.3103	Total_IDOsh_day16 down vs Total_Scr_IDOsh_day16	40	46
1600010M07Rik	RIKEN cDNA 1600010M07 gene	1.09708	1.09708	Total_IDOsh_day16 up vs Total_Scr_IDOsh_day16	10	8
1600012H06Rik	RIKEN cDNA 1600012H06 gene	1.14271	1.14271	Total_IDOsh_day16 up vs Total_Scr_IDOsh_day16	255.135	195.958
1600014C10Rik	RIKEN cDNA 1600014C10 gene	1.22284	1.22284	Total_IDOsh_day16 up vs Total_Scr_IDOsh_day16	456.999	328
1600014C23Rik	RIKEN cDNA 1600014C23 gene	?	?	No change between Total_IDOsh_day16 and Total_Scr_IDOsh_day16	1	0
1600020E01Rik	RIKEN cDNA 1600020E01 gene	1.06083	1.06083	Total_IDOsh_day16 up vs Total_Scr_IDOsh_day16	139	115
1600023N17Rik	RIKEN cDNA 1600023N17 gene	1.46277	1.46277	Total_IDOsh_day16 up vs Total_Scr_IDOsh_day16	10	6
1600029I14Rik	RIKEN cDNA 1600029I14 gene	1.60923	1.60923	Total_IDOsh_day16 up vs Total_Scr_IDOsh_day16	28.9218	15.7738
1600029O15Rik	ribosomal protein L17 pseudogene	0.847272	-1.18026	Total_IDOsh_day16 down vs Total_Scr_IDOsh_day16	56	58.0088
1700001D01Rik	RIKEN cDNA 1700001D01 gene	2.04788	2.04788	Total_IDOsh_day16 up vs Total_Scr_IDOsh_day16	7	3
1700001G11Rik	RIKEN cDNA 1700001G11 gene	1.97474	1.97474	Total_IDOsh_day16 up vs Total_Scr_IDOsh_day16	9	4
1700001G17Rik	RIKEN cDNA 1700001G17 gene	1.40426	1.40426	Total_IDOsh_day16 up vs Total_Scr_IDOsh_day16	16	10
1700001J03Rik	RIKEN cDNA 1700001J03 gene	1.02394	1.02394	Total_IDOsh_day16 up vs Total_Scr_IDOsh_day16	7	6
1700001J11Rik	ring finger protein 19A pseudogene	1.08366	1.08366	Total_IDOsh_day16 up vs Total_Scr_IDOsh_day16	22.5243	18.2426
1700001K19Rik	RIKEN cDNA 1700001K19 gene	0.837312	-1.1943	Total_IDOsh_day16 down vs Total_Scr_IDOsh_day16	83	87
1700001K23Rik	RIKEN cDNA 1700001K23 gene	1.26948	1.26948	Total_IDOsh_day16 up vs Total_Scr_IDOsh_day16	81	56
1700001L05Rik	RIKEN cDNA 1700001L05 gene	1.17191	1.17191	Total_IDOsh_day16 up vs Total_Scr_IDOsh_day16	231	173
1700001L19Rik	RIKEN cDNA 1700001L19 gene	?	?	No change between Total_IDOsh_day16 and Total_Scr_IDOsh_day16	1	0
1700001O22Rik	RIKEN cDNA 1700001O22 gene	2.63299	2.63299	Total_IDOsh_day16 up vs Total_Scr_IDOsh_day16	3	1
1700001P01Rik	RIKEN cDNA 1700001P01 gene	1.09708	1.09708	Total_IDOsh_day16 up vs Total_Scr_IDOsh_day16	5	4
1700003E16Rik	RIKEN cDNA 1700003E16 gene	?	?	No change between Total_IDOsh_day16 and Total_Scr_IDOsh_day16	1	0
1700003F12Rik	RIKEN cDNA 1700003F12 gene	0.877664	-1.13939	Total_IDOsh_day16 down vs Total_Scr_IDOsh_day16	3	3
1700003G18Rik	RIKEN cDNA 1700003G18 gene	?	?	No change between Total_IDOsh_day16 and Total_Scr_IDOsh_day16	1	0
1700003M07Rik	RIKEN cDNA 1700003M07 gene	?	?	No change between Total_IDOsh_day16 and Total_Scr_IDOsh_day16	0	1
1700007J10Rik	RIKEN cDNA 1700007J10 gene	0.852314	-1.17328	Total_IDOsh_day16 down vs Total_Scr_IDOsh_day16	42.2014	43.4566
1700007L15Rik	RIKEN cDNA 1700007L15 gene	1.36038	1.36038	Total_IDOsh_day16 up vs Total_Scr_IDOsh_day16	31	20
1700008J07Rik	RIKEN cDNA 1700008J07 gene	0.933477	-1.07126	Total_IDOsh_day16 down vs Total_Scr_IDOsh_day16	106.545	100.175
1700008O03Rik	RIKEN cDNA 1700008O03 gene	1.75533	1.75533	Total_IDOsh_day16 up vs Total_Scr_IDOsh_day16	2	1
1700009J07Rik	RIKEN cDNA 1700009J07 gene	0.877664	-1.13939	Total_IDOsh_day16 down vs Total_Scr_IDOsh_day16	1	1
1700010B08Rik	RIKEN cDNA 1700010B08 gene	0.175533	-5.69694	Total_IDOsh_day16 down vs Total_Scr_IDOsh_day16	1	5
1700010D01Rik	RIKEN cDNA 1700010D01 gene	?	?	No change between Total_IDOsh_day16 and Total_Scr_IDOsh_day16	3	0
1700010I14Rik	RIKEN cDNA 1700010I14 gene	0.957452	-1.04444	Total_IDOsh_day16 down vs Total_Scr_IDOsh_day16	24	22
1700011B04Rik	RIKEN cDNA 1700011B04 gene	?	?	No change between Total_IDOsh_day16 and Total_Scr_IDOsh_day16	1	0
1700011L22Rik	RIKEN cDNA 1700011L22 gene	?	?	No change between Total_IDOsh_day16 and Total_Scr_IDOsh_day16	1	0
1700012B07Rik	RIKEN cDNA 1700012B07 gene	?	?	No change between Total_IDOsh_day16 and Total_Scr_IDOsh_day16	3	0
1700012C14Rik	RIKEN cDNA 1700012C14 gene	0.877664	-1.13939	Total_IDOsh_day16 down vs Total_Scr_IDOsh_day16	1	1
1700012D01Rik	RIKEN cDNA 1700012D01 gene	1.2934	1.2934	Total_IDOsh_day16 up vs Total_Scr_IDOsh_day16	28	19
1700012D14Rik	RIKEN cDNA 1700012D14 gene	0.957452	-1.04444	Total_IDOsh_day16 down vs Total_Scr_IDOsh_day16	12	11
1700012D16Rik	RIKEN cDNA 1700012D16 gene	0.934288	-1.07033	Total_IDOsh_day16 down vs Total_Scr_IDOsh_day16	33	31
1700016A09Rik	RIKEN cDNA 1700016A09 gene	0.683057	-1.46401	Total_IDOsh_day16 down vs Total_Scr_IDOsh_day16	45.663	58.6726
1700016C15Rik	RIKEN cDNA 1700016C15 gene	0.438832	-2.27878	Total_IDOsh_day16 down vs Total_Scr_IDOsh_day16	3	6
1700016D06Rik	RIKEN cDNA 1700016D06 gene	1.3165	1.3165	Total_IDOsh_day16 up vs Total_Scr_IDOsh_day16	6	4
1700016G22Rik	RIKEN cDNA 1700016G22 gene	2.63299	2.63299	Total_IDOsh_day16 up vs Total_Scr_IDOsh_day16	3	1
1700016K19Rik	RIKEN cDNA 1700016K19 gene	1.75533	1.75533	Total_IDOsh_day16 up vs Total_Scr_IDOsh_day16	4	2
1700016L04Rik	RIKEN cDNA 1700016L04 gene	?	?	No change between Total_IDOsh_day16 and Total_Scr_IDOsh_day16	1	0
1700017B05Rik	RIKEN cDNA 1700017B05 gene	0.895235	-1.11703	Total_IDOsh_day16 down vs Total_Scr_IDOsh_day16	1019	999
1700017G19Rik	RIKEN cDNA 1700017G19 gene	?	?	No change between Total_IDOsh_day16 and Total_Scr_IDOsh_day16	0	1
1700017J07Rik	RIKEN cDNA 1700017J07 gene	?	?	No change between Total_IDOsh_day16 and Total_Scr_IDOsh_day16	4	0
1700018B08Rik	RIKEN cDNA 1700018B08 gene	?	?	No change between Total_IDOsh_day16 and Total_Scr_IDOsh_day16	0	3
1700018L02Rik	RIKEN cDNA 1700018L02 gene	1.22383	1.22383	Total_IDOsh_day16 up vs Total_Scr_IDOsh_day16	7.60129	5.45125
1700019A02Rik	RIKEN cDNA 1700019A02 gene	?	?	No change between Total_IDOsh_day16 and Total_Scr_IDOsh_day16	1	0
1700019D03Rik	RIKEN cDNA 1700019D03 gene	0.438832	-2.27878	Total_IDOsh_day16 down vs Total_Scr_IDOsh_day16	4	8
1700020A23Rik	RIKEN cDNA 1700020A23 gene	2.04788	2.04788	Total_IDOsh_day16 up vs Total_Scr_IDOsh_day16	7	3
1700020D05Rik	RIKEN cDNA 1700020D05 gene	1.46277	1.46277	Total_IDOsh_day16 up vs Total_Scr_IDOsh_day16	25	15
1700020I14Rik	RIKEN cDNA 1700020I14 gene	1.25198	1.25198	Total_IDOsh_day16 up vs Total_Scr_IDOsh_day16	689	483.002
1700020L24Rik	RIKEN cDNA 1700020L24 gene	0.543511	-1.83989	Total_IDOsh_day16 down vs Total_Scr_IDOsh_day16	3.71562	6
1700020N18Rik	RIKEN cDNA 1700020N18 gene	2.19416	2.19416	Total_IDOsh_day16 up vs Total_Scr_IDOsh_day16	5	2
1700021F05Rik	RIKEN cDNA 1700021F05 gene	1.38401	1.38401	Total_IDOsh_day16 up vs Total_Scr_IDOsh_day16	41	26
1700021N21Rik	RIKEN cDNA 1700021N21 gene	?	?	No change between Total_IDOsh_day16 and Total_Scr_IDOsh_day16	1	0
1700022H01Rik	RIKEN cDNA 1700022H01 gene	1.75533	1.75533	Total_IDOsh_day16 up vs Total_Scr_IDOsh_day16	2	1
1700022I11Rik	RIKEN cDNA 1700022I11 gene	0.808146	-1.2374	Total_IDOsh_day16 down vs Total_Scr_IDOsh_day16	93	101
1700023D09Rik	RIKEN cDNA 1700023D09 gene	0.922609	-1.08388	Total_IDOsh_day16 down vs Total_Scr_IDOsh_day16	27.6033	26.2586
1700023F06Rik	RIKEN cDNA 1700023F06 gene	1.0727	1.0727	Total_IDOsh_day16 up vs Total_Scr_IDOsh_day16	11	9
1700024F13Rik	RIKEN cDNA 1700024F13 gene	0.438832	-2.27878	Total_IDOsh_day16 down vs Total_Scr_IDOsh_day16	1	2
1700025C18Rik	RIKEN cDNA 1700025C18 gene	0.877664	-1.13939	Total_IDOsh_day16 down vs Total_Scr_IDOsh_day16	5	5
1700025G04Rik	RIKEN cDNA 1700025G04 gene	1.11463	1.11463	Total_IDOsh_day16 up vs Total_Scr_IDOsh_day16	127	100
1700025N23Rik	RIKEN cDNA 1700025N23 gene	6.14365	6.14365	Total_IDOsh_day16 up vs Total_Scr_IDOsh_day16	7	1
1700026D11Rik	RIKEN cDNA 1700026D11 gene	1.3165	1.3165	Total_IDOsh_day16 up vs Total_Scr_IDOsh_day16	9	6
1700027A15Rik	RIKEN cDNA 1700027A15 gene	?	?	No change between Total_IDOsh_day16 and Total_Scr_IDOsh_day16	0	1
1700027F09Rik	RIKEN cDNA 1700027F09 gene	4.38832	4.38832	Total_IDOsh_day16 up vs Total_Scr_IDOsh_day16	5	1
1700027I24Rik	RIKEN cDNA 1700027I24 gene	?	?	No change between Total_IDOsh_day16 and Total_Scr_IDOsh_day16	2	0
1700027J07Rik	RIKEN cDNA 1700027J07 gene	1.24336	1.24336	Total_IDOsh_day16 up vs Total_Scr_IDOsh_day16	34	24
1700028E10Rik	RIKEN cDNA 1700028E10 gene	0.877664	-1.13939	Total_IDOsh_day16 down vs Total_Scr_IDOsh_day16	25	25
1700028I16Rik	RIKEN cDNA 1700028I16 gene	2.63299	2.63299	Total_IDOsh_day16 up vs Total_Scr_IDOsh_day16	3	1
1700028J19Rik	RIKEN cDNA 1700028J19 gene	1.75533	1.75533	Total_IDOsh_day16 up vs Total_Scr_IDOsh_day16	6	3
1700028K03Rik	RIKEN cDNA 1700028K03 gene	0.749967	-1.33339	Total_IDOsh_day16 down vs Total_Scr_IDOsh_day16	66.2571	77.5387
1700029H14Rik	RIKEN cDNA 1700029H14 gene	0.794077	-1.25932	Total_IDOsh_day16 down vs Total_Scr_IDOsh_day16	57	63
1700029I15Rik	RIKEN cDNA 1700029I15 gene	7.89898	7.89898	Total_IDOsh_day16 up vs Total_Scr_IDOsh_day16	9	1
1700029J07Rik	RIKEN cDNA 1700029J07 gene	0.989114	-1.01101	Total_IDOsh_day16 down vs Total_Scr_IDOsh_day16	71	63
1700029P11Rik	RIKEN cDNA 1700029P11 gene	1.46277	1.46277	Total_IDOsh_day16 up vs Total_Scr_IDOsh_day16	5	3
1700030C10Rik	RIKEN cDNA 1700030C10 gene	0.731387	-1.36727	Total_IDOsh_day16 down vs Total_Scr_IDOsh_day16	5	6
1700030J22Rik	RIKEN cDNA 1700030J22 gene	0.658248	-1.51918	Total_IDOsh_day16 down vs Total_Scr_IDOsh_day16	6	8
1700030K09Rik	RIKEN cDNA 1700030K09 gene	0.894038	-1.11852	Total_IDOsh_day16 down vs Total_Scr_IDOsh_day16	273	268
1700030L20Rik	RIKEN cDNA 1700030L20 gene	2.04788	2.04788	Total_IDOsh_day16 up vs Total_Scr_IDOsh_day16	7	3
1700030M09Rik	RIKEN cDNA 1700030M09 gene	0.877664	-1.13939	Total_IDOsh_day16 down vs Total_Scr_IDOsh_day16	2	2
1700034H15Rik	RIKEN cDNA 1700034H15 gene	1.70676	1.70676	Total_IDOsh_day16 up vs Total_Scr_IDOsh_day16	15.9954	8.22528
1700034I23Rik	FUN14 domain containing 2 pseudogene	0.961201	-1.04037	Total_IDOsh_day16 down vs Total_Scr_IDOsh_day16	22.9988	21
1700034J05Rik	RIKEN cDNA 1700034J05 gene	3.94949	3.94949	Total_IDOsh_day16 up vs Total_Scr_IDOsh_day16	9	2
1700034P13Rik	RIKEN cDNA 1700034P13 gene	?	?	No change between Total_IDOsh_day16 and Total_Scr_IDOsh_day16	4.90568	6.31043e-19
1700037C18Rik	RIKEN cDNA 1700037C18 gene	0.939435	-1.06447	Total_IDOsh_day16 down vs Total_Scr_IDOsh_day16	32.1154	30.0037
1700037H04Rik	RIKEN cDNA 1700037H04 gene	1.82677	1.82677	Total_IDOsh_day16 up vs Total_Scr_IDOsh_day16	179	85.9999
1700039M10Rik	RIKEN cDNA 1700039M10 gene	1.50457	1.50457	Total_IDOsh_day16 up vs Total_Scr_IDOsh_day16	12	7
1700040D17Rik	RIKEN cDNA 1700040D17 gene	2.19416	2.19416	Total_IDOsh_day16 up vs Total_Scr_IDOsh_day16	5	2
1700042G07Rik	RIKEN cDNA 1700042G07 gene	?	?	No change between Total_IDOsh_day16 and Total_Scr_IDOsh_day16	0	2
1700042O10Rik	RIKEN cDNA 1700042O10 gene	0.877664	-1.13939	Total_IDOsh_day16 down vs Total_Scr_IDOsh_day16	1	1
1700047A11Rik	RIKEN cDNA 1700047A11 gene	1.3165	1.3165	Total_IDOsh_day16 up vs Total_Scr_IDOsh_day16	3	2
1700047G03Rik	RIKEN cDNA 1700047G03 gene	?	?	No change between Total_IDOsh_day16 and Total_Scr_IDOsh_day16	2	0
1700047I17Rik2_dup1	?	0.775396	-1.28966	Total_IDOsh_day16 down vs Total_Scr_IDOsh_day16	78.6401	89.0121
1700047I17Rik2_dup2	?	1.27771	1.27771	Total_IDOsh_day16 up vs Total_Scr_IDOsh_day16	129.584	89.0121
1700047M11Rik	RIKEN cDNA 1700047M11 gene	11.4096	11.4096	Total_IDOsh_day16 up vs Total_Scr_IDOsh_day16	13	1
1700048M11Rik	RIKEN cDNA 1700048M11 gene	2.63299	2.63299	Total_IDOsh_day16 up vs Total_Scr_IDOsh_day16	6	2
1700048O20Rik	RIKEN cDNA 1700048O20 gene	0.90274	-1.10774	Total_IDOsh_day16 down vs Total_Scr_IDOsh_day16	36	35
1700052I22Rik	RIKEN cDNA 1700052I22 gene	?	?	No change between Total_IDOsh_day16 and Total_Scr_IDOsh_day16	0	1
1700052K11Rik	RIKEN cDNA 1700052K11 gene	1.23961	1.23961	Total_IDOsh_day16 up vs Total_Scr_IDOsh_day16	92.1277	65.2279
1700055C04Rik	RIKEN cDNA 1700055C04 gene	?	?	No change between Total_IDOsh_day16 and Total_Scr_IDOsh_day16	1	0
1700055D16Rik	RIKEN cDNA 1700055D16 gene	0.54854	-1.82302	Total_IDOsh_day16 down vs Total_Scr_IDOsh_day16	20	32
1700056E22Rik	RIKEN cDNA 1700056E22 gene	1.21798	1.21798	Total_IDOsh_day16 up vs Total_Scr_IDOsh_day16	68	49
1700061G19Rik	RIKEN cDNA 1700061G19 gene	1.0532	1.0532	Total_IDOsh_day16 up vs Total_Scr_IDOsh_day16	24	20
1700063D05Rik	RIKEN cDNA 1700063D05 gene	0.877664	-1.13939	Total_IDOsh_day16 down vs Total_Scr_IDOsh_day16	1	1
1700063H04Rik	RIKEN cDNA 1700063H04 gene	?	?	No change between Total_IDOsh_day16 and Total_Scr_IDOsh_day16	13	0
1700064M15Rik	RIKEN cDNA 1700064M15 gene	2.19416	2.19416	Total_IDOsh_day16 up vs Total_Scr_IDOsh_day16	5	2
1700065D16Rik	RIKEN cDNA 1700065D16 gene	0.492243	-2.03152	Total_IDOsh_day16 down vs Total_Scr_IDOsh_day16	5.09978	9.09286
1700065I16Rik	gasdermin pseudogene	1.75613	1.75613	Total_IDOsh_day16 up vs Total_Scr_IDOsh_day16	8.28097	4.13859
1700066B17Rik	RIKEN cDNA 1700066B17 gene	2.63299	2.63299	Total_IDOsh_day16 up vs Total_Scr_IDOsh_day16	3	1
1700066B19Rik	RIKEN cDNA 1700066B19 gene	0.626903	-1.59514	Total_IDOsh_day16 down vs Total_Scr_IDOsh_day16	5	7
1700066C05Rik	RIKEN cDNA 1700066C05 gene	?	?	No change between Total_IDOsh_day16 and Total_Scr_IDOsh_day16	1	0
1700066J03Rik	RIKEN cDNA 1700066J03 gene	0.877664	-1.13939	Total_IDOsh_day16 down vs Total_Scr_IDOsh_day16	1	1
1700066M21Rik	RIKEN cDNA 1700066M21 gene	1.17958	1.17958	Total_IDOsh_day16 up vs Total_Scr_IDOsh_day16	168	125
1700067K01Rik	RIKEN cDNA 1700067K01 gene	1.46277	1.46277	Total_IDOsh_day16 up vs Total_Scr_IDOsh_day16	5	3
1700069L16Rik	RIKEN cDNA 1700069L16 gene	?	?	No change between Total_IDOsh_day16 and Total_Scr_IDOsh_day16	2	0
1700071M16Rik	RIKEN cDNA 1700071M16 gene	0.783334	-1.27659	Total_IDOsh_day16 down vs Total_Scr_IDOsh_day16	33.8234	37.8964
1700072O05Rik	RIKEN cDNA 1700072O05 gene	?	?	No change between Total_IDOsh_day16 and Total_Scr_IDOsh_day16	0	2
1700073E17Rik	ribosomal protein L7 pseudogene	?	?	No change between Total_IDOsh_day16 and Total_Scr_IDOsh_day16	1	0
1700084E18Rik	RIKEN cDNA 1700084E18 gene	0.319151	-3.13332	Total_IDOsh_day16 down vs Total_Scr_IDOsh_day16	4	11
1700084J12Rik	ribosomal protein L7-like 1 pseudogene	1.0802	1.0802	Total_IDOsh_day16 up vs Total_Scr_IDOsh_day16	16	13
1700086L19Rik	RIKEN cDNA 1700086L19 gene	?	?	No change between Total_IDOsh_day16 and Total_Scr_IDOsh_day16	0	1
1700086O06Rik	RIKEN cDNA 1700086O06 gene	1.48323	1.48323	Total_IDOsh_day16 up vs Total_Scr_IDOsh_day16	27.0526	16.0076
1700088E04Rik	RIKEN cDNA 1700088E04 gene	0.357499	-2.79721	Total_IDOsh_day16 down vs Total_Scr_IDOsh_day16	2.21469	5.43711
1700092K14Rik	RIKEN cDNA 1700092K14 gene	0.877664	-1.13939	Total_IDOsh_day16 down vs Total_Scr_IDOsh_day16	1	1
1700092M07Rik	RIKEN cDNA 1700092M07 gene	0.263299	-3.79796	Total_IDOsh_day16 down vs Total_Scr_IDOsh_day16	3	10
1700094D03Rik	RIKEN cDNA 1700094D03 gene	1.00152	1.00152	Total_IDOsh_day16 up vs Total_Scr_IDOsh_day16	202.21	177.204
1700094J05Rik	RIKEN cDNA 1700094J05 gene	0.640315	-1.56173	Total_IDOsh_day16 down vs Total_Scr_IDOsh_day16	18.8147	25.7888
1700095J12Rik	RIKEN cDNA 1700095J12 gene	0.892052	-1.12101	Total_IDOsh_day16 down vs Total_Scr_IDOsh_day16	62	61
1700096J18Rik	RIKEN cDNA 1700096J18 gene	?	?	No change between Total_IDOsh_day16 and Total_Scr_IDOsh_day16	1	0
1700096K18Rik	RIKEN cDNA 1700096K18 gene	1.16425	1.16425	Total_IDOsh_day16 up vs Total_Scr_IDOsh_day16	65	49
1700097N02Rik	RIKEN cDNA 1700097N02 gene	1.24495	1.24495	Total_IDOsh_day16 up vs Total_Scr_IDOsh_day16	19.7389	13.9155
1700099I09Rik	RIKEN cDNA 1700099I09 gene	1.01137	1.01137	Total_IDOsh_day16 up vs Total_Scr_IDOsh_day16	65.9109	57.1973
1700100L14Rik	RIKEN cDNA 1700100L14 gene	0.438832	-2.27878	Total_IDOsh_day16 down vs Total_Scr_IDOsh_day16	4	8
1700101I11Rik	RIKEN cDNA 1700101I11 gene	1.75533	1.75533	Total_IDOsh_day16 up vs Total_Scr_IDOsh_day16	4	2
1700102H20Rik	RIKEN cDNA 1700102H20 gene	2.19416	2.19416	Total_IDOsh_day16 up vs Total_Scr_IDOsh_day16	5	2
1700102P08Rik	RIKEN cDNA 1700102P08 gene	0.6478	-1.54369	Total_IDOsh_day16 down vs Total_Scr_IDOsh_day16	31	42
1700105P06Rik	RIKEN cDNA 1700105P06 gene	1.75533	1.75533	Total_IDOsh_day16 up vs Total_Scr_IDOsh_day16	2	1
1700108J01Rik	RIKEN cDNA 1700108J01 gene	1.46277	1.46277	Total_IDOsh_day16 up vs Total_Scr_IDOsh_day16	5	3
1700109H08Rik	RIKEN cDNA 1700109H08 gene	0.909867	-1.09906	Total_IDOsh_day16 down vs Total_Scr_IDOsh_day16	39.7351	38.3288
1700110C19Rik	RIKEN cDNA 1700110C19 gene	0.292555	-3.41816	Total_IDOsh_day16 down vs Total_Scr_IDOsh_day16	2	6
1700110I01Rik_dup1	?	5.84185	5.84185	Total_IDOsh_day16 up vs Total_Scr_IDOsh_day16	17.306	2.6
1700110I01Rik_dup2	?	0.0375714	-26.616	Total_IDOsh_day16 down vs Total_Scr_IDOsh_day16	0.445202	10.3999
1700110I01Rik_dup3	?	0.233705	-4.2789	Total_IDOsh_day16 down vs Total_Scr_IDOsh_day16	2.9903e-05	0.000112299
1700110K17Rik	RIKEN cDNA 1700110K17 gene	1.91939	1.91939	Total_IDOsh_day16 up vs Total_Scr_IDOsh_day16	20.3904	9.32372
1700112J05Rik	RIKEN cDNA 1700112J05 gene	0.503209	-1.98725	Total_IDOsh_day16 down vs Total_Scr_IDOsh_day16	1.12765	1.96678
1700112J16Rik	RIKEN cDNA 1700112J16 gene	1.00304	1.00304	Total_IDOsh_day16 up vs Total_Scr_IDOsh_day16	8	7
1700113A16Rik	RIKEN cDNA 1700113A16 gene	0.704309	-1.41983	Total_IDOsh_day16 down vs Total_Scr_IDOsh_day16	40.2461	50.1521
1700120C14Rik	RIKEN cDNA 1700120C14 gene	0.59836	-1.67124	Total_IDOsh_day16 down vs Total_Scr_IDOsh_day16	2.04529	3
1700120K04Rik	RIKEN cDNA 1700120K04 gene	0.828905	-1.20641	Total_IDOsh_day16 down vs Total_Scr_IDOsh_day16	17	18
1700123J17Rik	RIKEN cDNA 1700123J17 gene	?	?	No change between Total_IDOsh_day16 and Total_Scr_IDOsh_day16	1	0
1700123M08Rik	RIKEN cDNA 1700123M08 gene	1.3165	1.3165	Total_IDOsh_day16 up vs Total_Scr_IDOsh_day16	3	2
1700123O20Rik	RIKEN cDNA 1700123O20 gene	1.05692	1.05692	Total_IDOsh_day16 up vs Total_Scr_IDOsh_day16	348.499	289.392
1700124L16Rik	RIKEN cDNA 1700124L16 gene	?	?	No change between Total_IDOsh_day16 and Total_Scr_IDOsh_day16	2	0
1700125G22Rik	RIKEN cDNA 1700125G22 gene	0.501522	-1.99393	Total_IDOsh_day16 down vs Total_Scr_IDOsh_day16	4	7
1700125H20Rik	RIKEN cDNA 1700125H20 gene	?	?	No change between Total_IDOsh_day16 and Total_Scr_IDOsh_day16	0	5
1810006J02Rik	RIKEN cDNA 1810006J02 gene	1.25381	1.25381	Total_IDOsh_day16 up vs Total_Scr_IDOsh_day16	10	7
1810009A15Rik	RIKEN cDNA 1810009A15 gene	1.11908	1.11908	Total_IDOsh_day16 up vs Total_Scr_IDOsh_day16	118.23	92.7251
1810010D01Rik	RIKEN cDNA 1810010D01 gene	1.75533	1.75533	Total_IDOsh_day16 up vs Total_Scr_IDOsh_day16	10	5
1810010H24Rik	RIKEN cDNA 1810010H24 gene	1.2711	1.2711	Total_IDOsh_day16 up vs Total_Scr_IDOsh_day16	42	29
1810012K16Rik	RIKEN cDNA 1810012K16 gene	0.219416	-4.55755	Total_IDOsh_day16 down vs Total_Scr_IDOsh_day16	1	4
1810013A23Rik	RIKEN cDNA 1810013A23 gene	0.585109	-1.70908	Total_IDOsh_day16 down vs Total_Scr_IDOsh_day16	6	9
1810013L24Rik	RIKEN cDNA 1810013L24 gene	0.985133	-1.01509	Total_IDOsh_day16 down vs Total_Scr_IDOsh_day16	1320	1176
1810014B01Rik	RIKEN cDNA 1810014B01 gene	0.762182	-1.31202	Total_IDOsh_day16 down vs Total_Scr_IDOsh_day16	66	76
1810019D21Rik	RIKEN cDNA 1810019D21 gene	0.80623	-1.24034	Total_IDOsh_day16 down vs Total_Scr_IDOsh_day16	33.0699	36
1810020O05Rik	Riken cDNA 1810020O05 gene	?	?	No change between Total_IDOsh_day16 and Total_Scr_IDOsh_day16	0	1
1810021B22Rik	RIKEN cDNA 1810021B22 gene	1.75533	1.75533	Total_IDOsh_day16 up vs Total_Scr_IDOsh_day16	6	3
1810022K09Rik	RIKEN cDNA 1810022K09 gene	1.48295	1.48295	Total_IDOsh_day16 up vs Total_Scr_IDOsh_day16	98	58
1810024B03Rik	RIKEN cDNA 1810024B03 gene	?	?	No change between Total_IDOsh_day16 and Total_Scr_IDOsh_day16	3	0
1810026B05Rik	RIKEN cDNA 1810026B05 gene	0.90148	-1.10929	Total_IDOsh_day16 down vs Total_Scr_IDOsh_day16	1898.49	1848.33
1810030O07Rik	RIKEN cDNA 1810030O07 gene	0.969158	-1.03182	Total_IDOsh_day16 down vs Total_Scr_IDOsh_day16	572	518
1810032O08Rik	RIKEN cDNA 1810032O08 gene	0.765022	-1.30715	Total_IDOsh_day16 down vs Total_Scr_IDOsh_day16	163	187
1810034E14Rik	RIKEN cDNA 1810034E14 gene	1.20679	1.20679	Total_IDOsh_day16 up vs Total_Scr_IDOsh_day16	88	64
1810037I17Rik	RIKEN cDNA 1810037I17 gene	0.849713	-1.17687	Total_IDOsh_day16 down vs Total_Scr_IDOsh_day16	152	157
1810041H14Rik	RIKEN cDNA 1810041H14 gene	1.03519	1.03519	Total_IDOsh_day16 up vs Total_Scr_IDOsh_day16	46	39
1810043G02Rik	RIKEN cDNA 1810043G02 gene	1.20493	1.20493	Total_IDOsh_day16 up vs Total_Scr_IDOsh_day16	81	59
1810044D09Rik	RIKEN cDNA 1810044D09 gene	0.540101	-1.85151	Total_IDOsh_day16 down vs Total_Scr_IDOsh_day16	8	13
1810046K07Rik	RIKEN cDNA 1810046K07 gene	0.554314	-1.80403	Total_IDOsh_day16 down vs Total_Scr_IDOsh_day16	36	57
1810053B23Rik	RIKEN cDNA 1810053B23 gene	3.51066	3.51066	Total_IDOsh_day16 up vs Total_Scr_IDOsh_day16	4	1
1810055G02Rik	RIKEN cDNA 1810055G02 gene	1.25196	1.25196	Total_IDOsh_day16 up vs Total_Scr_IDOsh_day16	96.9999	68
1810058I24Rik	RIKEN cDNA 1810058I24 gene	1.41975	1.41975	Total_IDOsh_day16 up vs Total_Scr_IDOsh_day16	330.001	204
1810062G17Rik	RIKEN cDNA 1810062G17 gene	0.614365	-1.6277	Total_IDOsh_day16 down vs Total_Scr_IDOsh_day16	7	10
1810062O18Rik	RIKEN cDNA 1810062O18 gene	3.00264	3.00264	Total_IDOsh_day16 up vs Total_Scr_IDOsh_day16	7.49816	2.19169
1810064F22Rik	RIKEN cDNA 1810064F22 gene	?	?	No change between Total_IDOsh_day16 and Total_Scr_IDOsh_day16	1	0
2010001A14Rik	RIKEN cDNA 2010001A14 gene	0.877664	-1.13939	Total_IDOsh_day16 down vs Total_Scr_IDOsh_day16	9	9
2010005H15Rik	RIKEN cDNA 2010005H15 gene	?	?	No change between Total_IDOsh_day16 and Total_Scr_IDOsh_day16	2.20217	0
2010009K17Rik	RIKEN cDNA 2010009K17 gene	1.17022	1.17022	Total_IDOsh_day16 up vs Total_Scr_IDOsh_day16	12	9
2010010A06Rik	RIKEN cDNA 2010010A06 gene	0.877664	-1.13939	Total_IDOsh_day16 down vs Total_Scr_IDOsh_day16	2	2
2010016I18Rik	RIKEN cDNA 2010016I18 gene	1.39925	1.39925	Total_IDOsh_day16 up vs Total_Scr_IDOsh_day16	160.996	100.983
2010106C02Rik	RIKEN cDNA 2010106C02 gene	1.29166	1.29166	Total_IDOsh_day16 up vs Total_Scr_IDOsh_day16	78	53
2010109A12Rik	RIKEN cDNA 2010109A12 gene	1.17022	1.17022	Total_IDOsh_day16 up vs Total_Scr_IDOsh_day16	4	3
2010109I03Rik	RIKEN cDNA 2010109I03 gene	1.19681	1.19681	Total_IDOsh_day16 up vs Total_Scr_IDOsh_day16	30	22
2010111I01Rik	RIKEN cDNA 2010111I01 gene	0.837042	-1.19468	Total_IDOsh_day16 down vs Total_Scr_IDOsh_day16	809.377	848.656
2010204K13Rik	RIKEN cDNA 2010204K13 gene	1.28274	1.28274	Total_IDOsh_day16 up vs Total_Scr_IDOsh_day16	19	13
2010300C02Rik	RIKEN cDNA 2010300C02 gene	0.877664	-1.13939	Total_IDOsh_day16 down vs Total_Scr_IDOsh_day16	11	11
2010310C07Rik	RIKEN cDNA 2010310C07 gene	0.493686	-2.02558	Total_IDOsh_day16 down vs Total_Scr_IDOsh_day16	9	16
2010315B03Rik	RIKEN cDNA 2010315B03 gene	1.18689	1.18689	Total_IDOsh_day16 up vs Total_Scr_IDOsh_day16	261	193
2010320M18Rik	RIKEN cDNA 2010320M18 gene	0.990911	-1.00917	Total_IDOsh_day16 down vs Total_Scr_IDOsh_day16	35	31
2200002D01Rik	RIKEN cDNA 2200002D01 gene	0.626903	-1.59514	Total_IDOsh_day16 down vs Total_Scr_IDOsh_day16	5	7
2200002J24Rik	RIKEN cDNA 2200002J24 gene	?	?	No change between Total_IDOsh_day16 and Total_Scr_IDOsh_day16	0	1
2210010C04Rik	RIKEN cDNA 2210010C04 gene	?	?	No change between Total_IDOsh_day16 and Total_Scr_IDOsh_day16	5	0
2210011C24Rik	RIKEN cDNA 2210011C24 gene	4.38832	4.38832	Total_IDOsh_day16 up vs Total_Scr_IDOsh_day16	5	1
2210016F16Rik	RIKEN cDNA 2210016F16 gene	0.939006	-1.06496	Total_IDOsh_day16 down vs Total_Scr_IDOsh_day16	398	372
2210016L21Rik	RIKEN cDNA 2210016L21 gene	1.10394	1.10394	Total_IDOsh_day16 up vs Total_Scr_IDOsh_day16	161	128
2210039B01Rik	RIKEN cDNA 2210039B01 gene	1.37023	1.37023	Total_IDOsh_day16 up vs Total_Scr_IDOsh_day16	153	98
2210404E10Rik	RIKEN cDNA 2210404E10 gene	?	?	No change between Total_IDOsh_day16 and Total_Scr_IDOsh_day16	0	2
2210406O10Rik	RIKEN cDNA 2210406O10 gene	0.658248	-1.51918	Total_IDOsh_day16 down vs Total_Scr_IDOsh_day16	3	4
2210408F21Rik	RIKEN cDNA 2210408F21 gene	0.329124	-3.03837	Total_IDOsh_day16 down vs Total_Scr_IDOsh_day16	3	8
2210408I21Rik	RIKEN cDNA 2210408I21 gene	0.623141	-1.60477	Total_IDOsh_day16 down vs Total_Scr_IDOsh_day16	71	100
2210414B05Rik	RIKEN cDNA 2210414B05 gene	1.06244	1.06244	Total_IDOsh_day16 up vs Total_Scr_IDOsh_day16	23	19
2210416O15Rik	RIKEN cDNA 2210416O15 gene	7.02131	7.02131	Total_IDOsh_day16 up vs Total_Scr_IDOsh_day16	8	1
2210417A02Rik	RIKEN cDNA 2210417A02 gene	?	?	No change between Total_IDOsh_day16 and Total_Scr_IDOsh_day16	0	4
2210418O10Rik_dup1	?	1.90091	1.90091	Total_IDOsh_day16 up vs Total_Scr_IDOsh_day16	19.3422	8.93043
2210418O10Rik_dup2	?	1.1675	1.1675	Total_IDOsh_day16 up vs Total_Scr_IDOsh_day16	35.6067	26.7671
2300009A05Rik	RIKEN cDNA 2300009A05 gene	1.06244	1.06244	Total_IDOsh_day16 up vs Total_Scr_IDOsh_day16	23	19
2310001H17Rik	RIKEN cDNA 2310001H17 gene	0.9717	-1.02912	Total_IDOsh_day16 down vs Total_Scr_IDOsh_day16	93.0001	84
2310001K24Rik	RIKEN cDNA 2310001K24 gene	?	?	No change between Total_IDOsh_day16 and Total_Scr_IDOsh_day16	1	0
2310002F09Rik	RIKEN cDNA 2310002F09 gene	0.877664	-1.13939	Total_IDOsh_day16 down vs Total_Scr_IDOsh_day16	1	1
2310008N11Rik	RIKEN cDNA 2310008N11 gene	?	?	No change between Total_IDOsh_day16 and Total_Scr_IDOsh_day16	1	0
2310009A05Rik	RIKEN cDNA 2310009A05 gene	0.782266	-1.27834	Total_IDOsh_day16 down vs Total_Scr_IDOsh_day16	41	46
2310009B15Rik	RIKEN cDNA 2310009B15 gene	0.82281	-1.21535	Total_IDOsh_day16 down vs Total_Scr_IDOsh_day16	15	16
2310010J17Rik	RIKEN cDNA 2310010J17 gene	0.438832	-2.27878	Total_IDOsh_day16 down vs Total_Scr_IDOsh_day16	5	10
2310011J03Rik	RIKEN cDNA 2310011J03 gene	1.01648	1.01648	Total_IDOsh_day16 up vs Total_Scr_IDOsh_day16	227	196
2310015A10Rik	RIKEN cDNA 2310015A10 gene	0.984334	-1.01592	Total_IDOsh_day16 down vs Total_Scr_IDOsh_day16	729	650
2310015D24Rik	RIKEN cDNA 2310015D24 gene	0.438832	-2.27878	Total_IDOsh_day16 down vs Total_Scr_IDOsh_day16	2	4
2310022A10Rik	RIKEN cDNA 2310022A10 gene	0.907168	-1.10233	Total_IDOsh_day16 down vs Total_Scr_IDOsh_day16	246	237.999
2310022B05Rik	RIKEN cDNA 2310022B05 gene	1.32068	1.32068	Total_IDOsh_day16 up vs Total_Scr_IDOsh_day16	158	105
2310033P09Rik	RIKEN cDNA 2310033P09 gene	0.934748	-1.06981	Total_IDOsh_day16 down vs Total_Scr_IDOsh_day16	131	123
2310034G01Rik	RIKEN cDNA 2310034G01 gene	?	?	No change between Total_IDOsh_day16 and Total_Scr_IDOsh_day16	0	1
2310035C23Rik	?	0.995539	-1.00448	Total_IDOsh_day16 down vs Total_Scr_IDOsh_day16	1554	1370
2310039H08Rik	RIKEN cDNA 2310039H08 gene	1.03857	1.03857	Total_IDOsh_day16 up vs Total_Scr_IDOsh_day16	71	60
2310039L15Rik	RIKEN cDNA 2310039L15 gene	0.994686	-1.00534	Total_IDOsh_day16 down vs Total_Scr_IDOsh_day16	17	15
2310040G24Rik	RIKEN cDNA 2310040G24 gene	1.17022	1.17022	Total_IDOsh_day16 up vs Total_Scr_IDOsh_day16	12	9
2310043M15Rik	RIKEN cDNA 2310043M15 gene	0.982033	-1.0183	Total_IDOsh_day16 down vs Total_Scr_IDOsh_day16	42.2355	37.7468
2310057M21Rik	RIKEN cDNA 2310057M21 gene	1.02642	1.02642	Total_IDOsh_day16 up vs Total_Scr_IDOsh_day16	207	177
2310061I04Rik	RIKEN cDNA 2310061I04 gene	1.04557	1.04557	Total_IDOsh_day16 up vs Total_Scr_IDOsh_day16	137	115
2310068J16Rik	RIKEN cDNA 2310068J16 gene	0.600923	-1.66411	Total_IDOsh_day16 down vs Total_Scr_IDOsh_day16	21.4024	31.2587
2310075C17Rik	RIKEN cDNA 2310075C17 gene	?	?	No change between Total_IDOsh_day16 and Total_Scr_IDOsh_day16	1	0
2410002F23Rik	RIKEN cDNA 2410002F23 gene	0.884685	-1.13035	Total_IDOsh_day16 down vs Total_Scr_IDOsh_day16	504	500
2410004B18Rik	RIKEN cDNA 2410004B18 gene	0.830079	-1.2047	Total_IDOsh_day16 down vs Total_Scr_IDOsh_day16	157	166
2410004P03Rik	RIKEN cDNA 2410004P03 gene	1.0802	1.0802	Total_IDOsh_day16 up vs Total_Scr_IDOsh_day16	16	13
2410006H16Rik	RIKEN cDNA 2410006H16 gene	1.08497	1.08497	Total_IDOsh_day16 up vs Total_Scr_IDOsh_day16	560	453
2410015M20Rik	RIKEN cDNA 2410015M20 gene	1.14885	1.14885	Total_IDOsh_day16 up vs Total_Scr_IDOsh_day16	233	178
2410017I17Rik	RIKEN cDNA 2410017I17 gene	0.877664	-1.13939	Total_IDOsh_day16 down vs Total_Scr_IDOsh_day16	2	2
2410018L13Rik	RIKEN cDNA 2410018L13 gene	1.26283	1.26283	Total_IDOsh_day16 up vs Total_Scr_IDOsh_day16	13	9.03494
2410022M11Rik	RIKEN cDNA 2410022M11 gene	1.11978	1.11978	Total_IDOsh_day16 up vs Total_Scr_IDOsh_day16	111	87
2410131K14Rik	RIKEN cDNA 2410131K14 gene	0.81755	-1.22317	Total_IDOsh_day16 down vs Total_Scr_IDOsh_day16	204	219
2500002B13Rik	RIKEN cDNA 2500002B13 gene	1.46277	1.46277	Total_IDOsh_day16 up vs Total_Scr_IDOsh_day16	15	9
2500004C02Rik	RIKEN cDNA 2500004C02 gene	1.21201	1.21201	Total_IDOsh_day16 up vs Total_Scr_IDOsh_day16	29	21
2510002D24Rik	RIKEN cDNA 2510002D24 gene	1.04771	1.04771	Total_IDOsh_day16 up vs Total_Scr_IDOsh_day16	191	160
2510003B16Rik	RIKEN cDNA 2510003B16 gene	1.93054	1.93054	Total_IDOsh_day16 up vs Total_Scr_IDOsh_day16	2.45778	1.11736
2510009E07Rik	RIKEN cDNA 2510009E07 gene	0.864757	-1.15639	Total_IDOsh_day16 down vs Total_Scr_IDOsh_day16	67	68
2510039O18Rik	RIKEN cDNA 2510039O18 gene	0.837921	-1.19343	Total_IDOsh_day16 down vs Total_Scr_IDOsh_day16	759	795
2610001J05Rik	RIKEN cDNA 2610001J05 gene	1.24876	1.24876	Total_IDOsh_day16 up vs Total_Scr_IDOsh_day16	212	149
2610002M06Rik	RIKEN cDNA 2610002M06 gene	0.971347	-1.0295	Total_IDOsh_day16 down vs Total_Scr_IDOsh_day16	394	356
2610005L07Rik	cadherin 11 pseudogene	1.23294	1.23294	Total_IDOsh_day16 up vs Total_Scr_IDOsh_day16	676.986	481.909
2610008E11Rik	RIKEN cDNA 2610008E11 gene	1.16894	1.16894	Total_IDOsh_day16 up vs Total_Scr_IDOsh_day16	610	457.999
2610020C07Rik	RIKEN cDNA 2610020C07 gene	0.975978	-1.02461	Total_IDOsh_day16 down vs Total_Scr_IDOsh_day16	126.17	113.461
2610024D14Rik	ATP synthase subunit g, mitochondrial pseudogene	0.950578	-1.05199	Total_IDOsh_day16 down vs Total_Scr_IDOsh_day16	1056	975
2610027K06Rik	RIKEN cDNA 2610027K06 gene	0.892392	-1.12058	Total_IDOsh_day16 down vs Total_Scr_IDOsh_day16	45.8446	45.088
2610028H24Rik	RIKEN cDNA 2610028H24 gene	1	1	No change between Total_IDOsh_day16 and Total_Scr_IDOsh_day16	2.72284e-39	2.46186e-24
2610035D17Rik	RIKEN cDNA 2610035D17 gene	1.26037	1.26037	Total_IDOsh_day16 up vs Total_Scr_IDOsh_day16	247	172
2610037D02Rik	RIKEN cDNA 2610037D02 gene	1.48106	1.48106	Total_IDOsh_day16 up vs Total_Scr_IDOsh_day16	27	16
2610042L04Rik	RIKEN cDNA 2610042L04 gene	1.38888	1.38888	Total_IDOsh_day16 up vs Total_Scr_IDOsh_day16	3.57161	2.25698
2610044O15Rik8	RIKEN cDNA 2610044O15 gene	0.658248	-1.51918	Total_IDOsh_day16 down vs Total_Scr_IDOsh_day16	57	76
2610203C22Rik	RIKEN cDNA 2610203C22 gene	?	?	No change between Total_IDOsh_day16 and Total_Scr_IDOsh_day16	2	0
2610206C17Rik	RIKEN cDNA 2610206C17 gene	0.585109	-1.70908	Total_IDOsh_day16 down vs Total_Scr_IDOsh_day16	2	3
2610301B20Rik	RIKEN cDNA 2610301B20 gene	1.02176	1.02176	Total_IDOsh_day16 up vs Total_Scr_IDOsh_day16	78	67
2610306M01Rik	RIKEN cDNA 2610306M01 gene	0.73534	-1.35991	Total_IDOsh_day16 down vs Total_Scr_IDOsh_day16	31	37
2610307P16Rik	RIKEN cDNA 2610307P16 gene	1.3165	1.3165	Total_IDOsh_day16 up vs Total_Scr_IDOsh_day16	18	12
2610318N02Rik	RIKEN cDNA 2610318N02 gene	0.720135	-1.38863	Total_IDOsh_day16 down vs Total_Scr_IDOsh_day16	32	39
2610507B11Rik	RIKEN cDNA 2610507B11 gene	0.954827	-1.04731	Total_IDOsh_day16 down vs Total_Scr_IDOsh_day16	3836	3526
2610507I01Rik	RIKEN cDNA 2610507I01 gene	1.29068	1.29068	Total_IDOsh_day16 up vs Total_Scr_IDOsh_day16	125	85
2610524H06Rik	RIKEN cDNA 2610524H06 gene	1.07438	1.07438	Total_IDOsh_day16 up vs Total_Scr_IDOsh_day16	71	58
2610528A11Rik	RIKEN cDNA 2610528A11 gene	0.526598	-1.89898	Total_IDOsh_day16 down vs Total_Scr_IDOsh_day16	3	5
2700012I20Rik	RIKEN cDNA 2700012I20 gene	1.21898	1.21898	Total_IDOsh_day16 up vs Total_Scr_IDOsh_day16	25	18
2700038G22Rik	RIKEN cDNA 2700038G22 gene	0.852589	-1.1729	Total_IDOsh_day16 down vs Total_Scr_IDOsh_day16	136	140
2700046G09Rik	RIKEN cDNA 2700046G09 gene	0.945177	-1.058	Total_IDOsh_day16 down vs Total_Scr_IDOsh_day16	14	13
2700049A03Rik	RIKEN cDNA 2700049A03 gene	1.15309	1.15309	Total_IDOsh_day16 up vs Total_Scr_IDOsh_day16	561	427
2700054A10Rik	RIKEN cDNA 2700054A10 gene	1.43618	1.43618	Total_IDOsh_day16 up vs Total_Scr_IDOsh_day16	18	11
2700062C07Rik	RIKEN cDNA 2700062C07 gene	1.35307	1.35307	Total_IDOsh_day16 up vs Total_Scr_IDOsh_day16	74	48
2700081O15Rik	RIKEN cDNA 2700081O15 gene	0.836524	-1.19542	Total_IDOsh_day16 down vs Total_Scr_IDOsh_day16	244	256
2700089I24Rik	RIKEN cDNA 2700089I24 gene	?	?	No change between Total_IDOsh_day16 and Total_Scr_IDOsh_day16	0	1
2700097O09Rik	RIKEN cDNA 2700097O09 gene	1.33959	1.33959	Total_IDOsh_day16 up vs Total_Scr_IDOsh_day16	58	38
2700099C18Rik	NDC80 homolog, kinetochore complex component pseudogene	1.25039	1.25039	Total_IDOsh_day16 up vs Total_Scr_IDOsh_day16	45.5897	32
2810001G20Rik	RIKEN cDNA 2810001G20 gene	1.10521	1.10521	Total_IDOsh_day16 up vs Total_Scr_IDOsh_day16	34	27
2810002D19Rik	RIKEN cDNA 2810002D19 gene	0.865804	-1.155	Total_IDOsh_day16 down vs Total_Scr_IDOsh_day16	73	74
2810004N23Rik	RIKEN cDNA 2810004N23 gene	1.03185	1.03185	Total_IDOsh_day16 up vs Total_Scr_IDOsh_day16	174	148
2810006K23Rik	RIKEN cDNA 2810006K23 gene	0.790142	-1.2656	Total_IDOsh_day16 down vs Total_Scr_IDOsh_day16	81	89.9722
2810013P06Rik	RIKEN cDNA 2810013P06 gene	1.08245	1.08245	Total_IDOsh_day16 up vs Total_Scr_IDOsh_day16	518	420
2810021J22Rik	RIKEN cDNA 2810021J22 gene	1.10231	1.10231	Total_IDOsh_day16 up vs Total_Scr_IDOsh_day16	213.287	169.82
2810025M15Rik	RIKEN cDNA 2810025M15 gene	1.90827	1.90827	Total_IDOsh_day16 up vs Total_Scr_IDOsh_day16	33.6246	15.4649
2810029C07Rik	RIKEN cDNA 2810029C07 gene	1.3165	1.3165	Total_IDOsh_day16 up vs Total_Scr_IDOsh_day16	21	14
2810047C21Rik1_dup1	?	515.248	515.248	Total_IDOsh_day16 up vs Total_Scr_IDOsh_day16	18.3369	0.0312347
2810047C21Rik1_dup2	?	0.03701	-27.0197	Total_IDOsh_day16 down vs Total_Scr_IDOsh_day16	0.461222	10.9375
2810047C21Rik1_dup3	?	12.9599	12.9599	Total_IDOsh_day16 up vs Total_Scr_IDOsh_day16	0.461222	0.0312347
2810403A07Rik	?	1.02951	1.02951	Total_IDOsh_day16 up vs Total_Scr_IDOsh_day16	1173.01	1000
2810403D21Rik	RIKEN cDNA 2810403D21 gene	0.877664	-1.13939	Total_IDOsh_day16 down vs Total_Scr_IDOsh_day16	17	17
2810408A11Rik	RIKEN cDNA 2810408A11 gene	0.658248	-1.51918	Total_IDOsh_day16 down vs Total_Scr_IDOsh_day16	15	20
2810408I11Rik	RIKEN cDNA 2810408I11 gene	1.3165	1.3165	Total_IDOsh_day16 up vs Total_Scr_IDOsh_day16	12	8
2810410L24Rik	RIKEN cDNA 2810410L24 gene	0.877664	-1.13939	Total_IDOsh_day16 down vs Total_Scr_IDOsh_day16	1	1
2810414N06Rik	RIKEN cDNA 2810414N06 gene	0.780146	-1.28181	Total_IDOsh_day16 down vs Total_Scr_IDOsh_day16	16	18
2810429I04Rik	RIKEN cDNA 2810429I04 gene	?	?	No change between Total_IDOsh_day16 and Total_Scr_IDOsh_day16	2	0
2810442N19Rik	RIKEN cDNA 2810442N19 gene	3.51066	3.51066	Total_IDOsh_day16 up vs Total_Scr_IDOsh_day16	4	1
2810454H06Rik	RIKEN cDNA 2810454H06 gene	0.899183	-1.11212	Total_IDOsh_day16 down vs Total_Scr_IDOsh_day16	57.2539	55.8837
2810459M11Rik	RIKEN cDNA 2810459M11 gene	0.638301	-1.56666	Total_IDOsh_day16 down vs Total_Scr_IDOsh_day16	8	11
2810468N07Rik	RIKEN cDNA 2810468N07 gene	0.558514	-1.79047	Total_IDOsh_day16 down vs Total_Scr_IDOsh_day16	7	11
2810471M01Rik	RIKEN cDNA 2810471M01 gene	?	?	No change between Total_IDOsh_day16 and Total_Scr_IDOsh_day16	1	0
2900005J15Rik	RIKEN cDNA 2900005J15 gene	1.04223	1.04223	Total_IDOsh_day16 up vs Total_Scr_IDOsh_day16	19	16
2900011O08Rik	RIKEN cDNA 2900011O08 gene	0.671155	-1.48997	Total_IDOsh_day16 down vs Total_Scr_IDOsh_day16	13	17
2900026A02Rik	RIKEN cDNA 2900026A02 gene	1.4296	1.4296	Total_IDOsh_day16 up vs Total_Scr_IDOsh_day16	158	96.9999
2900041M22Rik	RIKEN cDNA 2900041M22 gene	?	?	No change between Total_IDOsh_day16 and Total_Scr_IDOsh_day16	6	0
2900052L18Rik	RIKEN cDNA 2900052L18 gene	2.41358	2.41358	Total_IDOsh_day16 up vs Total_Scr_IDOsh_day16	11	4
2900052N01Rik	RIKEN cDNA 2900052N01 gene	0.351066	-2.84847	Total_IDOsh_day16 down vs Total_Scr_IDOsh_day16	2	5
2900055J20Rik	RIKEN cDNA 2900055J20 gene	?	?	No change between Total_IDOsh_day16 and Total_Scr_IDOsh_day16	1	0
2900060B14Rik	RIKEN cDNA 2900060B14 gene	1.09461	1.09461	Total_IDOsh_day16 up vs Total_Scr_IDOsh_day16	111	89
2900076A07Rik	RIKEN cDNA 2900076A07 gene	1.01624	1.01624	Total_IDOsh_day16 up vs Total_Scr_IDOsh_day16	44	38
2900079G21Rik	RIKEN cDNA 2900079G21 gene	?	?	No change between Total_IDOsh_day16 and Total_Scr_IDOsh_day16	5.32753e-19	1
2900092D14Rik	RIKEN cDNA 2900092D14 gene	?	?	No change between Total_IDOsh_day16 and Total_Scr_IDOsh_day16	0	1
2900093K20Rik	RIKEN cDNA 2900093K20 gene	1.02054	1.02054	Total_IDOsh_day16 up vs Total_Scr_IDOsh_day16	50	43
2900097C17Rik	RIKEN cDNA 2900097C17 gene	0.867889	-1.15222	Total_IDOsh_day16 down vs Total_Scr_IDOsh_day16	2841	2873
3000002C10Rik	glyceraldehyde-3-phosphate dehydrogenase pseudogene	0.842426	-1.18705	Total_IDOsh_day16 down vs Total_Scr_IDOsh_day16	88.5951	92.3009
3010001F23Rik	RIKEN cDNA 3010001F23 gene	?	?	No change between Total_IDOsh_day16 and Total_Scr_IDOsh_day16	1	0
3010003L21Rik	RIKEN cDNA 3010003L21 gene	0.74885	-1.33538	Total_IDOsh_day16 down vs Total_Scr_IDOsh_day16	78.7143	92.2544
3110009E18Rik	RIKEN cDNA 3110009E18 gene	0.8474	-1.18008	Total_IDOsh_day16 down vs Total_Scr_IDOsh_day16	28	29
3110021A11Rik	RIKEN cDNA 3110021A11 gene	?	?	No change between Total_IDOsh_day16 and Total_Scr_IDOsh_day16	2	0
3110040N11Rik	RIKEN cDNA 3110040N11 gene	1.35639	1.35639	Total_IDOsh_day16 up vs Total_Scr_IDOsh_day16	68	44
3110043O21Rik	?	1.02256	1.02256	Total_IDOsh_day16 up vs Total_Scr_IDOsh_day16	247	212
3110045C21Rik	RIKEN cDNA 3110045C21 gene	1.3165	1.3165	Total_IDOsh_day16 up vs Total_Scr_IDOsh_day16	15	10
3110056K07Rik	RIKEN cDNA 3110056K07 gene	0.962874	-1.03856	Total_IDOsh_day16 down vs Total_Scr_IDOsh_day16	113	103
3110062M04Rik	?	0.904597	-1.10546	Total_IDOsh_day16 down vs Total_Scr_IDOsh_day16	188.16	182.558
3110070M22Rik	RIKEN cDNA 3110070M22 gene	1.40207	1.40207	Total_IDOsh_day16 up vs Total_Scr_IDOsh_day16	22	13.7715
3110082I17Rik	RIKEN cDNA 3110082I17 gene	1.20679	1.20679	Total_IDOsh_day16 up vs Total_Scr_IDOsh_day16	44	32
3110099E03Rik	RIKEN cDNA 3110099E03 gene	?	?	No change between Total_IDOsh_day16 and Total_Scr_IDOsh_day16	1	0
3200001D21Rik	RIKEN cDNA 3200001D21 gene	1.35343	1.35343	Total_IDOsh_day16 up vs Total_Scr_IDOsh_day16	23.4449	15.2034
3300002I08Rik	RIKEN cDNA 3300002I08 gene	0.915298	-1.09254	Total_IDOsh_day16 down vs Total_Scr_IDOsh_day16	14.3291	13.7399
3300005D01Rik	RIKEN cDNA 3300005D01 gene	1.22873	1.22873	Total_IDOsh_day16 up vs Total_Scr_IDOsh_day16	112	80
3425401B19Rik	RIKEN cDNA 3425401B19 gene	0.702131	-1.42424	Total_IDOsh_day16 down vs Total_Scr_IDOsh_day16	12	15
3632454L22Rik	RIKEN cDNA 3632454L22 gene	1.99912	1.99912	Total_IDOsh_day16 up vs Total_Scr_IDOsh_day16	41	18
3830403N18Rik	RIKEN cDNA 3830403N18 gene	4.38832	4.38832	Total_IDOsh_day16 up vs Total_Scr_IDOsh_day16	5	1
3830406C13Rik	RIKEN cDNA 3830406C13 gene	1.01111	1.01111	Total_IDOsh_day16 up vs Total_Scr_IDOsh_day16	197	171
3830408C21Rik	RIKEN cDNA 3830408C21 gene	1.48528	1.48528	Total_IDOsh_day16 up vs Total_Scr_IDOsh_day16	22	13
3830432H09Rik	RIKEN cDNA 3830432H09 gene	1.17022	1.17022	Total_IDOsh_day16 up vs Total_Scr_IDOsh_day16	4	3
3930402G23Rik	RIKEN cDNA 3930402G23 gene	0.877664	-1.13939	Total_IDOsh_day16 down vs Total_Scr_IDOsh_day16	13	13
4430402I18Rik	RIKEN cDNA 4430402I18 gene	0.872644	-1.14594	Total_IDOsh_day16 down vs Total_Scr_IDOsh_day16	3.10896	3.12685
4631405J19Rik	RIKEN cDNA 4631405J19 gene	0.90274	-1.10774	Total_IDOsh_day16 down vs Total_Scr_IDOsh_day16	36	35
4632404H12Rik	RIKEN cDNA 4632404H12 gene	0.877664	-1.13939	Total_IDOsh_day16 down vs Total_Scr_IDOsh_day16	86	86
4632415L05Rik	RRS1 ribosome biogenesis regulator homolog pseudogene	0.918724	-1.08847	Total_IDOsh_day16 down vs Total_Scr_IDOsh_day16	179	171
4632427E13Rik	RIKEN cDNA 4632427E13 gene	1.30579	1.30579	Total_IDOsh_day16 up vs Total_Scr_IDOsh_day16	122	82
4632428C04Rik	RIKEN cDNA 4632428C04 gene	1.15301	1.15301	Total_IDOsh_day16 up vs Total_Scr_IDOsh_day16	67	51
4732414G09Rik	RIKEN cDNA 4732414G09 gene	?	?	No change between Total_IDOsh_day16 and Total_Scr_IDOsh_day16	0	1
4732416N19Rik	RIKEN cDNA 4732416N19 gene	6.81271	6.81271	Total_IDOsh_day16 up vs Total_Scr_IDOsh_day16	4	0.51531
4732471J01Rik	RIKEN cDNA 4732471J01 gene	0.922614	-1.08388	Total_IDOsh_day16 down vs Total_Scr_IDOsh_day16	40.7261	38.7419
4732490B19Rik	RIKEN cDNA 4732490B19 gene	0.877664	-1.13939	Total_IDOsh_day16 down vs Total_Scr_IDOsh_day16	2	2
4732491K20Rik	RIKEN cDNA 4732491K20 gene	1.3165	1.3165	Total_IDOsh_day16 up vs Total_Scr_IDOsh_day16	18	12
4831407H17Rik	RIKEN cDNA 4831407H17 gene	?	?	No change between Total_IDOsh_day16 and Total_Scr_IDOsh_day16	1	0
4831440E17Rik	RIKEN cDNA 4831440E17 gene	1.37919	1.37919	Total_IDOsh_day16 up vs Total_Scr_IDOsh_day16	55	35
4833411C07Rik	RIKEN cDNA 4833411C07 gene	0.658248	-1.51918	Total_IDOsh_day16 down vs Total_Scr_IDOsh_day16	3	4
4833415N18Rik	RIKEN cDNA 4833415N18 gene	1.17022	1.17022	Total_IDOsh_day16 up vs Total_Scr_IDOsh_day16	12	9
4833417C18Rik	RIKEN cDNA 4833417C18 gene	1.43198	1.43198	Total_IDOsh_day16 up vs Total_Scr_IDOsh_day16	31	19
4833418N02Rik	RIKEN cDNA 4833418N02 gene	0.677055	-1.47698	Total_IDOsh_day16 down vs Total_Scr_IDOsh_day16	27	35
4833419F23Rik	RIKEN cDNA 4833419F23 gene	1.20975	1.20975	Total_IDOsh_day16 up vs Total_Scr_IDOsh_day16	51	37
4833420G17Rik	RIKEN cDNA 4833420G17 gene	0.916298	-1.09135	Total_IDOsh_day16 down vs Total_Scr_IDOsh_day16	1091	1045
4833422C13Rik	RIKEN cDNA 4833422C13 gene	0.970048	-1.03088	Total_IDOsh_day16 down vs Total_Scr_IDOsh_day16	42.0001	38.0002
4833422M21Rik	RIKEN cDNA 4833422M21 gene	1.97474	1.97474	Total_IDOsh_day16 up vs Total_Scr_IDOsh_day16	9	4
4833427F10Rik	RIKEN cDNA 4833427F10 gene	?	?	No change between Total_IDOsh_day16 and Total_Scr_IDOsh_day16	0	1
4833428L15Rik	RIKEN cDNA 4833428L15 gene	?	?	No change between Total_IDOsh_day16 and Total_Scr_IDOsh_day16	1	0
4833438C02Rik	RIKEN cDNA 4833438C02 gene	0.853663	-1.17142	Total_IDOsh_day16 down vs Total_Scr_IDOsh_day16	324.867	334.001
4833439L19Rik	RIKEN cDNA 4833439L19 gene	1.00736	1.00736	Total_IDOsh_day16 up vs Total_Scr_IDOsh_day16	403.511	351.558
4921507G05Rik	RIKEN cDNA 4921507G05 gene	2.19416	2.19416	Total_IDOsh_day16 up vs Total_Scr_IDOsh_day16	5	2
4921507P07Rik	RIKEN cDNA 4921507P07 gene	2.85241	2.85241	Total_IDOsh_day16 up vs Total_Scr_IDOsh_day16	13	4
4921509O07Rik	RIKEN cDNA 4921509O07 gene	?	?	No change between Total_IDOsh_day16 and Total_Scr_IDOsh_day16	0	1
4921511C10Rik	RIKEN cDNA 4921511C10 gene	1.0532	1.0532	Total_IDOsh_day16 up vs Total_Scr_IDOsh_day16	48	40
4921511I17Rik	RIKEN cDNA 4921511I17 gene	0.710749	-1.40697	Total_IDOsh_day16 down vs Total_Scr_IDOsh_day16	66	81.4997
4921513I03Rik	RIKEN cDNA 4921513I03 gene	?	?	No change between Total_IDOsh_day16 and Total_Scr_IDOsh_day16	0	1
4921517D22Rik	RIKEN cDNA 4921517D22 gene	?	?	No change between Total_IDOsh_day16 and Total_Scr_IDOsh_day16	1	0
4921524J17Rik	RIKEN cDNA 4921524J17 gene	0.893478	-1.11922	Total_IDOsh_day16 down vs Total_Scr_IDOsh_day16	113	111
4921525O09Rik	RIKEN cDNA 4921525O09 gene	1.99744	1.99744	Total_IDOsh_day16 up vs Total_Scr_IDOsh_day16	66	29
4921529L05Rik	RIKEN cDNA 4921529L05 gene	0.877664	-1.13939	Total_IDOsh_day16 down vs Total_Scr_IDOsh_day16	1	1
4921531C22Rik	RIKEN cDNA 4921531C22 gene	1.21523	1.21523	Total_IDOsh_day16 up vs Total_Scr_IDOsh_day16	72	52
4921533I20Rik	PRP18 pre-mRNA processing factor 18 homolog pseudogene	?	?	No change between Total_IDOsh_day16 and Total_Scr_IDOsh_day16	2	0
4921536K21Rik	RIKEN cDNA 4921536K21 gene	1.46277	1.46277	Total_IDOsh_day16 up vs Total_Scr_IDOsh_day16	10	6
4922502D21Rik	RIKEN cDNA 4922502D21 gene	?	?	No change between Total_IDOsh_day16 and Total_Scr_IDOsh_day16	0	3
4930402F06Rik	RIKEN cDNA 4930402F06 gene	0.438832	-2.27878	Total_IDOsh_day16 down vs Total_Scr_IDOsh_day16	6	12
4930402H24Rik	RIKEN cDNA 4930402H24 gene	1.24761	1.24761	Total_IDOsh_day16 up vs Total_Scr_IDOsh_day16	373.001	262.397
4930404I05Rik	RIKEN cDNA 4930404I05 gene	1.00304	1.00304	Total_IDOsh_day16 up vs Total_Scr_IDOsh_day16	32	28
4930404N11Rik	RIKEN cDNA 4930404N11 gene	0.0147554	-67.772	Total_IDOsh_day16 down vs Total_Scr_IDOsh_day16	6.53127e-06	0.000388487
4930405A10Rik	RIKEN cDNA 4930405A10 gene	3.51066	3.51066	Total_IDOsh_day16 up vs Total_Scr_IDOsh_day16	4	1
4930405A21Rik	RIKEN cDNA 4930405A21 gene	2.63299	2.63299	Total_IDOsh_day16 up vs Total_Scr_IDOsh_day16	9	3
4930405O22Rik	RIKEN cDNA 4930405O22 gene	1.08781	1.08781	Total_IDOsh_day16 up vs Total_Scr_IDOsh_day16	88	71
4930406D18Rik	RIKEN cDNA 4930406D18 gene	?	?	No change between Total_IDOsh_day16 and Total_Scr_IDOsh_day16	6	0
4930407I10Rik	RIKEN cDNA 4930407I10 gene	0.877664	-1.13939	Total_IDOsh_day16 down vs Total_Scr_IDOsh_day16	1	1
4930412B13Rik	RIKEN cDNA 4930412B13 gene	?	?	No change between Total_IDOsh_day16 and Total_Scr_IDOsh_day16	0	1
4930412C18Rik	RIKEN cDNA 4930412C18 gene	4.38832	4.38832	Total_IDOsh_day16 up vs Total_Scr_IDOsh_day16	5	1
4930412O13Rik	RIKEN cDNA 4930412O13 gene	1.75533	1.75533	Total_IDOsh_day16 up vs Total_Scr_IDOsh_day16	2	1
4930413G21Rik	RIKEN cDNA 4930413G21 gene	0.706413	-1.4156	Total_IDOsh_day16 down vs Total_Scr_IDOsh_day16	132	164
4930414N06Rik	RIKEN cDNA 4930414N06 gene	0.79079	-1.26456	Total_IDOsh_day16 down vs Total_Scr_IDOsh_day16	21.395	23.7454
4930415L06Rik	RIKEN cDNA 4930415L06 gene	?	?	No change between Total_IDOsh_day16 and Total_Scr_IDOsh_day16	0	1
4930415O20Rik	RIKEN cDNA 4930415O20 gene	0.877664	-1.13939	Total_IDOsh_day16 down vs Total_Scr_IDOsh_day16	1	1
4930417O13Rik	RIKEN cDNA 4930417O13 gene	0.850021	-1.17644	Total_IDOsh_day16 down vs Total_Scr_IDOsh_day16	123	127
4930422M22Rik	RIKEN cDNA 4930422M22 gene	0.718089	-1.39259	Total_IDOsh_day16 down vs Total_Scr_IDOsh_day16	9	11
4930426D05Rik	RIKEN cDNA 4930426D05 gene	0.835862	-1.19637	Total_IDOsh_day16 down vs Total_Scr_IDOsh_day16	148.274	155.689
4930426L09Rik	RIKEN cDNA 4930426L09 gene	1.09708	1.09708	Total_IDOsh_day16 up vs Total_Scr_IDOsh_day16	15	12
4930428O21Rik	RIKEN cDNA 4930428O21 gene	1.13365	1.13365	Total_IDOsh_day16 up vs Total_Scr_IDOsh_day16	31	24
4930429B21Rik	RIKEN cDNA 4930429B21 gene	5.3709	5.3709	Total_IDOsh_day16 up vs Total_Scr_IDOsh_day16	12.2391	2
4930429F24Rik	RIKEN cDNA 4930429F24 gene	1.53591	1.53591	Total_IDOsh_day16 up vs Total_Scr_IDOsh_day16	14	8
4930430F08Rik	RIKEN cDNA 4930430F08 gene	1.96573	1.96573	Total_IDOsh_day16 up vs Total_Scr_IDOsh_day16	95.5578	42.6648
4930430J02Rik	RIKEN cDNA 4930430J02 gene	0.585109	-1.70908	Total_IDOsh_day16 down vs Total_Scr_IDOsh_day16	2	3
4930431F12Rik	RIKEN cDNA 4930431F12 gene	?	?	No change between Total_IDOsh_day16 and Total_Scr_IDOsh_day16	0	1
4930431P03Rik	RIKEN cDNA 4930431P03 gene	0.877664	-1.13939	Total_IDOsh_day16 down vs Total_Scr_IDOsh_day16	15	15
4930431P22Rik	RIKEN cDNA 4930431P22 gene	?	?	No change between Total_IDOsh_day16 and Total_Scr_IDOsh_day16	0	2
4930432J09Rik	RIKEN cDNA 4930432J09 gene	0.877664	-1.13939	Total_IDOsh_day16 down vs Total_Scr_IDOsh_day16	1	1
4930432K21Rik	RIKEN cDNA 4930432K21 gene	1.23905	1.23905	Total_IDOsh_day16 up vs Total_Scr_IDOsh_day16	24	17
4930435E12Rik	RIKEN cDNA 4930435E12 gene	?	?	No change between Total_IDOsh_day16 and Total_Scr_IDOsh_day16	0	1
4930435F18Rik	RIKEN cDNA 4930435F18 gene	1.37919	1.37919	Total_IDOsh_day16 up vs Total_Scr_IDOsh_day16	11	7
4930442L01Rik	RIKEN cDNA 4930442L01 gene	0.438832	-2.27878	Total_IDOsh_day16 down vs Total_Scr_IDOsh_day16	2	4
4930443O20Rik	RIKEN cDNA 4930443O20 gene	0.526599	-1.89898	Total_IDOsh_day16 down vs Total_Scr_IDOsh_day16	6	10
4930444G20Rik	RIKEN cDNA 4930444G20 gene	1.32322	1.32322	Total_IDOsh_day16 up vs Total_Scr_IDOsh_day16	7.93876	5.26561
4930444M15Rik	RIKEN cDNA 4930444M15 gene	0.585109	-1.70908	Total_IDOsh_day16 down vs Total_Scr_IDOsh_day16	2	3
4930444P10Rik	RIKEN cDNA 4930444P10 gene	0.877664	-1.13939	Total_IDOsh_day16 down vs Total_Scr_IDOsh_day16	2	2
4930445N18Rik	RIKEN cDNA 4930445N18 gene	?	?	No change between Total_IDOsh_day16 and Total_Scr_IDOsh_day16	3	0
4930447C04Rik	RIKEN cDNA 4930447C04 gene	?	?	No change between Total_IDOsh_day16 and Total_Scr_IDOsh_day16	1	0
4930447J18Rik	RIKEN cDNA 4930447J18 gene	?	?	No change between Total_IDOsh_day16 and Total_Scr_IDOsh_day16	1	0
4930447K03Rik	RIKEN cDNA 4930447K03 gene	?	?	No change between Total_IDOsh_day16 and Total_Scr_IDOsh_day16	1	0
4930447M23Rik	RIKEN cDNA 4930447M23 gene	0.877664	-1.13939	Total_IDOsh_day16 down vs Total_Scr_IDOsh_day16	1	1
4930447N08Rik	RIKEN cDNA 4930447N08 gene	?	?	No change between Total_IDOsh_day16 and Total_Scr_IDOsh_day16	1	0
4930448H16Rik	RIKEN cDNA 4930448H16 gene	0.877664	-1.13939	Total_IDOsh_day16 down vs Total_Scr_IDOsh_day16	1	1
4930449E01Rik	RIKEN cDNA 4930449E01 gene	?	?	No change between Total_IDOsh_day16 and Total_Scr_IDOsh_day16	1	0
4930449E18Rik	RIKEN cDNA 4930449E18 gene	?	?	No change between Total_IDOsh_day16 and Total_Scr_IDOsh_day16	2	0
4930451G09Rik	RIKEN cDNA 4930451G09 gene	1.48106	1.48106	Total_IDOsh_day16 up vs Total_Scr_IDOsh_day16	27	16
4930453N24Rik	RIKEN cDNA 4930453N24 gene	1.17022	1.17022	Total_IDOsh_day16 up vs Total_Scr_IDOsh_day16	432	324
4930455C13Rik	RIKEN cDNA 4930455C13 gene	0.860056	-1.16272	Total_IDOsh_day16 down vs Total_Scr_IDOsh_day16	53.6452	54.7435
4930455G09Rik	RIKEN cDNA 4930455G09 gene	?	?	No change between Total_IDOsh_day16 and Total_Scr_IDOsh_day16	0	1
4930459C07Rik	RIKEN cDNA 4930459C07 gene	?	?	No change between Total_IDOsh_day16 and Total_Scr_IDOsh_day16	0	1
4930463O16Rik	RIKEN cDNA 4930463O16 gene	?	?	No change between Total_IDOsh_day16 and Total_Scr_IDOsh_day16	1	0
4930465K10Rik	RIKEN cDNA 4930465K10 gene	1.3165	1.3165	Total_IDOsh_day16 up vs Total_Scr_IDOsh_day16	6	4
4930465M20Rik	RIKEN cDNA 4930465M20 gene	?	?	No change between Total_IDOsh_day16 and Total_Scr_IDOsh_day16	1	0
4930467E23Rik	RIKEN cDNA 4930467E23 gene	1	1	No change between Total_IDOsh_day16 and Total_Scr_IDOsh_day16	3.7685e-13	8.08728e-13
4930467K11Rik	RIKEN cDNA 4930467K11 gene	?	?	No change between Total_IDOsh_day16 and Total_Scr_IDOsh_day16	2	0
4930469K13Rik	RIKEN cDNA 4930469K13 gene	1.11703	1.11703	Total_IDOsh_day16 up vs Total_Scr_IDOsh_day16	14	11
4930470G03Rik	RIKEN cDNA 4930470G03 gene	0.798356	-1.25257	Total_IDOsh_day16 down vs Total_Scr_IDOsh_day16	25.2143	27.7191
4930470H14Rik	RIKEN cDNA 4930470H14 gene	0.638301	-1.56666	Total_IDOsh_day16 down vs Total_Scr_IDOsh_day16	8	11
4930471C04Rik	RIKEN cDNA 4930471C04 gene	4.38832	4.38832	Total_IDOsh_day16 up vs Total_Scr_IDOsh_day16	10	2
4930471G03Rik	RIKEN cDNA 4930471G03 gene	0.877664	-1.13939	Total_IDOsh_day16 down vs Total_Scr_IDOsh_day16	2	2
4930471M09Rik	RIKEN cDNA 4930471M09 gene	?	?	No change between Total_IDOsh_day16 and Total_Scr_IDOsh_day16	8	0
4930473A02Rik	RIKEN cDNA 4930473A02 gene	1.00828	1.00828	Total_IDOsh_day16 up vs Total_Scr_IDOsh_day16	31.5947	27.5019
4930474N09Rik	RIKEN cDNA 4930474N09 gene	0.415736	-2.40537	Total_IDOsh_day16 down vs Total_Scr_IDOsh_day16	9	19
4930478L05Rik	RIKEN cDNA 4930478L05 gene	1.08794	1.08794	Total_IDOsh_day16 up vs Total_Scr_IDOsh_day16	119	96
4930478P22Rik	RIKEN cDNA 4930478P22 gene	?	?	No change between Total_IDOsh_day16 and Total_Scr_IDOsh_day16	0	1
4930479D17Rik	RIKEN cDNA 4930479D17 gene	?	?	No change between Total_IDOsh_day16 and Total_Scr_IDOsh_day16	0	2
4930480K15Rik	RIKEN cDNA 4930480K15 gene	?	?	No change between Total_IDOsh_day16 and Total_Scr_IDOsh_day16	1	0
4930480K23Rik	RIKEN cDNA 4930480K23 gene	1.56224	1.56224	Total_IDOsh_day16 up vs Total_Scr_IDOsh_day16	89	50
4930481A15Rik	RIKEN cDNA 4930481A15 gene	0.797877	-1.25333	Total_IDOsh_day16 down vs Total_Scr_IDOsh_day16	90	99
4930482G09Rik	RIKEN cDNA 4930482G09 gene	?	?	No change between Total_IDOsh_day16 and Total_Scr_IDOsh_day16	0	1
4930483J18Rik	RIKEN cDNA 4930483J18 gene	1.75533	1.75533	Total_IDOsh_day16 up vs Total_Scr_IDOsh_day16	2	1
4930483K19Rik	RIKEN cDNA 4930483K19 gene	1.45557	1.45557	Total_IDOsh_day16 up vs Total_Scr_IDOsh_day16	8.79441	5.30277
4930486L24Rik	RIKEN cDNA 4930486L24 gene	0.957452	-1.04444	Total_IDOsh_day16 down vs Total_Scr_IDOsh_day16	12	11
4930487D11Rik	RIKEN cDNA 4930487D11 gene	?	?	No change between Total_IDOsh_day16 and Total_Scr_IDOsh_day16	0	2
4930487H11Rik	RIKEN cDNA 4930487H11 gene	1.22873	1.22873	Total_IDOsh_day16 up vs Total_Scr_IDOsh_day16	7	5
4930500G05Rik	RIKEN cDNA 4930500G05 gene	?	?	No change between Total_IDOsh_day16 and Total_Scr_IDOsh_day16	1	0
4930502E09Rik	RIKEN cDNA 4930502E09 gene	0.731387	-1.36727	Total_IDOsh_day16 down vs Total_Scr_IDOsh_day16	15	18
4930502E18Rik	RIKEN cDNA 4930502E18 gene	?	?	No change between Total_IDOsh_day16 and Total_Scr_IDOsh_day16	1	0
4930503B20Rik	RIKEN cDNA 4930503B20 gene	?	?	No change between Total_IDOsh_day16 and Total_Scr_IDOsh_day16	1.53056	0
4930503E24Rik	eukaryotic translation initiation factor 3, subunit I pseudogene	1.15595	1.15595	Total_IDOsh_day16 up vs Total_Scr_IDOsh_day16	54	41
4930503L19Rik	RIKEN cDNA 4930503L19 gene	1.19979	1.19979	Total_IDOsh_day16 up vs Total_Scr_IDOsh_day16	257	188
4930504C09Rik	RIKEN cDNA 4930504C09 gene	?	?	No change between Total_IDOsh_day16 and Total_Scr_IDOsh_day16	2	0
4930505K14Rik	RIKEN cDNA 4930505K14 gene	?	?	No change between Total_IDOsh_day16 and Total_Scr_IDOsh_day16	1	0
4930505N22Rik	RIKEN cDNA 4930505N22 gene	1.00304	1.00304	Total_IDOsh_day16 up vs Total_Scr_IDOsh_day16	8	7
4930506A18Rik	RIKEN cDNA 4930506A18 gene	1.22873	1.22873	Total_IDOsh_day16 up vs Total_Scr_IDOsh_day16	7	5
4930506C21Rik	RIKEN cDNA 4930506C21 gene	1.15554	1.15554	Total_IDOsh_day16 up vs Total_Scr_IDOsh_day16	39.0233	29.6392
4930507D05Rik	RIKEN cDNA 4930507D05 gene	0.55904	-1.78878	Total_IDOsh_day16 down vs Total_Scr_IDOsh_day16	48.1689	75.6227
4930509E16Rik	RIKEN cDNA 4930509E16 gene	0.0877664	-11.3939	Total_IDOsh_day16 down vs Total_Scr_IDOsh_day16	1	10
4930509G22Rik	RIKEN cDNA 4930509G22 gene	0.798345	-1.25259	Total_IDOsh_day16 down vs Total_Scr_IDOsh_day16	22	24.1858
4930509K18Rik	RIKEN cDNA 4930509K18 gene	4.38832	4.38832	Total_IDOsh_day16 up vs Total_Scr_IDOsh_day16	5	1
4930511E03Rik	RIKEN cDNA 4930511E03 gene	0.658248	-1.51918	Total_IDOsh_day16 down vs Total_Scr_IDOsh_day16	6	8
4930511M06Rik	RIKEN cDNA 4930511M06 gene	0.54854	-1.82302	Total_IDOsh_day16 down vs Total_Scr_IDOsh_day16	5	8
4930512B01Rik	RIKEN cDNA 4930512B01 gene	1.24998	1.24998	Total_IDOsh_day16 up vs Total_Scr_IDOsh_day16	45.6555	32.0566
4930512J16Rik	RIKEN cDNA 4930512J16 gene	2.50761	2.50761	Total_IDOsh_day16 up vs Total_Scr_IDOsh_day16	20	7
4930513D17Rik	RIKEN cDNA 4930513D17 gene	?	?	No change between Total_IDOsh_day16 and Total_Scr_IDOsh_day16	0	2
4930513N10Rik	RIKEN cDNA 4930513N10 gene	0.839041	-1.19184	Total_IDOsh_day16 down vs Total_Scr_IDOsh_day16	84.2405	88.1183
4930515B02Rik	RIKEN cDNA 4930515B02 gene	?	?	No change between Total_IDOsh_day16 and Total_Scr_IDOsh_day16	1	0
4930515G01Rik	RIKEN cDNA 4930515G01 gene	1.36526	1.36526	Total_IDOsh_day16 up vs Total_Scr_IDOsh_day16	28	18
4930515G16Rik	myc induced nuclear antigen pseudogene	0.438832	-2.27878	Total_IDOsh_day16 down vs Total_Scr_IDOsh_day16	1	2
4930519D14Rik	RIKEN cDNA 4930519D14 gene	?	?	No change between Total_IDOsh_day16 and Total_Scr_IDOsh_day16	0	3
4930519G04Rik	RIKEN cDNA 4930519G04 gene	0.603394	-1.65729	Total_IDOsh_day16 down vs Total_Scr_IDOsh_day16	11	16
4930519L02Rik	RIKEN cDNA 4930519L02 gene	2.04788	2.04788	Total_IDOsh_day16 up vs Total_Scr_IDOsh_day16	7	3
4930520O04Rik	RIKEN cDNA 4930520O04 gene	1.3165	1.3165	Total_IDOsh_day16 up vs Total_Scr_IDOsh_day16	15	10
4930521O11Rik	RIKEN cDNA 4930521O11 gene	?	?	No change between Total_IDOsh_day16 and Total_Scr_IDOsh_day16	3.2488	4.15587e-13
4930522P08Rik	RIKEN cDNA 4930522P08 gene	2.19416	2.19416	Total_IDOsh_day16 up vs Total_Scr_IDOsh_day16	5	2
4930523C07Rik	RIKEN cDNA 4930523C07 gene	0.864473	-1.15677	Total_IDOsh_day16 down vs Total_Scr_IDOsh_day16	2686.23	2727.22
4930524O05Rik	RIKEN cDNA 4930524O05 gene	?	?	No change between Total_IDOsh_day16 and Total_Scr_IDOsh_day16	0	2
4930525D18Rik	RIKEN cDNA 4930525D18 gene	1.3165	1.3165	Total_IDOsh_day16 up vs Total_Scr_IDOsh_day16	3	2
4930525G20Rik	RIKEN cDNA 4930525G20 gene	0.905823	-1.10397	Total_IDOsh_day16 down vs Total_Scr_IDOsh_day16	25.8021	25
4930526I15Rik	RIKEN cDNA 4930526I15 gene	0.967681	-1.0334	Total_IDOsh_day16 down vs Total_Scr_IDOsh_day16	86	78
4930528A17Rik	RIKEN cDNA 4930528A17 gene	1.16392	1.16392	Total_IDOsh_day16 up vs Total_Scr_IDOsh_day16	29.4723	22.2238
4930528D03Rik	RIKEN cDNA 4930528D03 gene	1.3165	1.3165	Total_IDOsh_day16 up vs Total_Scr_IDOsh_day16	3	2
4930529C04Rik	zinc finger, BED domain containing 4 pseudogene	?	?	No change between Total_IDOsh_day16 and Total_Scr_IDOsh_day16	1.55974e-37	1.1929
4930533N22Rik	RIKEN cDNA 4930533N22 gene	?	?	No change between Total_IDOsh_day16 and Total_Scr_IDOsh_day16	1	0
4930539E08Rik	RIKEN cDNA 4930539E08 gene	0.794077	-1.25932	Total_IDOsh_day16 down vs Total_Scr_IDOsh_day16	19	21
4930539J05Rik	RIKEN cDNA 4930539J05 gene	0.715753	-1.39713	Total_IDOsh_day16 down vs Total_Scr_IDOsh_day16	8.89846	10.9114
4930542C21Rik	RIKEN cDNA 4930542C21 gene	?	?	No change between Total_IDOsh_day16 and Total_Scr_IDOsh_day16	0	1
4930544D05Rik	RIKEN cDNA 4930544D05 gene	0.219416	-4.55755	Total_IDOsh_day16 down vs Total_Scr_IDOsh_day16	1	4
4930545L23Rik	RIKEN cDNA 4930545L23 gene	0.877664	-1.13939	Total_IDOsh_day16 down vs Total_Scr_IDOsh_day16	1	1
4930546C10Rik	RIKEN cDNA 4930546C10 gene	0.877664	-1.13939	Total_IDOsh_day16 down vs Total_Scr_IDOsh_day16	1	1
4930547E14Rik	RIKEN cDNA 4930547E14 gene	?	?	No change between Total_IDOsh_day16 and Total_Scr_IDOsh_day16	1	0
4930548H24Rik	RIKEN cDNA 4930548H24 gene	0.810151	-1.23434	Total_IDOsh_day16 down vs Total_Scr_IDOsh_day16	12	13
4930549C15Rik	RIKEN cDNA 4930549C15 gene	1.50778	1.50778	Total_IDOsh_day16 up vs Total_Scr_IDOsh_day16	67	39
4930549G23Rik	RIKEN cDNA 4930549G23 gene	0.657965	-1.51984	Total_IDOsh_day16 down vs Total_Scr_IDOsh_day16	16.2224	21.6392
4930550C14Rik	RIKEN cDNA 4930550C14 gene	0.239363	-4.17776	Total_IDOsh_day16 down vs Total_Scr_IDOsh_day16	3	11
4930550C17Rik	RIKEN cDNA 4930550C17 gene	?	?	No change between Total_IDOsh_day16 and Total_Scr_IDOsh_day16	0	1
4930552P12Rik	RIKEN cDNA 4930552P12 gene	1.3165	1.3165	Total_IDOsh_day16 up vs Total_Scr_IDOsh_day16	45	30
4930553P18Rik	RIKEN cDNA 4930553P18 gene	1.3165	1.3165	Total_IDOsh_day16 up vs Total_Scr_IDOsh_day16	3	2
4930554I06Rik	RIKEN cDNA 4930554I06 gene	3.51066	3.51066	Total_IDOsh_day16 up vs Total_Scr_IDOsh_day16	4	1
4930556M19Rik	RIKEN cDNA 4930556M19 gene	?	?	No change between Total_IDOsh_day16 and Total_Scr_IDOsh_day16	1	0
4930556N13Rik	RIKEN cDNA 4930556N13 gene	1.75533	1.75533	Total_IDOsh_day16 up vs Total_Scr_IDOsh_day16	2	1
4930557J02Rik	RIKEN cDNA 4930557J02 gene	0.60669	-1.64829	Total_IDOsh_day16 down vs Total_Scr_IDOsh_day16	4.37832	6.33387
4930557K07Rik	RIKEN cDNA 4930557K07 gene	0.929291	-1.07609	Total_IDOsh_day16 down vs Total_Scr_IDOsh_day16	18	17
4930558J18Rik	RIKEN cDNA 4930558J18 gene	1.37919	1.37919	Total_IDOsh_day16 up vs Total_Scr_IDOsh_day16	22	14
4930558K02Rik	RIKEN cDNA 4930558K02 gene	?	?	No change between Total_IDOsh_day16 and Total_Scr_IDOsh_day16	1	0
4930562C15Rik	RIKEN cDNA 4930562C15 gene	0.491128	-2.03613	Total_IDOsh_day16 down vs Total_Scr_IDOsh_day16	108	193
4930562F07Rik	RIKEN cDNA 4930562F07 gene	0.750904	-1.33173	Total_IDOsh_day16 down vs Total_Scr_IDOsh_day16	177.769	207.778
4930563D23Rik	?	?	?	No change between Total_IDOsh_day16 and Total_Scr_IDOsh_day16	0	1
4930563E18Rik	RIKEN cDNA 4930563E18 gene	6.14365	6.14365	Total_IDOsh_day16 up vs Total_Scr_IDOsh_day16	7	1
4930563E22Rik	RIKEN cDNA 4930563E22 gene	1.12154	1.12154	Total_IDOsh_day16 up vs Total_Scr_IDOsh_day16	40.8736	31.9858
4930563J15Rik	RIKEN cDNA 4930563J15 gene	0.585109	-1.70908	Total_IDOsh_day16 down vs Total_Scr_IDOsh_day16	2	3
4930563M21Rik	RIKEN cDNA 4930563M21 gene	?	?	No change between Total_IDOsh_day16 and Total_Scr_IDOsh_day16	0	6
4930564C03Rik	RIKEN cDNA 4930564C03 gene	0.438832	-2.27878	Total_IDOsh_day16 down vs Total_Scr_IDOsh_day16	17	34
4930564D02Rik	RIKEN cDNA 4930564D02 gene	?	?	No change between Total_IDOsh_day16 and Total_Scr_IDOsh_day16	0	1
4930565N06Rik	RIKEN cDNA 4930565N06 gene	1.03126	1.03126	Total_IDOsh_day16 up vs Total_Scr_IDOsh_day16	188	160
4930567H12Rik	RIKEN cDNA 4930567H12 gene	?	?	No change between Total_IDOsh_day16 and Total_Scr_IDOsh_day16	2	0
4930567H17Rik	RIKEN cDNA 4930567H17 gene	?	?	No change between Total_IDOsh_day16 and Total_Scr_IDOsh_day16	0	1
4930577N17Rik	RIKEN cDNA 4930577N17 gene	0.974182	-1.0265	Total_IDOsh_day16 down vs Total_Scr_IDOsh_day16	124.603	112.258
4930578C19Rik	RIKEN cDNA 4930578C19 gene	1.3165	1.3165	Total_IDOsh_day16 up vs Total_Scr_IDOsh_day16	3	2
4930578E11Rik	RIKEN cDNA 4930578E11 gene	?	?	No change between Total_IDOsh_day16 and Total_Scr_IDOsh_day16	0	1
4930578G10Rik	RIKEN cDNA 4930578G10 gene	?	?	No change between Total_IDOsh_day16 and Total_Scr_IDOsh_day16	0	1
4930578L24Rik	RIKEN cDNA 4930578L24 gene	0.846319	-1.18159	Total_IDOsh_day16 down vs Total_Scr_IDOsh_day16	27	28
4930578M01Rik	RIKEN cDNA 4930578M01 gene	2.19416	2.19416	Total_IDOsh_day16 up vs Total_Scr_IDOsh_day16	5	2
4930579F01Rik	RIKEN cDNA 4930579F01 gene	0.877664	-1.13939	Total_IDOsh_day16 down vs Total_Scr_IDOsh_day16	1	1
4930579G18Rik	RIKEN cDNA 4930579G18 gene	1.01103	1.01103	Total_IDOsh_day16 up vs Total_Scr_IDOsh_day16	183.16	159
4930579G24Rik	RIKEN cDNA 4930579G24 gene	1.20513	1.20513	Total_IDOsh_day16 up vs Total_Scr_IDOsh_day16	113	82.2952
4930579K19Rik	RIKEN cDNA 4930579K19 gene	0.682628	-1.46493	Total_IDOsh_day16 down vs Total_Scr_IDOsh_day16	7	9
4930579P08Rik	RIKEN cDNA 4930579P08 gene	1.20679	1.20679	Total_IDOsh_day16 up vs Total_Scr_IDOsh_day16	11	8
4930581F22Rik	RIKEN cDNA 4930581F22 gene	1.40008	1.40008	Total_IDOsh_day16 up vs Total_Scr_IDOsh_day16	134	84
4930583I09Rik	RIKEN cDNA 4930583I09 gene	?	?	No change between Total_IDOsh_day16 and Total_Scr_IDOsh_day16	0	1
4930583K01Rik	RIKEN cDNA 4930583K01 gene	2.63299	2.63299	Total_IDOsh_day16 up vs Total_Scr_IDOsh_day16	3	1
4930589L23Rik	RIKEN cDNA 4930589L23 gene	?	?	No change between Total_IDOsh_day16 and Total_Scr_IDOsh_day16	2	0
4930590J08Rik	RIKEN cDNA 4930590J08 gene	1.22873	1.22873	Total_IDOsh_day16 up vs Total_Scr_IDOsh_day16	7	5
4930592I03Rik	RIKEN cDNA 4930592I03 gene	0.746014	-1.34046	Total_IDOsh_day16 down vs Total_Scr_IDOsh_day16	51	60
4930593A02Rik	RIKEN cDNA 4930593A02 gene	?	?	No change between Total_IDOsh_day16 and Total_Scr_IDOsh_day16	2	0
4930593C16Rik	RIKEN cDNA 4930593C16 gene	?	?	No change between Total_IDOsh_day16 and Total_Scr_IDOsh_day16	1	0
4930594C11Rik	G1 to S phase transition pseudogene	0.931509	-1.07353	Total_IDOsh_day16 down vs Total_Scr_IDOsh_day16	346	326
4930594O21Rik	RIKEN cDNA 4930594O21 gene	0.438832	-2.27878	Total_IDOsh_day16 down vs Total_Scr_IDOsh_day16	1	2
4930595D18Rik	RIKEN cDNA 4930595D18 gene	0.950803	-1.05174	Total_IDOsh_day16 down vs Total_Scr_IDOsh_day16	13	12
4930596I21Rik	RIKEN cDNA 4930596I21 gene	0.665814	-1.50192	Total_IDOsh_day16 down vs Total_Scr_IDOsh_day16	22	29
4930597A21Rik	RIKEN cDNA 4930597A21 gene	0.626903	-1.59514	Total_IDOsh_day16 down vs Total_Scr_IDOsh_day16	5	7
4930598F16Rik	RIKEN cDNA 4930598F16 gene	?	?	No change between Total_IDOsh_day16 and Total_Scr_IDOsh_day16	0	1
4930599N23Rik	RIKEN cDNA 4930599N23 gene	1.73824	1.73824	Total_IDOsh_day16 up vs Total_Scr_IDOsh_day16	34.8885	17.6158
4931402G19Rik	RIKEN cDNA 4931402G19 gene	1.03002	1.03002	Total_IDOsh_day16 up vs Total_Scr_IDOsh_day16	30.5633	26.0425
4931403E22Rik	RIKEN cDNA 4931403E22 gene	0.997346	-1.00266	Total_IDOsh_day16 down vs Total_Scr_IDOsh_day16	25	22
4931403G20Rik	RIKEN cDNA 4931403G20 gene	1.14932	1.14932	Total_IDOsh_day16 up vs Total_Scr_IDOsh_day16	55	42
4931406B18Rik	RIKEN cDNA 4931406B18 gene	?	?	No change between Total_IDOsh_day16 and Total_Scr_IDOsh_day16	0	1
4931406C07Rik	RIKEN cDNA 4931406C07 gene	0.910169	-1.0987	Total_IDOsh_day16 down vs Total_Scr_IDOsh_day16	83.9999	81
4931406H21Rik	RIKEN cDNA 4931406H21 gene	0.879682	-1.13677	Total_IDOsh_day16 down vs Total_Scr_IDOsh_day16	436	435
4931406P16Rik	RIKEN cDNA 4931406P16 gene	0.988466	-1.01167	Total_IDOsh_day16 down vs Total_Scr_IDOsh_day16	678	602
4931408D14Rik	RIKEN cDNA 4931408D14 gene	0.752283	-1.32929	Total_IDOsh_day16 down vs Total_Scr_IDOsh_day16	6	7
4931409K22Rik	RIKEN cDNA 4931409K22 gene	?	?	No change between Total_IDOsh_day16 and Total_Scr_IDOsh_day16	2	0
4931414P19Rik	RIKEN cDNA 4931414P19 gene	1.01269	1.01269	Total_IDOsh_day16 up vs Total_Scr_IDOsh_day16	60	52
4931422A03Rik	RIKEN cDNA 4931422A03 gene	0.586731	-1.70436	Total_IDOsh_day16 down vs Total_Scr_IDOsh_day16	37.4368	56
4931423N10Rik	RIKEN cDNA 4931423N10 gene	0.789898	-1.26599	Total_IDOsh_day16 down vs Total_Scr_IDOsh_day16	9	10
4931428F04Rik	RIKEN cDNA 4931428F04 gene	1.24445	1.24445	Total_IDOsh_day16 up vs Total_Scr_IDOsh_day16	99.2732	70.0135
4931429L15Rik	RIKEN cDNA 4931429L15 gene	0.351066	-2.84847	Total_IDOsh_day16 down vs Total_Scr_IDOsh_day16	2	5
4931431B13Rik	RIKEN cDNA 4931431B13 gene	?	?	No change between Total_IDOsh_day16 and Total_Scr_IDOsh_day16	6.36494e-28	5.79891e-10
4931431C16Rik	RIKEN cDNA 4931431C16 gene	1.27574	1.27574	Total_IDOsh_day16 up vs Total_Scr_IDOsh_day16	27.7984	19.1243
4931440F15Rik	RIKEN cDNA 4931440F15 gene	5.29231	5.29231	Total_IDOsh_day16 up vs Total_Scr_IDOsh_day16	6.48243	1.07503
4931440J10Rik	RIKEN cDNA 4931440J10 gene	3.51066	3.51066	Total_IDOsh_day16 up vs Total_Scr_IDOsh_day16	4	1
4931440P22Rik	RIKEN cDNA 4931440P22 gene	0.586964	-1.70368	Total_IDOsh_day16 down vs Total_Scr_IDOsh_day16	120.176	179.695
4932413F04Rik	RIKEN cDNA 4932413F04 gene	0.752284	-1.32929	Total_IDOsh_day16 down vs Total_Scr_IDOsh_day16	12	14
4932435O22Rik	RIKEN cDNA 4932435O22 gene	0.585109	-1.70908	Total_IDOsh_day16 down vs Total_Scr_IDOsh_day16	2	3
4932438A13Rik	RIKEN cDNA 4932438A13 gene	1.00439	1.00439	Total_IDOsh_day16 up vs Total_Scr_IDOsh_day16	8298	7251
4932438H23Rik	RIKEN cDNA 4932438H23 gene	0.936175	-1.06818	Total_IDOsh_day16 down vs Total_Scr_IDOsh_day16	16	15
4932702P03Rik	RIKEN cDNA 4932702P03 gene	?	?	No change between Total_IDOsh_day16 and Total_Scr_IDOsh_day16	0	0.494609
4933400F21Rik	RIKEN cDNA 4933400F21 gene	3.29124	3.29124	Total_IDOsh_day16 up vs Total_Scr_IDOsh_day16	15	4
4933401D09Rik	RIKEN cDNA 4933401D09 gene	1.02394	1.02394	Total_IDOsh_day16 up vs Total_Scr_IDOsh_day16	7	6
4933401H06Rik	RIKEN cDNA 4933401H06 gene	1.46277	1.46277	Total_IDOsh_day16 up vs Total_Scr_IDOsh_day16	15	9
4933402D24Rik	RIKEN cDNA 4933402D24 gene	1.09708	1.09708	Total_IDOsh_day16 up vs Total_Scr_IDOsh_day16	5	4
4933402N22Rik	RIKEN cDNA 4933402N22 gene	0.200098	-4.99754	Total_IDOsh_day16 down vs Total_Scr_IDOsh_day16	0.177885	0.780231
4933404K13Rik	RIKEN cDNA 4933404K13 gene	0.877664	-1.13939	Total_IDOsh_day16 down vs Total_Scr_IDOsh_day16	9	9
4933404O12Rik	RIKEN cDNA 4933404O12 gene	1.22542	1.22542	Total_IDOsh_day16 up vs Total_Scr_IDOsh_day16	74	53
4933405D12Rik	RIKEN cDNA 4933405D12 gene	?	?	No change between Total_IDOsh_day16 and Total_Scr_IDOsh_day16	1	0
4933405L10Rik	RIKEN cDNA 4933405L10 gene	?	?	No change between Total_IDOsh_day16 and Total_Scr_IDOsh_day16	0	3
4933406C10Rik	RIKEN cDNA 4933406C10 gene	2.45746	2.45746	Total_IDOsh_day16 up vs Total_Scr_IDOsh_day16	14	5
4933406I18Rik	RIKEN cDNA 4933406I18 gene	1.13247	1.13247	Total_IDOsh_day16 up vs Total_Scr_IDOsh_day16	40	31
4933406J10Rik	RIKEN cDNA 4933406J10 gene	0.531918	-1.87999	Total_IDOsh_day16 down vs Total_Scr_IDOsh_day16	20	33
4933406M09Rik	RIKEN cDNA 4933406M09 gene	?	?	No change between Total_IDOsh_day16 and Total_Scr_IDOsh_day16	2	0
4933407G14Rik	RIKEN cDNA 4933407G14 gene	?	?	No change between Total_IDOsh_day16 and Total_Scr_IDOsh_day16	4	0
4933407K13Rik	RIKEN cDNA 4933407K13 gene	0.944534	-1.05872	Total_IDOsh_day16 down vs Total_Scr_IDOsh_day16	113	105
4933407L21Rik	RIKEN cDNA 4933407L21 gene	1.17022	1.17022	Total_IDOsh_day16 up vs Total_Scr_IDOsh_day16	12	9
4933408B17Rik	RIKEN cDNA 4933408B17 gene	0.848409	-1.17868	Total_IDOsh_day16 down vs Total_Scr_IDOsh_day16	29	30
4933408J17Rik	RIKEN cDNA 4933408J17 gene	0.649799	-1.53894	Total_IDOsh_day16 down vs Total_Scr_IDOsh_day16	3	4.05201
4933408N05Rik	RIKEN cDNA 4933408N05 gene	?	?	No change between Total_IDOsh_day16 and Total_Scr_IDOsh_day16	0	1
4933409K07Rik_dup1	?	0.98509	-1.01514	Total_IDOsh_day16 down vs Total_Scr_IDOsh_day16	66.7663	59.4853
4933409K07Rik_dup2	?	0.926678	-1.07912	Total_IDOsh_day16 down vs Total_Scr_IDOsh_day16	62.6998	59.3835
4933411E08Rik	RIKEN cDNA 4933411E08 gene	1.3165	1.3165	Total_IDOsh_day16 up vs Total_Scr_IDOsh_day16	9	6
4933412E12Rik	RIKEN cDNA 4933412E12 gene	1.49037	1.49037	Total_IDOsh_day16 up vs Total_Scr_IDOsh_day16	90	53
4933412O06Rik	RIKEN cDNA 4933412O06 gene	?	?	No change between Total_IDOsh_day16 and Total_Scr_IDOsh_day16	1	0
4933413J09Rik	RIKEN cDNA 4933413J09 gene	0.919458	-1.0876	Total_IDOsh_day16 down vs Total_Scr_IDOsh_day16	88	84
4933416I08Rik	RIKEN cDNA 4933416I08 gene	?	?	No change between Total_IDOsh_day16 and Total_Scr_IDOsh_day16	0	0.187679
4933416M07Rik	RIKEN cDNA 4933416M07 gene	1.67009	1.67009	Total_IDOsh_day16 up vs Total_Scr_IDOsh_day16	41.7529	21.9419
4933417A18Rik	RIKEN cDNA 4933417A18 gene	?	?	No change between Total_IDOsh_day16 and Total_Scr_IDOsh_day16	2	0
4933417D19Rik	RIKEN cDNA 4933417D19 gene	0.757983	-1.31929	Total_IDOsh_day16 down vs Total_Scr_IDOsh_day16	19	22
4933417G07Rik	SEC13 homolog pseudogene	0.877664	-1.13939	Total_IDOsh_day16 down vs Total_Scr_IDOsh_day16	8	8
4933421I07Rik	RIKEN cDNA 4933421I07 gene	?	?	No change between Total_IDOsh_day16 and Total_Scr_IDOsh_day16	0	1
4933421O10Rik	RIKEN cDNA 4933421O10 gene	1.02607	1.02607	Total_IDOsh_day16 up vs Total_Scr_IDOsh_day16	401	343
4933422A05Rik	RIKEN cDNA 4933422A05 gene	2.04788	2.04788	Total_IDOsh_day16 up vs Total_Scr_IDOsh_day16	7	3
4933424G05Rik	RIKEN cDNA 4933424G05 gene	1.41189	1.41189	Total_IDOsh_day16 up vs Total_Scr_IDOsh_day16	37	23
4933424G06Rik	RIKEN cDNA 4933424G06 gene	?	?	No change between Total_IDOsh_day16 and Total_Scr_IDOsh_day16	1	0
4933424L21Rik	RIKEN cDNA 4933424L21 gene	0.798899	-1.25172	Total_IDOsh_day16 down vs Total_Scr_IDOsh_day16	71	78
4933427D06Rik	RIKEN cDNA 4933427D06 gene	?	?	No change between Total_IDOsh_day16 and Total_Scr_IDOsh_day16	0	1
4933427D14Rik	RIKEN cDNA 4933427D14 gene	0.888821	-1.12509	Total_IDOsh_day16 down vs Total_Scr_IDOsh_day16	239	236
4933427E11Rik	RIKEN cDNA 4933427E11 gene	3.51066	3.51066	Total_IDOsh_day16 up vs Total_Scr_IDOsh_day16	4	1
4933428G20Rik	RIKEN cDNA 4933428G20 gene	1.45815	1.45815	Total_IDOsh_day16 up vs Total_Scr_IDOsh_day16	3.90067	2.34783
4933429K18Rik	RIKEN cDNA 4933429K18 gene	?	?	No change between Total_IDOsh_day16 and Total_Scr_IDOsh_day16	1	0
4933430I17Rik	RIKEN cDNA 4933430I17 gene	0.585109	-1.70908	Total_IDOsh_day16 down vs Total_Scr_IDOsh_day16	4	6
4933430M04Rik	RIKEN cDNA 4933430M04 gene	?	?	No change between Total_IDOsh_day16 and Total_Scr_IDOsh_day16	2	0
4933431E20Rik	RIKEN cDNA 4933431E20 gene	3.86172	3.86172	Total_IDOsh_day16 up vs Total_Scr_IDOsh_day16	44	10
4933431G14Rik	RIKEN cDNA 4933431G14 gene	2.7427	2.7427	Total_IDOsh_day16 up vs Total_Scr_IDOsh_day16	50	16
4933432G23Rik	RIKEN cDNA 4933432G23 gene	?	?	No change between Total_IDOsh_day16 and Total_Scr_IDOsh_day16	1	0
4933432I03Rik	RIKEN cDNA 4933432I03 gene	0.638301	-1.56666	Total_IDOsh_day16 down vs Total_Scr_IDOsh_day16	8	11
4933432I09Rik	RIKEN cDNA 4933432I09 gene	1.50457	1.50457	Total_IDOsh_day16 up vs Total_Scr_IDOsh_day16	12	7
4933433G15Rik	RIKEN cDNA 4933433G15 gene	1.26547	1.26547	Total_IDOsh_day16 up vs Total_Scr_IDOsh_day16	62	43
4933433G19Rik	RIKEN cDNA 4933433G19 gene	1.23607	1.23607	Total_IDOsh_day16 up vs Total_Scr_IDOsh_day16	27.1135	19.2518
4933433H22Rik	RIKEN cDNA 4933433H22 gene	1.17022	1.17022	Total_IDOsh_day16 up vs Total_Scr_IDOsh_day16	4	3
4933434E20Rik	RIKEN cDNA 4933434E20 gene	0.949921	-1.05272	Total_IDOsh_day16 down vs Total_Scr_IDOsh_day16	617.791	570.798
4933436H12Rik	RIKEN cDNA 4933436H12 gene	?	?	No change between Total_IDOsh_day16 and Total_Scr_IDOsh_day16	1	0
4933439C10Rik	RIKEN cDNA 4933439C10 gene	0.613196	-1.6308	Total_IDOsh_day16 down vs Total_Scr_IDOsh_day16	54.7761	78.4008
4933439K11Rik	RIKEN cDNA 4933439K11 gene	2.28193	2.28193	Total_IDOsh_day16 up vs Total_Scr_IDOsh_day16	13	5
4933440M02Rik	RIKEN cDNA 4933440M02 gene	1.75533	1.75533	Total_IDOsh_day16 up vs Total_Scr_IDOsh_day16	4	2
5031425E22Rik	RIKEN cDNA 5031425E22 gene	0.939956	-1.06388	Total_IDOsh_day16 down vs Total_Scr_IDOsh_day16	1011	944
5031425F14Rik	RIKEN cDNA 5031425F14 gene	1.46277	1.46277	Total_IDOsh_day16 up vs Total_Scr_IDOsh_day16	20	12
5031434C07Rik	RIKEN cDNA 5031434C07 gene	0.438832	-2.27878	Total_IDOsh_day16 down vs Total_Scr_IDOsh_day16	2	4
5031434O11Rik	RIKEN cDNA 5031434O11 gene	0.53635	-1.86445	Total_IDOsh_day16 down vs Total_Scr_IDOsh_day16	11	18
5031439G07Rik	RIKEN cDNA 5031439G07 gene	0.872436	-1.14622	Total_IDOsh_day16 down vs Total_Scr_IDOsh_day16	1335	1343
5033403F01Rik	RIKEN cDNA 5033403F01 gene	3.03815	3.03815	Total_IDOsh_day16 up vs Total_Scr_IDOsh_day16	7.70446	2.22567
5033406O09Rik	RIKEN cDNA 5033406O09 gene	4.68088	4.68088	Total_IDOsh_day16 up vs Total_Scr_IDOsh_day16	16	3
5033417F24Rik	RIKEN cDNA 5033417F24 gene	1.16907	1.16907	Total_IDOsh_day16 up vs Total_Scr_IDOsh_day16	16.4553	12.3537
5033428I22Rik	RIKEN cDNA 5033428I22 gene	?	?	No change between Total_IDOsh_day16 and Total_Scr_IDOsh_day16	2	0
5330411J11Rik	RIKEN cDNA 5330411J11 gene	?	?	No change between Total_IDOsh_day16 and Total_Scr_IDOsh_day16	1	0
5330413P13Rik	RIKEN cDNA 5330413P13 gene	?	?	No change between Total_IDOsh_day16 and Total_Scr_IDOsh_day16	1	0
5330416C01Rik	RIKEN cDNA 5330416C01 gene	?	?	No change between Total_IDOsh_day16 and Total_Scr_IDOsh_day16	2	0
5330417C22Rik	RIKEN cDNA 5330417C22 gene	0.965431	-1.03581	Total_IDOsh_day16 down vs Total_Scr_IDOsh_day16	11	10
5330434G04Rik	RIKEN cDNA 5330434G04 gene	0.292555	-3.41816	Total_IDOsh_day16 down vs Total_Scr_IDOsh_day16	1	3
5430402O13Rik	RIKEN cDNA 5430402O13 gene	0.877664	-1.13939	Total_IDOsh_day16 down vs Total_Scr_IDOsh_day16	6	6
5430405H02Rik	RIKEN cDNA 5430405H02 gene	1.08549	1.08549	Total_IDOsh_day16 up vs Total_Scr_IDOsh_day16	72.3662	58.5108
5430416N02Rik	RIKEN cDNA 5430416N02 gene	1.58815	1.58815	Total_IDOsh_day16 up vs Total_Scr_IDOsh_day16	38	21
5430425K12Rik	RIKEN cDNA 5430425K12 gene	0.877664	-1.13939	Total_IDOsh_day16 down vs Total_Scr_IDOsh_day16	2	2
5430427M07Rik	RIKEN cDNA 5430427M07 gene	0.797877	-1.25333	Total_IDOsh_day16 down vs Total_Scr_IDOsh_day16	10	11
5430427O19Rik	RIKEN cDNA 5430427O19 gene	1.03468	1.03468	Total_IDOsh_day16 up vs Total_Scr_IDOsh_day16	514	436
5430431A17Rik	RIKEN cDNA 5430431A17 gene	1.93086	1.93086	Total_IDOsh_day16 up vs Total_Scr_IDOsh_day16	22	10
5430437J10Rik	RIKEN cDNA 5430437J10 gene	0.526598	-1.89898	Total_IDOsh_day16 down vs Total_Scr_IDOsh_day16	3	5
5530601H04Rik	RIKEN cDNA 5530601H04 gene	1.17718	1.17718	Total_IDOsh_day16 up vs Total_Scr_IDOsh_day16	169	126
5730403I07Rik	RIKEN cDNA 5730403I07 gene	1.75533	1.75533	Total_IDOsh_day16 up vs Total_Scr_IDOsh_day16	2	1
5730405O15Rik	RIKEN cDNA 5730405O15 gene	0.585109	-1.70908	Total_IDOsh_day16 down vs Total_Scr_IDOsh_day16	8	12
5730408K05Rik	RIKEN cDNA 5730408K05 gene	0.571288	-1.75043	Total_IDOsh_day16 down vs Total_Scr_IDOsh_day16	248	381
5730409E04Rik	RIKEN cDNA 5730409E04Rik gene	0.742639	-1.34655	Total_IDOsh_day16 down vs Total_Scr_IDOsh_day16	11	13
5730416F02Rik	capping protein (actin filament), gelsolin-like pseudogene	0.742639	-1.34655	Total_IDOsh_day16 down vs Total_Scr_IDOsh_day16	11	13
5730420D15Rik	RIKEN cDNA 5730420D15 gene	?	?	No change between Total_IDOsh_day16 and Total_Scr_IDOsh_day16	1	0
5730422E09Rik	RIKEN cDNA 5730422E09 gene	0.826037	-1.2106	Total_IDOsh_day16 down vs Total_Scr_IDOsh_day16	16	17
5730435O14Rik	RIKEN cDNA 5730435O14 gene	0.877664	-1.13939	Total_IDOsh_day16 down vs Total_Scr_IDOsh_day16	1	1
5730455P16Rik	RIKEN cDNA 5730455P16 gene	1.08585	1.08585	Total_IDOsh_day16 up vs Total_Scr_IDOsh_day16	266	215
5730460C07Rik	RIKEN cDNA 5730460C07 gene	3.51066	3.51066	Total_IDOsh_day16 up vs Total_Scr_IDOsh_day16	4	1
5730480H06Rik	RIKEN cDNA 5730480H06 gene	1.40426	1.40426	Total_IDOsh_day16 up vs Total_Scr_IDOsh_day16	72	45
5730488B01Rik	RIKEN cDNA 5730488B01 gene	0.749268	-1.33464	Total_IDOsh_day16 down vs Total_Scr_IDOsh_day16	426	499
5730507C01Rik	RIKEN cDNA 5730507C01 gene	2.63299	2.63299	Total_IDOsh_day16 up vs Total_Scr_IDOsh_day16	9	3
5830408C22Rik	RIKEN cDNA 5830408C22 gene	0.877664	-1.13939	Total_IDOsh_day16 down vs Total_Scr_IDOsh_day16	5	5
5830411N06Rik	RIKEN cDNA 5830411N06 gene	0.917558	-1.08985	Total_IDOsh_day16 down vs Total_Scr_IDOsh_day16	46	44
5830416I19Rik	RIKEN cDNA 5830416I19 gene	1.75533	1.75533	Total_IDOsh_day16 up vs Total_Scr_IDOsh_day16	2	1
5830417I10Rik	gon-4-like pseudogene	0.940789	-1.06294	Total_IDOsh_day16 down vs Total_Scr_IDOsh_day16	1312.83	1224.74
5830418P13Rik	RIKEN cDNA 5830418P13 gene	0.776911	-1.28715	Total_IDOsh_day16 down vs Total_Scr_IDOsh_day16	47.6697	53.8517
5830428M24Rik	RIKEN cDNA 5830428M24 gene	1.02028	1.02028	Total_IDOsh_day16 up vs Total_Scr_IDOsh_day16	93	80
5830432E09Rik	RIKEN cDNA 5830432E09 gene	1.18428	1.18428	Total_IDOsh_day16 up vs Total_Scr_IDOsh_day16	57.9114	42.9179
5830444B04Rik	RIKEN cDNA 5830444B04 gene	0.660913	-1.51306	Total_IDOsh_day16 down vs Total_Scr_IDOsh_day16	25.5206	33.8902
5830454E08Rik	RIKEN cDNA 5830454E08 gene	1.60905	1.60905	Total_IDOsh_day16 up vs Total_Scr_IDOsh_day16	22	12
5930403L14Rik	RIKEN cDNA 5930403L14 gene	1.75533	1.75533	Total_IDOsh_day16 up vs Total_Scr_IDOsh_day16	2	1
5930412G12Rik	RIKEN cDNA 5930412G12 gene	?	?	No change between Total_IDOsh_day16 and Total_Scr_IDOsh_day16	1	0
5930430L01Rik	RIKEN cDNA 5930430L01 gene	1.30524	1.30524	Total_IDOsh_day16 up vs Total_Scr_IDOsh_day16	58	39
6030408B16Rik	RIKEN cDNA 6030408B16 gene	0.576751	-1.73385	Total_IDOsh_day16 down vs Total_Scr_IDOsh_day16	23	35
6030419C18Rik	?	1.75533	1.75533	Total_IDOsh_day16 up vs Total_Scr_IDOsh_day16	4	2
6030443J06Rik	RIKEN cDNA 6030443J06 gene	1.01624	1.01624	Total_IDOsh_day16 up vs Total_Scr_IDOsh_day16	44	38
6030458C11Rik	RIKEN cDNA 6030458C11 gene	1.2304	1.2304	Total_IDOsh_day16 up vs Total_Scr_IDOsh_day16	443.001	316
6030468B19Rik	RIKEN cDNA 6030468B19 gene	1.99469	1.99469	Total_IDOsh_day16 up vs Total_Scr_IDOsh_day16	25	11
6230400D17Rik	RIKEN cDNA 6230400D17 gene	0.68019	-1.47018	Total_IDOsh_day16 down vs Total_Scr_IDOsh_day16	31	40
6330403K07Rik	RIKEN cDNA 6330403K07 gene	0.234044	-4.27271	Total_IDOsh_day16 down vs Total_Scr_IDOsh_day16	4	15
6330407A03Rik	RIKEN cDNA 6330407A03 gene	0.961731	-1.03979	Total_IDOsh_day16 down vs Total_Scr_IDOsh_day16	858	783
6330409D20Rik	RIKEN cDNA 6330409D20 gene	1.10035	1.10035	Total_IDOsh_day16 up vs Total_Scr_IDOsh_day16	84	67
6330415G19Rik	RIKEN cDNA 6330415G19 gene	0.206779	-4.83608	Total_IDOsh_day16 down vs Total_Scr_IDOsh_day16	5.22547	22.1793
6330418K02Rik	RIKEN cDNA 6330418K02 gene	0.965758	-1.03546	Total_IDOsh_day16 down vs Total_Scr_IDOsh_day16	23.1829	21.0682
6330549D23Rik	RIKEN cDNA 6330549D23 gene	0.894902	-1.11744	Total_IDOsh_day16 down vs Total_Scr_IDOsh_day16	104.9	102.88
6430531B16Rik	RIKEN cDNA 6430531B16 gene	3.07182	3.07182	Total_IDOsh_day16 up vs Total_Scr_IDOsh_day16	7	2
6430548M08Rik	RIKEN cDNA 6430548M08 gene	1.06846	1.06846	Total_IDOsh_day16 up vs Total_Scr_IDOsh_day16	168	138
6430550D23Rik	RIKEN cDNA 6430550D23 gene	0.950803	-1.05174	Total_IDOsh_day16 down vs Total_Scr_IDOsh_day16	39	36
6430562O15Rik	RIKEN cDNA 6430562O15 gene	1.52189	1.52189	Total_IDOsh_day16 up vs Total_Scr_IDOsh_day16	28.5459	16.4622
6430571L13Rik	RIKEN cDNA 6430571L13 gene	2.92555	2.92555	Total_IDOsh_day16 up vs Total_Scr_IDOsh_day16	20	6
6430628N08Rik	RIKEN cDNA 6430628N08 gene	0.219416	-4.55755	Total_IDOsh_day16 down vs Total_Scr_IDOsh_day16	1	4
6430706D22Rik	RIKEN cDNA 6430706D22 gene	1.17263	1.17263	Total_IDOsh_day16 up vs Total_Scr_IDOsh_day16	1491.81	1116.56
6530402F18Rik	RIKEN cDNA 6530402F18 gene	1.2171	1.2171	Total_IDOsh_day16 up vs Total_Scr_IDOsh_day16	266.841	192.422
6530403H02Rik	RIKEN cDNA 6530403H02 gene	1.93086	1.93086	Total_IDOsh_day16 up vs Total_Scr_IDOsh_day16	11	5
6720468P15Rik	RIKEN cDNA 6720468P15 gene	3.51066	3.51066	Total_IDOsh_day16 up vs Total_Scr_IDOsh_day16	4	1
6720489N17Rik	RIKEN cDNA 6720489N17 gene	1.42545	1.42545	Total_IDOsh_day16 up vs Total_Scr_IDOsh_day16	52.2586	32.1761
6820408C15Rik	RIKEN cDNA 6820408C15 gene	?	?	No change between Total_IDOsh_day16 and Total_Scr_IDOsh_day16	2	0
6820431F20Rik	cadherin 11 pseudogene	1.13439	1.13439	Total_IDOsh_day16 up vs Total_Scr_IDOsh_day16	3159.01	2444.09
7530416G11Rik	RIKEN cDNA 7530416G11 gene	?	?	No change between Total_IDOsh_day16 and Total_Scr_IDOsh_day16	0	1
8030442B05Rik	RIKEN cDNA 8030442B05 gene	?	?	No change between Total_IDOsh_day16 and Total_Scr_IDOsh_day16	0	1
8030451O07Rik	RIKEN cDNA 8030451O07 gene	?	?	No change between Total_IDOsh_day16 and Total_Scr_IDOsh_day16	1	0
8030462N17Rik	RIKEN cDNA 8030462N17 gene	0.99348	-1.00656	Total_IDOsh_day16 down vs Total_Scr_IDOsh_day16	549	485
8030474K03Rik	RIKEN cDNA 8030474K03 gene	?	?	No change between Total_IDOsh_day16 and Total_Scr_IDOsh_day16	2	0
8430429K09Rik	RIKEN cDNA 8430429K09 gene	1.4081	1.4081	Total_IDOsh_day16 up vs Total_Scr_IDOsh_day16	32.1058	20.0114
8430430B14Rik	RIKEN cDNA 8430430B14 gene	?	?	No change between Total_IDOsh_day16 and Total_Scr_IDOsh_day16	1	0
8430431K14Rik	RIKEN cDNA 8430431K14 gene	0.292555	-3.41816	Total_IDOsh_day16 down vs Total_Scr_IDOsh_day16	1	3
8430437L04Rik	RIKEN cDNA 8430437L04 gene	?	?	No change between Total_IDOsh_day16 and Total_Scr_IDOsh_day16	1	0
9030025P20Rik	RIKEN cDNA 9030025P20 gene	0.86889	-1.15089	Total_IDOsh_day16 down vs Total_Scr_IDOsh_day16	130.249	131.564
9030404E10Rik	RIKEN cDNA 9030404E10 gene	1.90161	1.90161	Total_IDOsh_day16 up vs Total_Scr_IDOsh_day16	26	12
9030612E09Rik	RIKEN cDNA 9030612E09 gene	?	?	No change between Total_IDOsh_day16 and Total_Scr_IDOsh_day16	0	1
9030624G23Rik	RIKEN cDNA 9030624G23 gene	0.585109	-1.70908	Total_IDOsh_day16 down vs Total_Scr_IDOsh_day16	4	6
9030624J02Rik	?	1.00563	1.00563	Total_IDOsh_day16 up vs Total_Scr_IDOsh_day16	668	583
9130008F23Rik	RIKEN cDNA 9130008F23 gene	1.5798	1.5798	Total_IDOsh_day16 up vs Total_Scr_IDOsh_day16	9	5
9130015A21Rik	RIKEN cDNA 9130015A21 gene	0.877664	-1.13939	Total_IDOsh_day16 down vs Total_Scr_IDOsh_day16	1	1
9130015G15Rik	RIKEN cDNA 9130015G15 gene	?	?	No change between Total_IDOsh_day16 and Total_Scr_IDOsh_day16	0	1
9130019O22Rik	RIKEN cDNA 9130019O22 gene	1.59037	1.59037	Total_IDOsh_day16 up vs Total_Scr_IDOsh_day16	156.535	86.386
9130019P16Rik	RIKEN cDNA 9130019P16 gene	0.476071	-2.10053	Total_IDOsh_day16 down vs Total_Scr_IDOsh_day16	5.2983	9.76771
9130023H24Rik	RIKEN cDNA 9130023H24 gene	1.45526	1.45526	Total_IDOsh_day16 up vs Total_Scr_IDOsh_day16	157.74	95.1327
9130024F11Rik	RIKEN cDNA 9130024F11 gene	1.22873	1.22873	Total_IDOsh_day16 up vs Total_Scr_IDOsh_day16	7	5
9130221H12Rik	RIKEN cDNA 9130221H12 gene	1.05545	1.05545	Total_IDOsh_day16 up vs Total_Scr_IDOsh_day16	200.766	166.948
9130230L23Rik	RIKEN cDNA 9130230L23 gene	?	?	No change between Total_IDOsh_day16 and Total_Scr_IDOsh_day16	0	3
9130401M01Rik	RIKEN cDNA 9130401M01 gene	0.808375	-1.23705	Total_IDOsh_day16 down vs Total_Scr_IDOsh_day16	105	114
9230102O04Rik	RIKEN cDNA 9230102O04 gene	?	?	No change between Total_IDOsh_day16 and Total_Scr_IDOsh_day16	0	1
9230105E05Rik	RIKEN cDNA 9230105E05 gene	?	?	No change between Total_IDOsh_day16 and Total_Scr_IDOsh_day16	1	0
9230114K14Rik	RIKEN cDNA 9230114K14 gene	1.08951	1.08951	Total_IDOsh_day16 up vs Total_Scr_IDOsh_day16	36	29
9230116L04Rik	RIKEN cDNA 9230116L04 gene	1.77112	1.77112	Total_IDOsh_day16 up vs Total_Scr_IDOsh_day16	10.2387	5.07369
9230116N13Rik	RIKEN cDNA 9230116N13 gene	1.20145	1.20145	Total_IDOsh_day16 up vs Total_Scr_IDOsh_day16	34.2229	25
9230117E06Rik	RIKEN cDNA 9230117E06 gene	?	?	No change between Total_IDOsh_day16 and Total_Scr_IDOsh_day16	0	1
9330020H09Rik	RIKEN cDNA 9330020H09 gene	0.791134	-1.26401	Total_IDOsh_day16 down vs Total_Scr_IDOsh_day16	128	142
9330104G04Rik	RIKEN cDNA 9330104G04 gene	0.993582	-1.00646	Total_IDOsh_day16 down vs Total_Scr_IDOsh_day16	120	106
9330111N05Rik	RIKEN cDNA 9330111N05 gene	?	?	No change between Total_IDOsh_day16 and Total_Scr_IDOsh_day16	1	0
9330133O14Rik	RIKEN cDNA 9330133O14 gene	1.31867	1.31867	Total_IDOsh_day16 up vs Total_Scr_IDOsh_day16	154.756	103
9330136K24Rik	RIKEN cDNA 9330136K24 gene	1.15193	1.15193	Total_IDOsh_day16 up vs Total_Scr_IDOsh_day16	21	16
9330151L19Rik	RIKEN cDNA 9330151L19 gene	1.09257	1.09257	Total_IDOsh_day16 up vs Total_Scr_IDOsh_day16	114.828	92.2415
9330159F19Rik	RIKEN cDNA 9330159F19 gene	?	?	No change between Total_IDOsh_day16 and Total_Scr_IDOsh_day16	0	1
9330159M07Rik	RIKEN cDNA 9330159M07 gene	1.44806	1.44806	Total_IDOsh_day16 up vs Total_Scr_IDOsh_day16	24.6737	14.9547
9330162012Rik	cDNA RIKEN 9330162012 gene	0.347362	-2.87884	Total_IDOsh_day16 down vs Total_Scr_IDOsh_day16	1.18734	3
9330162B11Rik	RIKEN cDNA 9330162B11 gene	?	?	No change between Total_IDOsh_day16 and Total_Scr_IDOsh_day16	0	1
9330175E14Rik	RIKEN cDNA 9330175E14 gene	2.28956	2.28956	Total_IDOsh_day16 up vs Total_Scr_IDOsh_day16	60	23
9330179D12Rik	RIKEN cDNA 9330179D12 gene	1.34575	1.34575	Total_IDOsh_day16 up vs Total_Scr_IDOsh_day16	23	15
9330182L06Rik	RIKEN cDNA 9330182L06 gene	1.09708	1.09708	Total_IDOsh_day16 up vs Total_Scr_IDOsh_day16	5	4
9330198I05Rik	RIKEN cDNA 9330198I05 gene	0.472588	-2.11601	Total_IDOsh_day16 down vs Total_Scr_IDOsh_day16	7	13
9430014N10Rik	RIKEN cDNA 9430014N10 gene	?	?	No change between Total_IDOsh_day16 and Total_Scr_IDOsh_day16	1	0
9430015G10Rik	RIKEN cDNA 9430015G10 gene	1.22235	1.22235	Total_IDOsh_day16 up vs Total_Scr_IDOsh_day16	383	275
9430018G01Rik	RIKEN cDNA 9430018G01 gene	0.85516	-1.16937	Total_IDOsh_day16 down vs Total_Scr_IDOsh_day16	76	78
9430037G07Rik	RIKEN cDNA 9430037G07 gene	1.84331	1.84331	Total_IDOsh_day16 up vs Total_Scr_IDOsh_day16	40	19.0453
9430038I01Rik	RIKEN cDNA 9430038I01 gene	0.788626	-1.26803	Total_IDOsh_day16 down vs Total_Scr_IDOsh_day16	62	69
9430041J12Rik	RIKEN cDNA 9430041J12 gene	0.877664	-1.13939	Total_IDOsh_day16 down vs Total_Scr_IDOsh_day16	3	3
9430060I03Rik	RIKEN cDNA 9430060I03 gene	1.1882	1.1882	Total_IDOsh_day16 up vs Total_Scr_IDOsh_day16	29.6525	21.9028
9430065F17Rik	RIKEN cDNA 9430065F17 gene	0.292555	-3.41816	Total_IDOsh_day16 down vs Total_Scr_IDOsh_day16	1	3
9430069I07Rik	RIKEN cDNA 9430069I07 gene	0.438832	-2.27878	Total_IDOsh_day16 down vs Total_Scr_IDOsh_day16	1	2
9430083A17Rik	RIKEN cDNA 9430083A17 gene	1.71145	1.71145	Total_IDOsh_day16 up vs Total_Scr_IDOsh_day16	39	20
9430091E24Rik	RIKEN cDNA 9430091E24 gene	1.08299	1.08299	Total_IDOsh_day16 up vs Total_Scr_IDOsh_day16	93.5197	75.7891
9530020I12Rik	RIKEN cDNA 9530020I12 gene	0.877664	-1.13939	Total_IDOsh_day16 down vs Total_Scr_IDOsh_day16	7	7
9530027J09Rik	RIKEN cDNA 9530027J09 gene	0.734434	-1.36159	Total_IDOsh_day16 down vs Total_Scr_IDOsh_day16	41.2106	49.2475
9530051G07Rik	RIKEN cDNA 9530051G07 gene	?	?	No change between Total_IDOsh_day16 and Total_Scr_IDOsh_day16	1	0
9530052C20Rik	RIKEN cDNA 9530052C20 gene	1.24336	1.24336	Total_IDOsh_day16 up vs Total_Scr_IDOsh_day16	17	12
9530052E02Rik	RIKEN cDNA 9530052E02 gene	0.430803	-2.32125	Total_IDOsh_day16 down vs Total_Scr_IDOsh_day16	1.09394	2.22866
9530053A07Rik	RIKEN cDNA 9530053A07 gene	?	?	No change between Total_IDOsh_day16 and Total_Scr_IDOsh_day16	2	0
9530062K07Rik	RIKEN cDNA 9530062K07 gene	0.731387	-1.36727	Total_IDOsh_day16 down vs Total_Scr_IDOsh_day16	5	6
9530068E07Rik	RIKEN cDNA 9530068E07 gene	1.0378	1.0378	Total_IDOsh_day16 up vs Total_Scr_IDOsh_day16	674	570
9530077C05Rik	RIKEN cDNA 9530077C05 gene	1.08103	1.08103	Total_IDOsh_day16 up vs Total_Scr_IDOsh_day16	101	82
9530080O11Rik	RIKEN cDNA 9530080O11 gene	1.52794	1.52794	Total_IDOsh_day16 up vs Total_Scr_IDOsh_day16	7	4.02086
9530082P21Rik	RIKEN cDNA 9530082P21 gene	1.68203	1.68203	Total_IDOsh_day16 up vs Total_Scr_IDOsh_day16	16.5229	8.62144
9530091C08Rik	RIKEN cDNA 9530091C08 gene	1.0727	1.0727	Total_IDOsh_day16 up vs Total_Scr_IDOsh_day16	11	9
9630013K17Rik	RIKEN cDNA 9630013K17 gene	0.975182	-1.02545	Total_IDOsh_day16 down vs Total_Scr_IDOsh_day16	10	9
9630028B13Rik	RIKEN cDNA 9630028B13 gene	0.554314	-1.80403	Total_IDOsh_day16 down vs Total_Scr_IDOsh_day16	12	19
9630028I04Rik	RIKEN cDNA 9630028I04 gene	0.671155	-1.48997	Total_IDOsh_day16 down vs Total_Scr_IDOsh_day16	13	17
9830107B12Rik	RIKEN cDNA 9830107B12 gene	2.95265	2.95265	Total_IDOsh_day16 up vs Total_Scr_IDOsh_day16	38.5556	11.4605
9830132P13Rik	RIKEN cDNA 9830132P13 gene	?	?	No change between Total_IDOsh_day16 and Total_Scr_IDOsh_day16	14	0
9830166K06Rik	RIKEN cDNA 9830166K06 gene	6.14365	6.14365	Total_IDOsh_day16 up vs Total_Scr_IDOsh_day16	7	1
9930012K11Rik	RIKEN cDNA 9930012K11 gene	1.28907	1.28907	Total_IDOsh_day16 up vs Total_Scr_IDOsh_day16	94	64
9930014A18Rik	RIKEN cDNA 9930014A18 gene	1.46749	1.46749	Total_IDOsh_day16 up vs Total_Scr_IDOsh_day16	74.5865	44.608
9930021J03Rik	RIKEN cDNA 9930021J03 gene	0.998685	-1.00132	Total_IDOsh_day16 down vs Total_Scr_IDOsh_day16	949	834
9930104L06Rik	RIKEN cDNA 9930104L06 gene	1.02202	1.02202	Total_IDOsh_day16 up vs Total_Scr_IDOsh_day16	177	152
9930111J21Rik1	RIKEN cDNA 9930111J21 gene 1	0.976536	-1.02403	Total_IDOsh_day16 down vs Total_Scr_IDOsh_day16	4300.58	3865.16
9930111J21Rik2_dup1	?	1.03477	1.03477	Total_IDOsh_day16 up vs Total_Scr_IDOsh_day16	253.857	215.314
9930111J21Rik2_dup2	?	1.12893	1.12893	Total_IDOsh_day16 up vs Total_Scr_IDOsh_day16	772.358	600.456
A030001D20Rik	RIKEN cDNA A030001D20 gene	1.21536	1.21536	Total_IDOsh_day16 up vs Total_Scr_IDOsh_day16	20.2836	14.6477
A130010J15Rik	RIKEN cDNA A130010J15 gene	0.992706	-1.00735	Total_IDOsh_day16 down vs Total_Scr_IDOsh_day16	264.558	233.899
A130077B15Rik	RIKEN cDNA A130077B15 gene	0.752284	-1.32929	Total_IDOsh_day16 down vs Total_Scr_IDOsh_day16	24	28
A1cf	APOBEC1 complementation factor	?	?	No change between Total_IDOsh_day16 and Total_Scr_IDOsh_day16	0	1
A230020J21Rik	RIKEN cDNA A230020J21 gene	0.844039	-1.18478	Total_IDOsh_day16 down vs Total_Scr_IDOsh_day16	1.44933	1.50707
A230028O05Rik	RIKEN cDNA A230028O05 gene	?	?	No change between Total_IDOsh_day16 and Total_Scr_IDOsh_day16	0	1
A230050P20Rik	RIKEN cDNA A230050P20 gene	0.664611	-1.50464	Total_IDOsh_day16 down vs Total_Scr_IDOsh_day16	96.6099	127.58
A230056J06Rik	RIKEN cDNA A230056J06 gene	1.3165	1.3165	Total_IDOsh_day16 up vs Total_Scr_IDOsh_day16	3	2
A230056P14Rik	RIKEN cDNA A230056P14 gene	?	?	No change between Total_IDOsh_day16 and Total_Scr_IDOsh_day16	21.249	4.24699e-12
A230070E04Rik	RIKEN cDNA A230070E04 gene	?	?	No change between Total_IDOsh_day16 and Total_Scr_IDOsh_day16	0	1
A230072C01Rik	RIKEN cDNA A230072C01 gene	0.897611	-1.11407	Total_IDOsh_day16 down vs Total_Scr_IDOsh_day16	45	44
A230072E10Rik	RIKEN cDNA A230072E10 gene	0.874727	-1.14321	Total_IDOsh_day16 down vs Total_Scr_IDOsh_day16	26.0009	26.0882
A230083G16Rik	RIKEN cDNA A230083G16 gene	0.877664	-1.13939	Total_IDOsh_day16 down vs Total_Scr_IDOsh_day16	3	3
A230103J11Rik	RIKEN cDNA A230103J11 gene	1.05026	1.05026	Total_IDOsh_day16 up vs Total_Scr_IDOsh_day16	65.3006	54.5695
A230107N01Rik	RIKEN cDNA A230107N01 gene	0.877664	-1.13939	Total_IDOsh_day16 down vs Total_Scr_IDOsh_day16	3	3
A230108P19Rik	RIKEN cDNA A230108P19 gene	0.752284	-1.32929	Total_IDOsh_day16 down vs Total_Scr_IDOsh_day16	18	21
A330008L17Rik	RIKEN cDNA A330008L17 gene	0.877664	-1.13939	Total_IDOsh_day16 down vs Total_Scr_IDOsh_day16	15	15
A330009N23Rik	RIKEN cDNA A330009N23 gene	0.457912	-2.18383	Total_IDOsh_day16 down vs Total_Scr_IDOsh_day16	24	46
A330023F24Rik	RIKEN cDNA A330023F24 gene	0.959945	-1.04173	Total_IDOsh_day16 down vs Total_Scr_IDOsh_day16	245	224
A330032B11Rik	RIKEN cDNA A330032B11 gene	0.810152	-1.23434	Total_IDOsh_day16 down vs Total_Scr_IDOsh_day16	12	13
A330035P11Rik	RIKEN cDNA A330035P11 gene	1.20365	1.20365	Total_IDOsh_day16 up vs Total_Scr_IDOsh_day16	96	70
A330040F15Rik	RIKEN cDNA A330040F15 gene	1.47817	1.47817	Total_IDOsh_day16 up vs Total_Scr_IDOsh_day16	32	19
A330049N07Rik	RIKEN cDNA A330049N07 gene	?	?	No change between Total_IDOsh_day16 and Total_Scr_IDOsh_day16	0	2
A330069E16Rik	RIKEN cDNA A330069E16 gene	1.5798	1.5798	Total_IDOsh_day16 up vs Total_Scr_IDOsh_day16	9	5
A330070K13Rik	RIKEN cDNA A330070K13 gene	?	?	No change between Total_IDOsh_day16 and Total_Scr_IDOsh_day16	1	0
A330074K22Rik	RIKEN cDNA A330074K22 gene	?	?	No change between Total_IDOsh_day16 and Total_Scr_IDOsh_day16	0	1
A330094K24Rik	RIKEN cDNA A330094K24 gene	?	?	No change between Total_IDOsh_day16 and Total_Scr_IDOsh_day16	1	0
A3galt2	alpha 1,3-galactosyltransferase 2 (isoglobotriaosylceramide synthase)	0.893337	-1.1194	Total_IDOsh_day16 down vs Total_Scr_IDOsh_day16	114	112
A430005L14Rik	RIKEN cDNA A430005L14 gene	1.15727	1.15727	Total_IDOsh_day16 up vs Total_Scr_IDOsh_day16	149	113
A430033K04Rik	RIKEN cDNA A430033K04 gene	1.02163	1.02163	Total_IDOsh_day16 up vs Total_Scr_IDOsh_day16	126.13	108.356
A430035B10Rik	RIKEN cDNA A430035B10 gene	1.43292	1.43292	Total_IDOsh_day16 up vs Total_Scr_IDOsh_day16	160	98
A430046D13Rik	Riken cDNA A430046D13 gene	0.984696	-1.01554	Total_IDOsh_day16 down vs Total_Scr_IDOsh_day16	46	41
A430057M04Rik	RIKEN cDNA A430057M04 gene	0.742478	-1.34684	Total_IDOsh_day16 down vs Total_Scr_IDOsh_day16	47.3489	55.9699
A430078G23Rik	RIKEN cDNA A430078G23 gene	0.915055	-1.09283	Total_IDOsh_day16 down vs Total_Scr_IDOsh_day16	1811	1737
A430078I02Rik	RIKEN cDNA A430078I02 gene	1.3171	1.3171	Total_IDOsh_day16 up vs Total_Scr_IDOsh_day16	174.416	116.224
A430088P11Rik	RIKEN cDNA A430088P11 gene	1.06913	1.06913	Total_IDOsh_day16 up vs Total_Scr_IDOsh_day16	105.238	86.3909
A430089I19Rik_dup1	?	?	?	No change between Total_IDOsh_day16 and Total_Scr_IDOsh_day16	1	0
A430089I19Rik_dup2	?	?	?	No change between Total_IDOsh_day16 and Total_Scr_IDOsh_day16	1	0
A430090L17Rik	RIKEN cDNA A430090L17 gene	1.10753	1.10753	Total_IDOsh_day16 up vs Total_Scr_IDOsh_day16	53	42
A430093F15Rik	RIKEN cDNA A430093F15 gene	1.29742	1.29742	Total_IDOsh_day16 up vs Total_Scr_IDOsh_day16	102	69
A4galt	alpha 1,4-galactosyltransferase	1.0532	1.0532	Total_IDOsh_day16 up vs Total_Scr_IDOsh_day16	12	10
A530010L16Rik	RIKEN cDNA A530010L16 gene	0.877664	-1.13939	Total_IDOsh_day16 down vs Total_Scr_IDOsh_day16	2	2
A530013C23Rik	RIKEN cDNA A530013C23 gene	1.53591	1.53591	Total_IDOsh_day16 up vs Total_Scr_IDOsh_day16	21	12
A530021J07Rik	Riken cDNA A530021J07 gene	1.62995	1.62995	Total_IDOsh_day16 up vs Total_Scr_IDOsh_day16	13	7
A530032D15Rik	RIKEN cDNA A530032D15Rik gene	0.974392	-1.02628	Total_IDOsh_day16 down vs Total_Scr_IDOsh_day16	656.324	591.171
A530046M15Rik	RIKEN cDNA A530046M15 gene	?	?	No change between Total_IDOsh_day16 and Total_Scr_IDOsh_day16	1	0
A530064D06Rik	RIKEN cDNA A530064D06 gene	1.01571	1.01571	Total_IDOsh_day16 up vs Total_Scr_IDOsh_day16	36.553	31.5851
A530065N20Rik	RIKEN cDNA A530046M15 gene	?	?	No change between Total_IDOsh_day16 and Total_Scr_IDOsh_day16	0	1
A530072M11Rik	RIKEN cDNA gene A530072M11	0.932518	-1.07237	Total_IDOsh_day16 down vs Total_Scr_IDOsh_day16	17	16
A530088E08Rik	RIKEN cDNA A530088E08 gene	1.0424	1.0424	Total_IDOsh_day16 up vs Total_Scr_IDOsh_day16	36.2065	30.4846
A530099J19Rik	?	1.37919	1.37919	Total_IDOsh_day16 up vs Total_Scr_IDOsh_day16	11	7
A630001G21Rik	RIKEN cDNA A630001G21 gene	0.936364	-1.06796	Total_IDOsh_day16 down vs Total_Scr_IDOsh_day16	989	927
A630001O12Rik	RIKEN cDNA A630001O12 gene	1.04753	1.04753	Total_IDOsh_day16 up vs Total_Scr_IDOsh_day16	37	31
A630019I02Rik	RIKEN cDNA A630019I02 gene	2.0138	2.0138	Total_IDOsh_day16 up vs Total_Scr_IDOsh_day16	76.2924	33.2501
A630023P12Rik	RIKEN cDNA A630023P12 gene	0.850659	-1.17556	Total_IDOsh_day16 down vs Total_Scr_IDOsh_day16	63	65
A630066F11Rik	RIKEN cDNA A630066F11 gene	1.42966	1.42966	Total_IDOsh_day16 up vs Total_Scr_IDOsh_day16	34.2077	21
A630072M18Rik	RIKEN cDNA A630072M18 gene	1.14902	1.14902	Total_IDOsh_day16 up vs Total_Scr_IDOsh_day16	503.933	384.922
A630089N07Rik	RIKEN cDNA A630089N07 gene	1.14771	1.14771	Total_IDOsh_day16 up vs Total_Scr_IDOsh_day16	51	39
A630095N17Rik	RIKEN cDNA A630095N17 gene	0.877664	-1.13939	Total_IDOsh_day16 down vs Total_Scr_IDOsh_day16	1	1
A730008H23Rik	RIKEN cDNA A730008H23 gene	0.825992	-1.21067	Total_IDOsh_day16 down vs Total_Scr_IDOsh_day16	287.057	305.015
A730013G03Rik	RIKEN cDNA A730013G03 gene	?	?	No change between Total_IDOsh_day16 and Total_Scr_IDOsh_day16	1	0
A730017L22Rik	RIKEN cDNA A730017L22 gene	1.04796	1.04796	Total_IDOsh_day16 up vs Total_Scr_IDOsh_day16	80	67
A730020E08Rik	RIKEN cDNA A730020E08 gene	?	?	No change between Total_IDOsh_day16 and Total_Scr_IDOsh_day16	2	0
A730020M07Rik	RIKEN cDNA A730020M07 gene	?	?	No change between Total_IDOsh_day16 and Total_Scr_IDOsh_day16	1	0
A730035I17Rik	RIKEN cDNA A730035I17 gene	3.21203	3.21203	Total_IDOsh_day16 up vs Total_Scr_IDOsh_day16	1.15662	0.316038
A730036I17Rik	RIKEN cDNA A730036I17 gene	3.65693	3.65693	Total_IDOsh_day16 up vs Total_Scr_IDOsh_day16	25	6
A730056A06Rik	RIKEN cDNA A730056A06 gene	?	?	No change between Total_IDOsh_day16 and Total_Scr_IDOsh_day16	1	0
A730063M14Rik	RIKEN cDNA A730063M14 gene	2.63299	2.63299	Total_IDOsh_day16 up vs Total_Scr_IDOsh_day16	3	1
A730081D07Rik	RIKEN cDNA A730081D07 gene	0.653409	-1.53043	Total_IDOsh_day16 down vs Total_Scr_IDOsh_day16	14.7591	19.8246
A730082K24Rik	RIKEN cDNA A730082K24 gene	2.63299	2.63299	Total_IDOsh_day16 up vs Total_Scr_IDOsh_day16	3	1
A730085K08Rik	RIKEN cDNA A730085K08 gene	2.04788	2.04788	Total_IDOsh_day16 up vs Total_Scr_IDOsh_day16	7	3
A730090N16Rik	RIKEN cDNA A730090N16 gene	2.63299	2.63299	Total_IDOsh_day16 up vs Total_Scr_IDOsh_day16	3	1
A830009L08Rik	RIKEN cDNA A830009L08 gene	2.41358	2.41358	Total_IDOsh_day16 up vs Total_Scr_IDOsh_day16	11	4
A830010M20Rik	RIKEN cDNA A830010M20 gene	0.787647	-1.2696	Total_IDOsh_day16 down vs Total_Scr_IDOsh_day16	210	234
A830018L16Rik	RIKEN cDNA A830018L16 gene	?	?	No change between Total_IDOsh_day16 and Total_Scr_IDOsh_day16	0	1
A830035O19Rik	RIKEN cDNA A830035O19 gene	0.751154	-1.33128	Total_IDOsh_day16 down vs Total_Scr_IDOsh_day16	215.228	251.477
A830036E02Rik	RIKEN cDNA A830036E02 gene	?	?	No change between Total_IDOsh_day16 and Total_Scr_IDOsh_day16	0	1
A830052D11Rik	RIKEN cDNA A830052D11 gene	?	?	No change between Total_IDOsh_day16 and Total_Scr_IDOsh_day16	1	0
A830082N09Rik	RIKEN cDNA A830082N09 gene	1.03934	1.03934	Total_IDOsh_day16 up vs Total_Scr_IDOsh_day16	45	38
A930001A20Rik	RIKEN cDNA A930001A20 gene	?	?	No change between Total_IDOsh_day16 and Total_Scr_IDOsh_day16	0	1
A930001C03Rik	RIKEN cDNA A930001C03 gene	1.53088	1.53088	Total_IDOsh_day16 up vs Total_Scr_IDOsh_day16	3.20128	1.83532
A930003O13Rik	RIKEN cDNA A930003O13 gene	?	?	No change between Total_IDOsh_day16 and Total_Scr_IDOsh_day16	1	0
A930004D18Rik	RIKEN cDNA A930004D18 gene	4.96629	4.96629	Total_IDOsh_day16 up vs Total_Scr_IDOsh_day16	5.65853	1
A930005H10Rik	RIKEN cDNA A930005H10 gene	1.01269	1.01269	Total_IDOsh_day16 up vs Total_Scr_IDOsh_day16	135	117
A930006K02Rik	RIKEN cDNA A930006K02 gene	0.91017	-1.0987	Total_IDOsh_day16 down vs Total_Scr_IDOsh_day16	56	54
A930007A09Rik	RIKEN cDNA A930007A09 gene	1.03934	1.03934	Total_IDOsh_day16 up vs Total_Scr_IDOsh_day16	45	38
A930007I19Rik	RIKEN cDNA A930007I19 gene	0.909009	-1.1001	Total_IDOsh_day16 down vs Total_Scr_IDOsh_day16	29	28
A930011G23Rik	RIKEN cDNA A930011G23 gene	?	?	No change between Total_IDOsh_day16 and Total_Scr_IDOsh_day16	3	0
A930012L18Rik	RIKEN cDNA A930012L18 gene	?	?	No change between Total_IDOsh_day16 and Total_Scr_IDOsh_day16	1	0
A930013F10Rik	RIKEN cDNA A930013F10 gene	0.877664	-1.13939	Total_IDOsh_day16 down vs Total_Scr_IDOsh_day16	186	186
A930015D03Rik	RIKEN cDNA A930015D03 gene	3.56837	3.56837	Total_IDOsh_day16 up vs Total_Scr_IDOsh_day16	22.3404	5.49477
A930016O22Rik	RIKEN cDNA A930016O22 gene	0.923219	-1.08317	Total_IDOsh_day16 down vs Total_Scr_IDOsh_day16	14.7267	14
A930017K11Rik	RIKEN cDNA A930017K11 gene	0.45151	-2.21479	Total_IDOsh_day16 down vs Total_Scr_IDOsh_day16	1.02889	2
A930017M01Rik	Smg-5 homolog, nonsense mediated mRNA decay factor pseudogene	?	?	No change between Total_IDOsh_day16 and Total_Scr_IDOsh_day16	0	1
A930019D19Rik	RIKEN cDNA A930019D19 gene	0.877664	-1.13939	Total_IDOsh_day16 down vs Total_Scr_IDOsh_day16	12	12
A930024E05Rik	RIKEN cDNA A930024E05 gene	0.883254	-1.13218	Total_IDOsh_day16 down vs Total_Scr_IDOsh_day16	158	157
A930033H14Rik	RIKEN cDNA A930033H14 gene	0.848409	-1.17868	Total_IDOsh_day16 down vs Total_Scr_IDOsh_day16	29	30
A930037H05Rik	RIKEN cDNA A930037H05 gene	0.889922	-1.12369	Total_IDOsh_day16 down vs Total_Scr_IDOsh_day16	363	358
A930041C12Rik	RIKEN cDNA A930041C12 gene	1.0532	1.0532	Total_IDOsh_day16 up vs Total_Scr_IDOsh_day16	12	10
AA387883	expressed sequence AA387883	?	?	No change between Total_IDOsh_day16 and Total_Scr_IDOsh_day16	0	2
AA388235	expressed sequence AA388235	1.51321	1.51321	Total_IDOsh_day16 up vs Total_Scr_IDOsh_day16	100	58
AA413626	ribosomal protein L17 pseudogene	1.3165	1.3165	Total_IDOsh_day16 up vs Total_Scr_IDOsh_day16	12	8
AA414768	expressed sequence AA414768	0.653145	-1.53105	Total_IDOsh_day16 down vs Total_Scr_IDOsh_day16	32	43
AA465934	expressed sequence AA465934	0.904525	-1.10555	Total_IDOsh_day16 down vs Total_Scr_IDOsh_day16	4.2729	4.14601
AA467197	expressed sequence AA467197	3.07182	3.07182	Total_IDOsh_day16 up vs Total_Scr_IDOsh_day16	21	6
AA543186	expressed sequence AA543186	1.46277	1.46277	Total_IDOsh_day16 up vs Total_Scr_IDOsh_day16	10	6
AA792892	expressed sequence AA792892	1.25381	1.25381	Total_IDOsh_day16 up vs Total_Scr_IDOsh_day16	10	7
AA986860	expressed sequence AA986860	1.36526	1.36526	Total_IDOsh_day16 up vs Total_Scr_IDOsh_day16	14	9
AB124611	cDNA sequence AB124611	0.958435	-1.04337	Total_IDOsh_day16 down vs Total_Scr_IDOsh_day16	794.998	728.001
AF067061	cDNA sequence AF067061	0.801855	-1.24711	Total_IDOsh_day16 down vs Total_Scr_IDOsh_day16	17.2024	18.8287
AF357399	snoRNA AF357399	0.877664	-1.13939	Total_IDOsh_day16 down vs Total_Scr_IDOsh_day16	2	2
AF366264	cDNA sequence AF366264	3.02488	3.02488	Total_IDOsh_day16 up vs Total_Scr_IDOsh_day16	12.309	3.57144
AI182371	expressed sequence AI182371	1.25381	1.25381	Total_IDOsh_day16 up vs Total_Scr_IDOsh_day16	10	7
AI314278	expressed sequence AI314278	?	?	No change between Total_IDOsh_day16 and Total_Scr_IDOsh_day16	0	1
AI413582	expressed sequence AI413582	0.907415	-1.10203	Total_IDOsh_day16 down vs Total_Scr_IDOsh_day16	122	118
AI427809	expressed sequence AI427809	4.38832	4.38832	Total_IDOsh_day16 up vs Total_Scr_IDOsh_day16	30	6
AI429214	expressed sequence AI429214	3.07182	3.07182	Total_IDOsh_day16 up vs Total_Scr_IDOsh_day16	7	2
AI450353	expressed sequence AI450353	0.978706	-1.02176	Total_IDOsh_day16 down vs Total_Scr_IDOsh_day16	104.274	93.5092
AI463170	expressed sequence AI463170	0.731387	-1.36727	Total_IDOsh_day16 down vs Total_Scr_IDOsh_day16	5	6
AI464131	expressed sequence AI464131	0.585109	-1.70908	Total_IDOsh_day16 down vs Total_Scr_IDOsh_day16	2	3
AI467606	expressed sequence AI467606	0.966205	-1.03498	Total_IDOsh_day16 down vs Total_Scr_IDOsh_day16	873	793
AI504432	expressed sequence AI504432	1.04125	1.04125	Total_IDOsh_day16 up vs Total_Scr_IDOsh_day16	1534	1293
AI506816	expressed sequence AI506816	0.860786	-1.16173	Total_IDOsh_day16 down vs Total_Scr_IDOsh_day16	51	52
AI507597	expressed sequence AI507597	1.75533	1.75533	Total_IDOsh_day16 up vs Total_Scr_IDOsh_day16	2	1
AI593442	expressed sequence AI593442	?	?	No change between Total_IDOsh_day16 and Total_Scr_IDOsh_day16	0	1
AI597479	expressed sequence AI597479	1.05168	1.05168	Total_IDOsh_day16 up vs Total_Scr_IDOsh_day16	278	232
AI661453	expressed sequence AI661453	1.75533	1.75533	Total_IDOsh_day16 up vs Total_Scr_IDOsh_day16	4	2
AI662270	expressed sequence AI662270	1.03764	1.03764	Total_IDOsh_day16 up vs Total_Scr_IDOsh_day16	707	598
AI837181	expressed sequence AI837181	1.17969	1.17969	Total_IDOsh_day16 up vs Total_Scr_IDOsh_day16	332	247
AI839979	expressed sequence AI839979	0.85185	-1.17391	Total_IDOsh_day16 down vs Total_Scr_IDOsh_day16	33	34
AI847159	expressed sequence AI847159	1.46277	1.46277	Total_IDOsh_day16 up vs Total_Scr_IDOsh_day16	10	6
AI854703	expressed sequence AI854703	1.41401	1.41401	Total_IDOsh_day16 up vs Total_Scr_IDOsh_day16	29	18
AI987944	expressed sequence AI987944	0.93305	-1.07175	Total_IDOsh_day16 down vs Total_Scr_IDOsh_day16	252.549	237.557
AU015228	expressed sequence AU015228	0.904356	-1.10576	Total_IDOsh_day16 down vs Total_Scr_IDOsh_day16	1.0554	1.02426
AU015791	expressed sequence AU015791	1.75533	1.75533	Total_IDOsh_day16 up vs Total_Scr_IDOsh_day16	2	1
AU019990	expressed sequence AU019990	1.38964	1.38964	Total_IDOsh_day16 up vs Total_Scr_IDOsh_day16	38	24
AU021063	expressed sequence AU021063	1	1	No change between Total_IDOsh_day16 and Total_Scr_IDOsh_day16	7.74716e-21	1.23373e-22
AU021092	expressed sequence AU021092	2.19416	2.19416	Total_IDOsh_day16 up vs Total_Scr_IDOsh_day16	5	2
AU022252	expressed sequence AU022252	1.01809	1.01809	Total_IDOsh_day16 up vs Total_Scr_IDOsh_day16	87	75
AU022754	expressed sequence AU022754	?	?	No change between Total_IDOsh_day16 and Total_Scr_IDOsh_day16	1	0
AU022793	expressed sequence AU022793	?	?	No change between Total_IDOsh_day16 and Total_Scr_IDOsh_day16	0	1
AU040320	expressed sequence AU040320	0.899295	-1.11198	Total_IDOsh_day16 down vs Total_Scr_IDOsh_day16	812.722	793.173
AU040972	expressed sequence AU040972	0.794077	-1.25932	Total_IDOsh_day16 down vs Total_Scr_IDOsh_day16	19	21
AU041133	expressed sequence AU041133	1.26657	1.26657	Total_IDOsh_day16 up vs Total_Scr_IDOsh_day16	241	167
AV039307	expressed sequence AV039307	0.784575	-1.27458	Total_IDOsh_day16 down vs Total_Scr_IDOsh_day16	18.1626	20.3176
AV051173	expressed sequence AV051173	1.0802	1.0802	Total_IDOsh_day16 up vs Total_Scr_IDOsh_day16	16	13
AW011738	expressed sequence AW011738	1.21451	1.21451	Total_IDOsh_day16 up vs Total_Scr_IDOsh_day16	393	284
AW046200	expressed sequence AW046200	1.0532	1.0532	Total_IDOsh_day16 up vs Total_Scr_IDOsh_day16	24	20
AW112010	expressed sequence AW112010	1.15903	1.15903	Total_IDOsh_day16 up vs Total_Scr_IDOsh_day16	449	340
AW146154	expressed sequence AW146154	1.0663	1.0663	Total_IDOsh_day16 up vs Total_Scr_IDOsh_day16	107.452	88.4428
AW209491	expressed sequence AW209491	1.54005	1.54005	Total_IDOsh_day16 up vs Total_Scr_IDOsh_day16	93	53
AW549877	expressed sequence AW549877	0.951875	-1.05056	Total_IDOsh_day16 down vs Total_Scr_IDOsh_day16	1924	1774
AW551984	expressed sequence AW551984	?	?	No change between Total_IDOsh_day16 and Total_Scr_IDOsh_day16	1	0
AW554918	expressed sequence AW554918	0.980582	-1.0198	Total_IDOsh_day16 down vs Total_Scr_IDOsh_day16	343	307
AY074887	cDNA sequence AY074887	2.19416	2.19416	Total_IDOsh_day16 up vs Total_Scr_IDOsh_day16	5	2
AY358078	cDNA sequence AY358078	1.56204	1.56204	Total_IDOsh_day16 up vs Total_Scr_IDOsh_day16	9.10877	5.11794
AY512931	cDNA sequence AY512931	0.975182	-1.02545	Total_IDOsh_day16 down vs Total_Scr_IDOsh_day16	10	9
Aaas	achalasia, adrenocortical insufficiency, alacrimia	0.990185	-1.00991	Total_IDOsh_day16 down vs Total_Scr_IDOsh_day16	352	312
Aacs	acetoacetyl-CoA synthetase	0.655133	-1.52641	Total_IDOsh_day16 down vs Total_Scr_IDOsh_day16	368	493
Aaed1	AhpC/TSA antioxidant enzyme domain containing 1	1.06156	1.06156	Total_IDOsh_day16 up vs Total_Scr_IDOsh_day16	127	105
Aagab	alpha- and gamma-adaptin binding protein	1.07102	1.07102	Total_IDOsh_day16 up vs Total_Scr_IDOsh_day16	852.995	699.001
Aak1	AP2 associated kinase 1	1.01249	1.01249	Total_IDOsh_day16 up vs Total_Scr_IDOsh_day16	3371.99	2922.98
Aamdc	adipogenesis associated Mth938 domain containing	1.3165	1.3165	Total_IDOsh_day16 up vs Total_Scr_IDOsh_day16	42	28
Aamp	angio-associated migratory protein	0.834816	-1.19787	Total_IDOsh_day16 down vs Total_Scr_IDOsh_day16	526.001	552.999
Aanat	arylalkylamine N-acetyltransferase	0.742639	-1.34655	Total_IDOsh_day16 down vs Total_Scr_IDOsh_day16	11	13
Aar2	AAR2 splicing factor homolog	0.897384	-1.11435	Total_IDOsh_day16 down vs Total_Scr_IDOsh_day16	364	356.001
Aars	alanyl-tRNA synthetase	0.952314	-1.05007	Total_IDOsh_day16 down vs Total_Scr_IDOsh_day16	893	823
Aars2	alanyl-tRNA synthetase 2, mitochondrial	0.766285	-1.305	Total_IDOsh_day16 down vs Total_Scr_IDOsh_day16	172	197
Aarsd1	alanyl-tRNA synthetase domain containing 1	1.01269	1.01269	Total_IDOsh_day16 up vs Total_Scr_IDOsh_day16	135	117
Aasdh	aminoadipate-semialdehyde dehydrogenase	1.09884	1.09884	Total_IDOsh_day16 up vs Total_Scr_IDOsh_day16	313	250
Aasdhppt	aminoadipate-semialdehyde dehydrogenase-phosphopantetheinyl transferase	1.02719	1.02719	Total_IDOsh_day16 up vs Total_Scr_IDOsh_day16	316	270.001
Aatf	apoptosis antagonizing transcription factor	0.880215	-1.13609	Total_IDOsh_day16 down vs Total_Scr_IDOsh_day16	345	344
Aatk	apoptosis-associated tyrosine kinase	0.932518	-1.07237	Total_IDOsh_day16 down vs Total_Scr_IDOsh_day16	34	32
Abat	4-aminobutyrate aminotransferase	1.22873	1.22873	Total_IDOsh_day16 up vs Total_Scr_IDOsh_day16	35	25
Abca1	ATP-binding cassette, sub-family A (ABC1), member 1	0.928482	-1.07703	Total_IDOsh_day16 down vs Total_Scr_IDOsh_day16	3307	3126
Abca13	ATP-binding cassette, sub-family A (ABC1), member 13	13.0596	13.0596	Total_IDOsh_day16 up vs Total_Scr_IDOsh_day16	372	25
Abca17	ATP-binding cassette, sub-family A (ABC1), member 17	1.7632	1.7632	Total_IDOsh_day16 up vs Total_Scr_IDOsh_day16	8.11843	4.04108
Abca2	ATP-binding cassette, sub-family A (ABC1), member 2	1.02167	1.02167	Total_IDOsh_day16 up vs Total_Scr_IDOsh_day16	1802	1548
Abca3	ATP-binding cassette, sub-family A (ABC1), member 3	1.05513	1.05513	Total_IDOsh_day16 up vs Total_Scr_IDOsh_day16	1604.53	1334.66
Abca4	ATP-binding cassette, sub-family A (ABC1), member 4	?	?	No change between Total_IDOsh_day16 and Total_Scr_IDOsh_day16	2	0
Abca5	ATP-binding cassette, sub-family A (ABC1), member 5	1.17792	1.17792	Total_IDOsh_day16 up vs Total_Scr_IDOsh_day16	51	38
Abca6	ATP-binding cassette, sub-family A (ABC1), member 6	1.53591	1.53591	Total_IDOsh_day16 up vs Total_Scr_IDOsh_day16	21	12
Abca7	ATP-binding cassette, sub-family A (ABC1), member 7	1.07642	1.07642	Total_IDOsh_day16 up vs Total_Scr_IDOsh_day16	2383	1942.98
Abca8b	ATP-binding cassette, sub-family A (ABC1), member 8b	1.75533	1.75533	Total_IDOsh_day16 up vs Total_Scr_IDOsh_day16	6	3
Abca9	ATP-binding cassette, sub-family A (ABC1), member 9	1.5798	1.5798	Total_IDOsh_day16 up vs Total_Scr_IDOsh_day16	18	10
Abcb10	ATP-binding cassette, sub-family B (MDR/TAP), member 10	3.31119	3.31119	Total_IDOsh_day16 up vs Total_Scr_IDOsh_day16	1328	352
Abcb11	ATP-binding cassette, sub-family B (MDR/TAP), member 11	?	?	No change between Total_IDOsh_day16 and Total_Scr_IDOsh_day16	0	4
Abcb1a	ATP-binding cassette, sub-family B (MDR/TAP), member 1A	1.41519	1.41519	Total_IDOsh_day16 up vs Total_Scr_IDOsh_day16	247.051	153.215
Abcb1b	ATP-binding cassette, sub-family B (MDR/TAP), member 1B	0.734254	-1.36193	Total_IDOsh_day16 down vs Total_Scr_IDOsh_day16	180.756	216.06
Abcb4	ATP-binding cassette, sub-family B (MDR/TAP), member 4	6.53843	6.53843	Total_IDOsh_day16 up vs Total_Scr_IDOsh_day16	451.193	60.5644
Abcb6	ATP-binding cassette, sub-family B (MDR/TAP), member 6	2.62063	2.62063	Total_IDOsh_day16 up vs Total_Scr_IDOsh_day16	212	71
Abcb7	ATP-binding cassette, sub-family B (MDR/TAP), member 7	1.03389	1.03389	Total_IDOsh_day16 up vs Total_Scr_IDOsh_day16	1264	1073
Abcb8	ATP-binding cassette, sub-family B (MDR/TAP), member 8	0.986327	-1.01386	Total_IDOsh_day16 down vs Total_Scr_IDOsh_day16	236	210
Abcb9	ATP-binding cassette, sub-family B (MDR/TAP), member 9	1.77205	1.77205	Total_IDOsh_day16 up vs Total_Scr_IDOsh_day16	212	105
Abcc1	ATP-binding cassette, sub-family C (CFTR/MRP), member 1	0.967177	-1.03394	Total_IDOsh_day16 down vs Total_Scr_IDOsh_day16	886	804
Abcc10	ATP-binding cassette, sub-family C (CFTR/MRP), member 10	0.860723	-1.16181	Total_IDOsh_day16 down vs Total_Scr_IDOsh_day16	254	259
Abcc2	ATP-binding cassette, sub-family C (CFTR/MRP), member 2	1.75533	1.75533	Total_IDOsh_day16 up vs Total_Scr_IDOsh_day16	18	9
Abcc3	ATP-binding cassette, sub-family C (CFTR/MRP), member 3	1.12843	1.12843	Total_IDOsh_day16 up vs Total_Scr_IDOsh_day16	45	35
Abcc4	ATP-binding cassette, sub-family C (CFTR/MRP), member 4	1.10465	1.10465	Total_IDOsh_day16 up vs Total_Scr_IDOsh_day16	730.001	579.998
Abcc5	ATP-binding cassette, sub-family C (CFTR/MRP), member 5	1.12873	1.12873	Total_IDOsh_day16 up vs Total_Scr_IDOsh_day16	535	416
Abcc8	ATP-binding cassette, sub-family C (CFTR/MRP), member 8	?	?	No change between Total_IDOsh_day16 and Total_Scr_IDOsh_day16	0	1
Abcc9	ATP-binding cassette, sub-family C (CFTR/MRP), member 9	1.55279	1.55279	Total_IDOsh_day16 up vs Total_Scr_IDOsh_day16	23	13
Abcd1	ATP-binding cassette, sub-family D (ALD), member 1	0.944219	-1.05908	Total_IDOsh_day16 down vs Total_Scr_IDOsh_day16	1013.07	941.665
Abcd2	ATP-binding cassette, sub-family D (ALD), member 2	1.66756	1.66756	Total_IDOsh_day16 up vs Total_Scr_IDOsh_day16	76	40
Abcd3	ATP-binding cassette, sub-family D (ALD), member 3	0.81869	-1.22146	Total_IDOsh_day16 down vs Total_Scr_IDOsh_day16	236	253
Abcd4	ATP-binding cassette, sub-family D (ALD), member 4	1.07013	1.07013	Total_IDOsh_day16 up vs Total_Scr_IDOsh_day16	139	114
Abce1	ATP-binding cassette, sub-family E (OABP), member 1	1.03651	1.03651	Total_IDOsh_day16 up vs Total_Scr_IDOsh_day16	1827	1547.02
Abcf1	ATP-binding cassette, sub-family F (GCN20), member 1	0.983962	-1.0163	Total_IDOsh_day16 down vs Total_Scr_IDOsh_day16	1046	933
Abcf2	ATP-binding cassette, sub-family F (GCN20), member 2	0.924108	-1.08212	Total_IDOsh_day16 down vs Total_Scr_IDOsh_day16	576.998	547.999
Abcf3	ATP-binding cassette, sub-family F (GCN20), member 3	1.0063	1.0063	Total_IDOsh_day16 up vs Total_Scr_IDOsh_day16	618	539
Abcg1	ATP binding cassette subfamily G member 1	1.0461	1.0461	Total_IDOsh_day16 up vs Total_Scr_IDOsh_day16	1975	1657
Abcg2	ATP binding cassette subfamily G member 2 (Junior blood group)	4.96679	4.96679	Total_IDOsh_day16 up vs Total_Scr_IDOsh_day16	249	44
Abcg3	ATP binding cassette subfamily G member 3	0.860328	-1.16235	Total_IDOsh_day16 down vs Total_Scr_IDOsh_day16	397	405
Abcg4	ATP binding cassette subfamily G member 4	21.5905	21.5905	Total_IDOsh_day16 up vs Total_Scr_IDOsh_day16	123	5
Abcg5	ATP binding cassette subfamily G member 5	?	?	No change between Total_IDOsh_day16 and Total_Scr_IDOsh_day16	0	2
Abcg8	ATP binding cassette subfamily G member 8	0.438832	-2.27878	Total_IDOsh_day16 down vs Total_Scr_IDOsh_day16	11	22
Abhd1	abhydrolase domain containing 1	1.3029	1.3029	Total_IDOsh_day16 up vs Total_Scr_IDOsh_day16	22.5395	15.1831
Abhd10	abhydrolase domain containing 10	0.852589	-1.1729	Total_IDOsh_day16 down vs Total_Scr_IDOsh_day16	136	140
Abhd11	abhydrolase domain containing 11	1.07075	1.07075	Total_IDOsh_day16 up vs Total_Scr_IDOsh_day16	244	200
Abhd11os	abhydrolase domain containing 11, opposite strand	?	?	No change between Total_IDOsh_day16 and Total_Scr_IDOsh_day16	0	2
Abhd12	abhydrolase domain containing 12	0.893334	-1.1194	Total_IDOsh_day16 down vs Total_Scr_IDOsh_day16	398.999	392
Abhd13	abhydrolase domain containing 13	1.01458	1.01458	Total_IDOsh_day16 up vs Total_Scr_IDOsh_day16	578.002	500
Abhd14a	abhydrolase domain containing 14A	0.877664	-1.13939	Total_IDOsh_day16 down vs Total_Scr_IDOsh_day16	36	36
Abhd14b	abhydrolase domain containing 14b	0.985133	-1.01509	Total_IDOsh_day16 down vs Total_Scr_IDOsh_day16	55	49
Abhd15	abhydrolase domain containing 15	0.989114	-1.01101	Total_IDOsh_day16 down vs Total_Scr_IDOsh_day16	71	63
Abhd16a	abhydrolase domain containing 16A	1.13564	1.13564	Total_IDOsh_day16 up vs Total_Scr_IDOsh_day16	405	313
Abhd16b	abhydrolase domain containing 16B	1.06574	1.06574	Total_IDOsh_day16 up vs Total_Scr_IDOsh_day16	17	14
Abhd17a	abhydrolase domain containing 17A	0.922244	-1.08431	Total_IDOsh_day16 down vs Total_Scr_IDOsh_day16	662	630
Abhd17b	abhydrolase domain containing 17B	0.910353	-1.09848	Total_IDOsh_day16 down vs Total_Scr_IDOsh_day16	1476	1423
Abhd17c	abhydrolase domain containing 17C	0.964149	-1.03718	Total_IDOsh_day16 down vs Total_Scr_IDOsh_day16	301	274
Abhd18	abhydrolase domain containing 18	0.969397	-1.03157	Total_IDOsh_day16 down vs Total_Scr_IDOsh_day16	109.663	99.2855
Abhd2	abhydrolase domain containing 2	0.972871	-1.02789	Total_IDOsh_day16 down vs Total_Scr_IDOsh_day16	1216	1097
Abhd3	abhydrolase domain containing 3	2.63299	2.63299	Total_IDOsh_day16 up vs Total_Scr_IDOsh_day16	3	1
Abhd4	abhydrolase domain containing 4	1.55016	1.55016	Total_IDOsh_day16 up vs Total_Scr_IDOsh_day16	136	77
Abhd5	abhydrolase domain containing 5	2.12338	2.12338	Total_IDOsh_day16 up vs Total_Scr_IDOsh_day16	150	62
Abhd6	abhydrolase domain containing 6	0.945833	-1.05727	Total_IDOsh_day16 down vs Total_Scr_IDOsh_day16	111	103
Abhd8	abhydrolase domain containing 8	0.96018	-1.04147	Total_IDOsh_day16 down vs Total_Scr_IDOsh_day16	256	234
Abi1	abl-interactor 1	0.970262	-1.03065	Total_IDOsh_day16 down vs Total_Scr_IDOsh_day16	2174.37	1966.86
Abi2	abl-interactor 2	0.980919	-1.01945	Total_IDOsh_day16 down vs Total_Scr_IDOsh_day16	171	153
Abi3	ABI gene family, member 3	0.86155	-1.1607	Total_IDOsh_day16 down vs Total_Scr_IDOsh_day16	842.141	857.892
Abi3bp	ABI gene family, member 3 (NESH) binding protein	1.30136	1.30136	Total_IDOsh_day16 up vs Total_Scr_IDOsh_day16	43	29
Abl1	c-abl oncogene 1, non-receptor tyrosine kinase	0.990344	-1.00975	Total_IDOsh_day16 down vs Total_Scr_IDOsh_day16	1626	1441
Abl2	v-abl Abelson murine leukemia viral oncogene 2 (arg, Abelson-related gene)	0.817678	-1.22298	Total_IDOsh_day16 down vs Total_Scr_IDOsh_day16	2779	2982.87
Ablim1	actin-binding LIM protein 1	1.00576	1.00576	Total_IDOsh_day16 up vs Total_Scr_IDOsh_day16	8948.51	7808.78
Ablim2	actin-binding LIM protein 2	0.877664	-1.13939	Total_IDOsh_day16 down vs Total_Scr_IDOsh_day16	7	7
Ablim3	actin binding LIM protein family, member 3	?	?	No change between Total_IDOsh_day16 and Total_Scr_IDOsh_day16	0	1
Abr	active BCR-related gene	0.864079	-1.1573	Total_IDOsh_day16 down vs Total_Scr_IDOsh_day16	1081.99	1099.01
Abra	actin-binding Rho activating protein	1.14478	1.14478	Total_IDOsh_day16 up vs Total_Scr_IDOsh_day16	30	23
Abracl	ABRA C-terminal like	0.923305	-1.08307	Total_IDOsh_day16 down vs Total_Scr_IDOsh_day16	263	250
Abraxas1	BRCA1 A complex subunit	1.02592	1.02592	Total_IDOsh_day16 up vs Total_Scr_IDOsh_day16	173	148
Abraxas2	BRISC complex subunit	1.02356	1.02356	Total_IDOsh_day16 up vs Total_Scr_IDOsh_day16	449	385
Abt1	activator of basal transcription 1	0.994435	-1.0056	Total_IDOsh_day16 down vs Total_Scr_IDOsh_day16	264	233
Abtb1	ankyrin repeat and BTB (POZ) domain containing 1	1.33591	1.33591	Total_IDOsh_day16 up vs Total_Scr_IDOsh_day16	343.999	226
Abtb2	ankyrin repeat and BTB (POZ) domain containing 2	0.772472	-1.29455	Total_IDOsh_day16 down vs Total_Scr_IDOsh_day16	727	826
Acaa1a	acetyl-Coenzyme A acyltransferase 1A	0.829308	-1.20582	Total_IDOsh_day16 down vs Total_Scr_IDOsh_day16	434.654	459.998
Acaa1b	acetyl-Coenzyme A acyltransferase 1B	?	?	No change between Total_IDOsh_day16 and Total_Scr_IDOsh_day16	1.34498	4.79135e-27
Acaa2	acetyl-Coenzyme A acyltransferase 2 (mitochondrial 3-oxoacyl-Coenzyme A thiolase)	1.22873	1.22873	Total_IDOsh_day16 up vs Total_Scr_IDOsh_day16	315	225
Acaca	acetyl-Coenzyme A carboxylase alpha	0.846833	-1.18087	Total_IDOsh_day16 down vs Total_Scr_IDOsh_day16	824	854
Acacb	acetyl-Coenzyme A carboxylase beta	1.09708	1.09708	Total_IDOsh_day16 up vs Total_Scr_IDOsh_day16	15	12
Acad10	acyl-Coenzyme A dehydrogenase family, member 10	0.840806	-1.18934	Total_IDOsh_day16 down vs Total_Scr_IDOsh_day16	136.073	142.038
Acad11	acyl-Coenzyme A dehydrogenase family, member 11	1.12273	1.12273	Total_IDOsh_day16 up vs Total_Scr_IDOsh_day16	197	154
Acad12	acyl-Coenzyme A dehydrogenase family, member 12	1.07961	1.07961	Total_IDOsh_day16 up vs Total_Scr_IDOsh_day16	47.9271	38.962
Acad8	acyl-Coenzyme A dehydrogenase family, member 8	1.05557	1.05557	Total_IDOsh_day16 up vs Total_Scr_IDOsh_day16	89	74
Acad9	acyl-Coenzyme A dehydrogenase family, member 9	0.908059	-1.10125	Total_IDOsh_day16 down vs Total_Scr_IDOsh_day16	478	462
Acadl	acyl-Coenzyme A dehydrogenase, long-chain	1.0485	1.0485	Total_IDOsh_day16 up vs Total_Scr_IDOsh_day16	669	560
Acadm	acyl-Coenzyme A dehydrogenase, medium chain	1.0952	1.0952	Total_IDOsh_day16 up vs Total_Scr_IDOsh_day16	292	234
Acads	acyl-Coenzyme A dehydrogenase, short chain	0.996475	-1.00354	Total_IDOsh_day16 down vs Total_Scr_IDOsh_day16	260	229
Acadsb	acyl-Coenzyme A dehydrogenase, short/branched chain	0.973584	-1.02713	Total_IDOsh_day16 down vs Total_Scr_IDOsh_day16	203	183
Acadvl	acyl-Coenzyme A dehydrogenase, very long chain	0.92544	-1.08057	Total_IDOsh_day16 down vs Total_Scr_IDOsh_day16	523	496
Acan	aggrecan	0.877664	-1.13939	Total_IDOsh_day16 down vs Total_Scr_IDOsh_day16	1	1
Acap1	ArfGAP with coiled-coil, ankyrin repeat and PH domains 1	0.925015	-1.08106	Total_IDOsh_day16 down vs Total_Scr_IDOsh_day16	3321	3151
Acap2	ArfGAP with coiled-coil, ankyrin repeat and PH domains 2	0.939509	-1.06439	Total_IDOsh_day16 down vs Total_Scr_IDOsh_day16	2142	2001
Acap3	ArfGAP with coiled-coil, ankyrin repeat and PH domains 3	0.966741	-1.0344	Total_IDOsh_day16 down vs Total_Scr_IDOsh_day16	369	335
Acat1	acetyl-Coenzyme A acetyltransferase 1	1.05228	1.05228	Total_IDOsh_day16 up vs Total_Scr_IDOsh_day16	458	382
Acat2	acetyl-Coenzyme A acetyltransferase 2	0.842139	-1.18745	Total_IDOsh_day16 down vs Total_Scr_IDOsh_day16	166.215	173.227
Acat3	acetyl-Coenzyme A acetyltransferase 3	1.2875	1.2875	Total_IDOsh_day16 up vs Total_Scr_IDOsh_day16	128.129	87.343
Acbd3	acyl-Coenzyme A binding domain containing 3	1.00117	1.00117	Total_IDOsh_day16 up vs Total_Scr_IDOsh_day16	916	803
Acbd4	acyl-Coenzyme A binding domain containing 4	1.33644	1.33644	Total_IDOsh_day16 up vs Total_Scr_IDOsh_day16	134	88
Acbd5	acyl-Coenzyme A binding domain containing 5	1.05273	1.05273	Total_IDOsh_day16 up vs Total_Scr_IDOsh_day16	890.001	742
Acbd6	acyl-Coenzyme A binding domain containing 6	1.42795	1.42795	Total_IDOsh_day16 up vs Total_Scr_IDOsh_day16	205	126
Acbd7	acyl-Coenzyme A binding domain containing 7	0.292555	-3.41816	Total_IDOsh_day16 down vs Total_Scr_IDOsh_day16	1	3
Accs	1-aminocyclopropane-1-carboxylate synthase (non-functional)	1.12843	1.12843	Total_IDOsh_day16 up vs Total_Scr_IDOsh_day16	135	105
Acd	adrenocortical dysplasia	0.926942	-1.07882	Total_IDOsh_day16 down vs Total_Scr_IDOsh_day16	394.999	374.001
Ace	angiotensin I converting enzyme (peptidyl-dipeptidase A) 1	0.694034	-1.44085	Total_IDOsh_day16 down vs Total_Scr_IDOsh_day16	234	295.913
Ace2	angiotensin I converting enzyme (peptidyl-dipeptidase A) 2	?	?	No change between Total_IDOsh_day16 and Total_Scr_IDOsh_day16	1	0
Acer1	alkaline ceramidase 1	0.842388	-1.1871	Total_IDOsh_day16 down vs Total_Scr_IDOsh_day16	1.03304	1.0763
Acer2	alkaline ceramidase 2	1.2956	1.2956	Total_IDOsh_day16 up vs Total_Scr_IDOsh_day16	31	21
Acer3	alkaline ceramidase 3	1.22411	1.22411	Total_IDOsh_day16 up vs Total_Scr_IDOsh_day16	159	114
Ache	acetylcholinesterase	6.9538	6.9538	Total_IDOsh_day16 up vs Total_Scr_IDOsh_day16	103	13
Acin1	apoptotic chromatin condensation inducer 1	0.969768	-1.03117	Total_IDOsh_day16 down vs Total_Scr_IDOsh_day16	2661.35	2408.59
Ackr1	atypical chemokine receptor 1 (Duffy blood group)	?	?	No change between Total_IDOsh_day16 and Total_Scr_IDOsh_day16	41	0
Ackr2	atypical chemokine receptor 2	1.19843	1.19843	Total_IDOsh_day16 up vs Total_Scr_IDOsh_day16	268.999	197
Ackr3	atypical chemokine receptor 3	0.814653	-1.22752	Total_IDOsh_day16 down vs Total_Scr_IDOsh_day16	181	195
Ackr4	atypical chemokine receptor 4	1.40426	1.40426	Total_IDOsh_day16 up vs Total_Scr_IDOsh_day16	24	15
Acly	ATP citrate lyase	0.927608	-1.07804	Total_IDOsh_day16 down vs Total_Scr_IDOsh_day16	2654.95	2512.01
Acmsd	amino carboxymuconate semialdehyde decarboxylase	6.58248	6.58248	Total_IDOsh_day16 up vs Total_Scr_IDOsh_day16	15	2
Acnat1	acyl-coenzyme A amino acid N-acyltransferase 1	0.438832	-2.27878	Total_IDOsh_day16 down vs Total_Scr_IDOsh_day16	1	2
Aco1	aconitase 1	1.0407	1.0407	Total_IDOsh_day16 up vs Total_Scr_IDOsh_day16	383	323
Aco2	aconitase 2, mitochondrial	0.884699	-1.13033	Total_IDOsh_day16 down vs Total_Scr_IDOsh_day16	936.177	928.733
Acod1	aconitate decarboxylase 1	0.604777	-1.6535	Total_IDOsh_day16 down vs Total_Scr_IDOsh_day16	82	119
Acot1	acyl-CoA thioesterase 1	1.5294	1.5294	Total_IDOsh_day16 up vs Total_Scr_IDOsh_day16	23.563	13.5219
Acot10	acyl-CoA thioesterase 10	1.02306	1.02306	Total_IDOsh_day16 up vs Total_Scr_IDOsh_day16	148.646	127.521
Acot11	acyl-CoA thioesterase 11	1.39281	1.39281	Total_IDOsh_day16 up vs Total_Scr_IDOsh_day16	146	92.0001
Acot12	acyl-CoA thioesterase 12	2.63299	2.63299	Total_IDOsh_day16 up vs Total_Scr_IDOsh_day16	3	1
Acot13	acyl-CoA thioesterase 13	0.998128	-1.00188	Total_IDOsh_day16 down vs Total_Scr_IDOsh_day16	116	102
Acot2	acyl-CoA thioesterase 2	0.908446	-1.10078	Total_IDOsh_day16 down vs Total_Scr_IDOsh_day16	357.947	345.818
Acot3	acyl-CoA thioesterase 3	1	1	No change between Total_IDOsh_day16 and Total_Scr_IDOsh_day16	0	3.66299e-28
Acot4	acyl-CoA thioesterase 4	?	?	No change between Total_IDOsh_day16 and Total_Scr_IDOsh_day16	0	1.30774
Acot5	acyl-CoA thioesterase 5	1	1	No change between Total_IDOsh_day16 and Total_Scr_IDOsh_day16	0	5.26924e-27
Acot6	acyl-CoA thioesterase 6	1.51436	1.51436	Total_IDOsh_day16 up vs Total_Scr_IDOsh_day16	26.4901	15.3527
Acot7	acyl-CoA thioesterase 7	1.38026	1.38026	Total_IDOsh_day16 up vs Total_Scr_IDOsh_day16	184	117
Acot8	acyl-CoA thioesterase 8	1.20101	1.20101	Total_IDOsh_day16 up vs Total_Scr_IDOsh_day16	156	114
Acot9	acyl-CoA thioesterase 9	0.922872	-1.08357	Total_IDOsh_day16 down vs Total_Scr_IDOsh_day16	140.354	133.479
Acox1	acyl-Coenzyme A oxidase 1, palmitoyl	1.08133	1.08133	Total_IDOsh_day16 up vs Total_Scr_IDOsh_day16	480.502	390.001
Acox2	acyl-Coenzyme A oxidase 2, branched chain	0.877664	-1.13939	Total_IDOsh_day16 down vs Total_Scr_IDOsh_day16	1	1
Acox3	acyl-Coenzyme A oxidase 3, pristanoyl	0.982021	-1.01831	Total_IDOsh_day16 down vs Total_Scr_IDOsh_day16	1405.2	1255.88
Acoxl	acyl-Coenzyme A oxidase-like	0.756607	-1.32169	Total_IDOsh_day16 down vs Total_Scr_IDOsh_day16	25	29
Acp1	acid phosphatase 1, soluble	1.46539	1.46539	Total_IDOsh_day16 up vs Total_Scr_IDOsh_day16	495.886	297
Acp2	acid phosphatase 2, lysosomal	1.12196	1.12196	Total_IDOsh_day16 up vs Total_Scr_IDOsh_day16	260.821	204.03
Acp4	acid phosphatase 4	0.438832	-2.27878	Total_IDOsh_day16 down vs Total_Scr_IDOsh_day16	4	8
Acp5	acid phosphatase 5, tartrate resistant	1.02061	1.02061	Total_IDOsh_day16 up vs Total_Scr_IDOsh_day16	1321.01	1135.99
Acp6	acid phosphatase 6, lysophosphatidic	1.17472	1.17472	Total_IDOsh_day16 up vs Total_Scr_IDOsh_day16	174	130
Acpp	acid phosphatase, prostate	1.31293	1.31293	Total_IDOsh_day16 up vs Total_Scr_IDOsh_day16	184	123
Acr	acrosin prepropeptide	?	?	No change between Total_IDOsh_day16 and Total_Scr_IDOsh_day16	1	0
Acrbp	proacrosin binding protein	0.833781	-1.19936	Total_IDOsh_day16 down vs Total_Scr_IDOsh_day16	57	60
Acrv1	acrosomal vesicle protein 1	?	?	No change between Total_IDOsh_day16 and Total_Scr_IDOsh_day16	2	0
Acsbg1	acyl-CoA synthetase bubblegum family member 1	0.715134	-1.39834	Total_IDOsh_day16 down vs Total_Scr_IDOsh_day16	44	54
Acsbg2	acyl-CoA synthetase bubblegum family member 2	?	?	No change between Total_IDOsh_day16 and Total_Scr_IDOsh_day16	0	1
Acsf2	acyl-CoA synthetase family member 2	1.05543	1.05543	Total_IDOsh_day16 up vs Total_Scr_IDOsh_day16	849	706
Acsf3	acyl-CoA synthetase family member 3	1.0332	1.0332	Total_IDOsh_day16 up vs Total_Scr_IDOsh_day16	186	158
Acsl1	acyl-CoA synthetase long-chain family member 1	2.37131	2.37131	Total_IDOsh_day16 up vs Total_Scr_IDOsh_day16	589.002	218
Acsl3	acyl-CoA synthetase long-chain family member 3	1.0892	1.0892	Total_IDOsh_day16 up vs Total_Scr_IDOsh_day16	148.938	120.012
Acsl4	acyl-CoA synthetase long-chain family member 4	1.05189	1.05189	Total_IDOsh_day16 up vs Total_Scr_IDOsh_day16	965.997	805.999
Acsl5	acyl-CoA synthetase long-chain family member 5	0.894375	-1.1181	Total_IDOsh_day16 down vs Total_Scr_IDOsh_day16	1231	1208
Acsl6	acyl-CoA synthetase long-chain family member 6	6.14365	6.14365	Total_IDOsh_day16 up vs Total_Scr_IDOsh_day16	21	3
Acsm2	acyl-CoA synthetase medium-chain family member 2	0.438832	-2.27878	Total_IDOsh_day16 down vs Total_Scr_IDOsh_day16	1	2
Acsm3	acyl-CoA synthetase medium-chain family member 3	0.929751	-1.07556	Total_IDOsh_day16 down vs Total_Scr_IDOsh_day16	5.03901	4.75672
Acsm4	acyl-CoA synthetase medium-chain family member 4	0.526598	-1.89898	Total_IDOsh_day16 down vs Total_Scr_IDOsh_day16	3	5
Acss1	acyl-CoA synthetase short-chain family member 1	1.00115	1.00115	Total_IDOsh_day16 up vs Total_Scr_IDOsh_day16	1429	1252.75
Acss2	acyl-CoA synthetase short-chain family member 2	1.05533	1.05533	Total_IDOsh_day16 up vs Total_Scr_IDOsh_day16	232.882	193.676
Acss2os	acyl-CoA synthetase short-chain family member 2, opposite strand	0.223313	-4.47802	Total_IDOsh_day16 down vs Total_Scr_IDOsh_day16	2.11805	8.32438
Acta1	actin, alpha 1, skeletal muscle	1.40421	1.40421	Total_IDOsh_day16 up vs Total_Scr_IDOsh_day16	8.00541	5.00358
Acta2	actin, alpha 2, smooth muscle, aorta	0.863036	-1.1587	Total_IDOsh_day16 down vs Total_Scr_IDOsh_day16	59	60
Actb	actin, beta	0.980894	-1.01948	Total_IDOsh_day16 down vs Total_Scr_IDOsh_day16	64628.4	57826.9
Actg1	actin, gamma, cytoplasmic 1	0.88721	-1.12713	Total_IDOsh_day16 down vs Total_Scr_IDOsh_day16	15351	15185.9
Actg2	actin, gamma 2, smooth muscle, enteric	0.438832	-2.27878	Total_IDOsh_day16 down vs Total_Scr_IDOsh_day16	3	6
Actl10	actin-like 10	2.01863	2.01863	Total_IDOsh_day16 up vs Total_Scr_IDOsh_day16	23	10
Actl6a	actin-like 6A	0.846458	-1.18139	Total_IDOsh_day16 down vs Total_Scr_IDOsh_day16	434	450
Actl6b	actin-like 6B	?	?	No change between Total_IDOsh_day16 and Total_Scr_IDOsh_day16	2	0
Actl7a	actin-like 7a	0.955105	-1.04701	Total_IDOsh_day16 down vs Total_Scr_IDOsh_day16	37	34
Actl7b	actin-like 7b	0.468088	-2.13635	Total_IDOsh_day16 down vs Total_Scr_IDOsh_day16	8	15
Actn1	actinin, alpha 1	0.988973	-1.01115	Total_IDOsh_day16 down vs Total_Scr_IDOsh_day16	1395	1237.99
Actn2	actinin alpha 2	0.607614	-1.64578	Total_IDOsh_day16 down vs Total_Scr_IDOsh_day16	9	13
Actn3	actinin alpha 3	0.877664	-1.13939	Total_IDOsh_day16 down vs Total_Scr_IDOsh_day16	2	2
Actn4	actinin alpha 4	0.950109	-1.05251	Total_IDOsh_day16 down vs Total_Scr_IDOsh_day16	1983.89	1832.62
Actr10	ARP10 actin-related protein 10	1.02009	1.02009	Total_IDOsh_day16 up vs Total_Scr_IDOsh_day16	530	456
Actr1a	ARP1 actin-related protein 1A, centractin alpha	0.9931	-1.00695	Total_IDOsh_day16 down vs Total_Scr_IDOsh_day16	1127	996
Actr1b	ARP1 actin-related protein 1B, centractin beta	0.800526	-1.24918	Total_IDOsh_day16 down vs Total_Scr_IDOsh_day16	467	512
Actr2	ARP2 actin-related protein 2	0.922769	-1.08369	Total_IDOsh_day16 down vs Total_Scr_IDOsh_day16	6881.13	6544.78
Actr3	ARP3 actin-related protein 3	0.876066	-1.14147	Total_IDOsh_day16 down vs Total_Scr_IDOsh_day16	5416.09	5425.97
Actr3b	ARP3 actin-related protein 3B	1.21898	1.21898	Total_IDOsh_day16 up vs Total_Scr_IDOsh_day16	25	18
Actr5	ARP5 actin-related protein 5	0.799995	-1.25001	Total_IDOsh_day16 down vs Total_Scr_IDOsh_day16	309	339
Actr6	ARP6 actin-related protein 6	0.900169	-1.1109	Total_IDOsh_day16 down vs Total_Scr_IDOsh_day16	120	117
Actr8	ARP8 actin-related protein 8	0.99914	-1.00086	Total_IDOsh_day16 down vs Total_Scr_IDOsh_day16	329	289
Actrt3	actin related protein T3	0.877664	-1.13939	Total_IDOsh_day16 down vs Total_Scr_IDOsh_day16	12	12
Acvr1	activin A receptor, type 1	1.00304	1.00304	Total_IDOsh_day16 up vs Total_Scr_IDOsh_day16	8	7
Acvr1b	activin A receptor, type 1B	0.921196	-1.08554	Total_IDOsh_day16 down vs Total_Scr_IDOsh_day16	656	625
Acvr1c	activin A receptor, type IC	1.75533	1.75533	Total_IDOsh_day16 up vs Total_Scr_IDOsh_day16	2	1
Acvr2a	activin receptor IIA	1.04243	1.04243	Total_IDOsh_day16 up vs Total_Scr_IDOsh_day16	496.428	417.965
Acvr2b	activin receptor IIB	3.73007	3.73007	Total_IDOsh_day16 up vs Total_Scr_IDOsh_day16	34	8
Acvrl1	activin A receptor, type II-like 1	1.36779	1.36779	Total_IDOsh_day16 up vs Total_Scr_IDOsh_day16	120	77
Acy1	aminoacylase 1	0.833781	-1.19936	Total_IDOsh_day16 down vs Total_Scr_IDOsh_day16	76	80
Acy3	aspartoacylase (aminoacylase) 3	?	?	No change between Total_IDOsh_day16 and Total_Scr_IDOsh_day16	0	2
Acyp1	acylphosphatase 1, erythrocyte (common) type	1.37634	1.37634	Total_IDOsh_day16 up vs Total_Scr_IDOsh_day16	69	44
Acyp2	acylphosphatase 2, muscle type	?	?	No change between Total_IDOsh_day16 and Total_Scr_IDOsh_day16	0	1
Ada	adenosine deaminase	0.778855	-1.28394	Total_IDOsh_day16 down vs Total_Scr_IDOsh_day16	134	151
Adad1	adenosine deaminase domain containing 1 (testis specific)	?	?	No change between Total_IDOsh_day16 and Total_Scr_IDOsh_day16	0	2
Adal	adenosine deaminase-like	1.0827	1.0827	Total_IDOsh_day16 up vs Total_Scr_IDOsh_day16	170.795	138.451
Adam10	a disintegrin and metallopeptidase domain 10	1.17565	1.17565	Total_IDOsh_day16 up vs Total_Scr_IDOsh_day16	3030	2262
Adam11	a disintegrin and metallopeptidase domain 11	1.40888	1.40888	Total_IDOsh_day16 up vs Total_Scr_IDOsh_day16	61	38
Adam12	a disintegrin and metallopeptidase domain 12 (meltrin alpha)	1.3165	1.3165	Total_IDOsh_day16 up vs Total_Scr_IDOsh_day16	3	2
Adam15	a disintegrin and metallopeptidase domain 15 (metargidin)	1.10196	1.10196	Total_IDOsh_day16 up vs Total_Scr_IDOsh_day16	113	90
Adam17	a disintegrin and metallopeptidase domain 17	0.916523	-1.09108	Total_IDOsh_day16 down vs Total_Scr_IDOsh_day16	1487.4	1424.34
Adam18	a disintegrin and metallopeptidase domain 18	?	?	No change between Total_IDOsh_day16 and Total_Scr_IDOsh_day16	1	0
Adam19	a disintegrin and metallopeptidase domain 19 (meltrin beta)	0.879831	-1.13658	Total_IDOsh_day16 down vs Total_Scr_IDOsh_day16	2448.02	2441.99
Adam1a	a disintegrin and metallopeptidase domain 1a	0.915658	-1.09211	Total_IDOsh_day16 down vs Total_Scr_IDOsh_day16	101.561	97.3471
Adam1b	a disintegrin and metallopeptidase domain 1b	4.77676	4.77676	Total_IDOsh_day16 up vs Total_Scr_IDOsh_day16	14.4388	2.65293
Adam21	a disintegrin and metallopeptidase domain 21	1.60905	1.60905	Total_IDOsh_day16 up vs Total_Scr_IDOsh_day16	11	6
Adam22	a disintegrin and metallopeptidase domain 22	1.17625	1.17625	Total_IDOsh_day16 up vs Total_Scr_IDOsh_day16	130	97.0001
Adam23	a disintegrin and metallopeptidase domain 23	0.811839	-1.23177	Total_IDOsh_day16 down vs Total_Scr_IDOsh_day16	37	40
Adam28	a disintegrin and metallopeptidase domain 28	0.993146	-1.0069	Total_IDOsh_day16 down vs Total_Scr_IDOsh_day16	43	38
Adam3	a disintegrin and metallopeptidase domain 3 (cyritestin)	1.3165	1.3165	Total_IDOsh_day16 up vs Total_Scr_IDOsh_day16	3	2
Adam30	a disintegrin and metallopeptidase domain 30	0.74764	-1.33754	Total_IDOsh_day16 down vs Total_Scr_IDOsh_day16	207	243
Adam32	a disintegrin and metallopeptidase domain 32	0.877664	-1.13939	Total_IDOsh_day16 down vs Total_Scr_IDOsh_day16	1	1
Adam33	a disintegrin and metallopeptidase domain 33	14.0426	14.0426	Total_IDOsh_day16 up vs Total_Scr_IDOsh_day16	16	1
Adam4	a disintegrin and metallopeptidase domain 4	1.15504	1.15504	Total_IDOsh_day16 up vs Total_Scr_IDOsh_day16	168.016	127.667
Adam5	a disintegrin and metallopeptidase domain 5	?	?	No change between Total_IDOsh_day16 and Total_Scr_IDOsh_day16	1	0
Adam6a	a disintegrin and metallopeptidase domain 6A	0.792245	-1.26224	Total_IDOsh_day16 down vs Total_Scr_IDOsh_day16	2.29881	2.54666
Adam6b	a disintegrin and metallopeptidase domain 6B	1.30314	1.30314	Total_IDOsh_day16 up vs Total_Scr_IDOsh_day16	46.7012	31.4533
Adam8	a disintegrin and metallopeptidase domain 8	1.08663	1.08663	Total_IDOsh_day16 up vs Total_Scr_IDOsh_day16	208	168
Adam9	a disintegrin and metallopeptidase domain 9 (meltrin gamma)	0.857213	-1.16657	Total_IDOsh_day16 down vs Total_Scr_IDOsh_day16	461	471.999
Adamdec1	ADAM-like, decysin 1	0.877664	-1.13939	Total_IDOsh_day16 down vs Total_Scr_IDOsh_day16	22	22
Adamts1	a disintegrin-like and metallopeptidase (reprolysin type) with thrombospondin type 1 motif, 1	0.292555	-3.41816	Total_IDOsh_day16 down vs Total_Scr_IDOsh_day16	1	3
Adamts10	a disintegrin-like and metallopeptidase (reprolysin type) with thrombospondin type 1 motif, 10	1.03241	1.03241	Total_IDOsh_day16 up vs Total_Scr_IDOsh_day16	893.997	759.999
Adamts12	a disintegrin-like and metallopeptidase (reprolysin type) with thrombospondin type 1 motif, 12	?	?	No change between Total_IDOsh_day16 and Total_Scr_IDOsh_day16	2	0
Adamts13	a disintegrin-like and metallopeptidase (reprolysin type) with thrombospondin type 1 motif, 13	0.782263	-1.27834	Total_IDOsh_day16 down vs Total_Scr_IDOsh_day16	53.7734	60.3314
Adamts14	a disintegrin-like and metallopeptidase (reprolysin type) with thrombospondin type 1 motif, 14	1.0532	1.0532	Total_IDOsh_day16 up vs Total_Scr_IDOsh_day16	168	140
Adamts17	a disintegrin-like and metallopeptidase (reprolysin type) with thrombospondin type 1 motif, 17	0.585109	-1.70908	Total_IDOsh_day16 down vs Total_Scr_IDOsh_day16	6	9
Adamts2	a disintegrin-like and metallopeptidase (reprolysin type) with thrombospondin type 1 motif, 2	1.3165	1.3165	Total_IDOsh_day16 up vs Total_Scr_IDOsh_day16	3	2
Adamts20	a disintegrin-like and metallopeptidase (reprolysin type) with thrombospondin type 1 motif, 20	1.3165	1.3165	Total_IDOsh_day16 up vs Total_Scr_IDOsh_day16	3	2
Adamts3	a disintegrin-like and metallopeptidase (reprolysin type) with thrombospondin type 1 motif, 3	1.89391	1.89391	Total_IDOsh_day16 up vs Total_Scr_IDOsh_day16	41	19
Adamts4	a disintegrin-like and metallopeptidase (reprolysin type) with thrombospondin type 1 motif, 4	0.877664	-1.13939	Total_IDOsh_day16 down vs Total_Scr_IDOsh_day16	2	2
Adamts5	a disintegrin-like and metallopeptidase (reprolysin type) with thrombospondin type 1 motif, 5 (aggrecanase-2)	0.877664	-1.13939	Total_IDOsh_day16 down vs Total_Scr_IDOsh_day16	2	2
Adamts6	a disintegrin-like and metallopeptidase (reprolysin type) with thrombospondin type 1 motif, 6	1.21881	1.21881	Total_IDOsh_day16 up vs Total_Scr_IDOsh_day16	1203.99	866.993
Adamts7	a disintegrin-like and metallopeptidase (reprolysin type) with thrombospondin type 1 motif, 7	1.0883	1.0883	Total_IDOsh_day16 up vs Total_Scr_IDOsh_day16	31	25
Adamts8	a disintegrin-like and metallopeptidase (reprolysin type) with thrombospondin type 1 motif, 8	0.702131	-1.42423	Total_IDOsh_day16 down vs Total_Scr_IDOsh_day16	4	5
Adamtsl2	ADAMTS-like 2	1.75533	1.75533	Total_IDOsh_day16 up vs Total_Scr_IDOsh_day16	6	3
Adamtsl3	ADAMTS-like 3	?	?	No change between Total_IDOsh_day16 and Total_Scr_IDOsh_day16	1	0
Adamtsl4	ADAMTS-like 4	0.787183	-1.27035	Total_IDOsh_day16 down vs Total_Scr_IDOsh_day16	87	97
Adamtsl5	ADAMTS-like 5	?	?	No change between Total_IDOsh_day16 and Total_Scr_IDOsh_day16	7	0
Adap1	ArfGAP with dual PH domains 1	0.948134	-1.0547	Total_IDOsh_day16 down vs Total_Scr_IDOsh_day16	296	274
Adap2	ArfGAP with dual PH domains 2	2.63299	2.63299	Total_IDOsh_day16 up vs Total_Scr_IDOsh_day16	18	6
Adar	adenosine deaminase, RNA-specific	0.909637	-1.09934	Total_IDOsh_day16 down vs Total_Scr_IDOsh_day16	2134.01	2059.01
Adarb1	adenosine deaminase, RNA-specific, B1	0.789898	-1.26599	Total_IDOsh_day16 down vs Total_Scr_IDOsh_day16	36	40
Adarb2	adenosine deaminase, RNA-specific, B2	0.784473	-1.27474	Total_IDOsh_day16 down vs Total_Scr_IDOsh_day16	13	14.5443
Adat1	adenosine deaminase, tRNA-specific 1	1.1404	1.1404	Total_IDOsh_day16 up vs Total_Scr_IDOsh_day16	204	157
Adat2	adenosine deaminase, tRNA-specific 2	0.955643	-1.04642	Total_IDOsh_day16 down vs Total_Scr_IDOsh_day16	66.4165	60.997
Adat3	adenosine deaminase, tRNA-specific 3	0.77441	-1.29131	Total_IDOsh_day16 down vs Total_Scr_IDOsh_day16	90	102
Adck1	aarF domain containing kinase 1	0.912191	-1.09626	Total_IDOsh_day16 down vs Total_Scr_IDOsh_day16	178.555	171.797
Adck2	aarF domain containing kinase 2	1.10989	1.10989	Total_IDOsh_day16 up vs Total_Scr_IDOsh_day16	325	257
Adck5	aarF domain containing kinase 5	1.04908	1.04908	Total_IDOsh_day16 up vs Total_Scr_IDOsh_day16	153	128
Adcy1	adenylate cyclase 1	0.464646	-2.15218	Total_IDOsh_day16 down vs Total_Scr_IDOsh_day16	9	17
Adcy10	adenylate cyclase 10	2.63299	2.63299	Total_IDOsh_day16 up vs Total_Scr_IDOsh_day16	6	2
Adcy2	adenylate cyclase 2	0.877664	-1.13939	Total_IDOsh_day16 down vs Total_Scr_IDOsh_day16	1	1
Adcy3	adenylate cyclase 3	0.801057	-1.24835	Total_IDOsh_day16 down vs Total_Scr_IDOsh_day16	366	401.001
Adcy4	adenylate cyclase 4	1.46277	1.46277	Total_IDOsh_day16 up vs Total_Scr_IDOsh_day16	5	3
Adcy5	adenylate cyclase 5	0.780146	-1.28181	Total_IDOsh_day16 down vs Total_Scr_IDOsh_day16	16	18
Adcy6	adenylate cyclase 6	1.77295	1.77295	Total_IDOsh_day16 up vs Total_Scr_IDOsh_day16	503	249
Adcy7	adenylate cyclase 7	1.04651	1.04651	Total_IDOsh_day16 up vs Total_Scr_IDOsh_day16	5507.75	4619.14
Adcy8	adenylate cyclase 8	?	?	No change between Total_IDOsh_day16 and Total_Scr_IDOsh_day16	0	1
Adcy9	adenylate cyclase 9	1.14096	1.14096	Total_IDOsh_day16 up vs Total_Scr_IDOsh_day16	104	80
Adcyap1r1	adenylate cyclase activating polypeptide 1 receptor 1	?	?	No change between Total_IDOsh_day16 and Total_Scr_IDOsh_day16	0	1
Add1	adducin 1 (alpha)	1.18605	1.18605	Total_IDOsh_day16 up vs Total_Scr_IDOsh_day16	3546.02	2624.01
Add2	adducin 2 (beta)	31.7605	31.7605	Total_IDOsh_day16 up vs Total_Scr_IDOsh_day16	579	16
Add3	adducin 3 (gamma)	1.05323	1.05323	Total_IDOsh_day16 up vs Total_Scr_IDOsh_day16	5190.12	4324.95
Adgb	androglobin	2.19416	2.19416	Total_IDOsh_day16 up vs Total_Scr_IDOsh_day16	5	2
Adgra2	adhesion G protein-coupled receptor A2	1.08307	1.08307	Total_IDOsh_day16 up vs Total_Scr_IDOsh_day16	58	47
Adgra3	adhesion G protein-coupled receptor A3	1.25381	1.25381	Total_IDOsh_day16 up vs Total_Scr_IDOsh_day16	10	7
Adgrb1	adhesion G protein-coupled receptor B1	0.877664	-1.13939	Total_IDOsh_day16 down vs Total_Scr_IDOsh_day16	2	2
Adgrb2	adhesion G protein-coupled receptor B2	0.292555	-3.41816	Total_IDOsh_day16 down vs Total_Scr_IDOsh_day16	3	9
Adgrb3	adhesion G protein-coupled receptor B3	?	?	No change between Total_IDOsh_day16 and Total_Scr_IDOsh_day16	0	2
Adgrd1	adhesion G protein-coupled receptor D1	1.40426	1.40426	Total_IDOsh_day16 up vs Total_Scr_IDOsh_day16	8	5
Adgre1	adhesion G protein-coupled receptor E1	1.43491	1.43491	Total_IDOsh_day16 up vs Total_Scr_IDOsh_day16	309	189
Adgre4	adhesion G protein-coupled receptor E4	1.17723	1.17723	Total_IDOsh_day16 up vs Total_Scr_IDOsh_day16	224	167
Adgre5	adhesion G protein-coupled receptor E5	0.948493	-1.0543	Total_IDOsh_day16 down vs Total_Scr_IDOsh_day16	5600.65	5182.42
Adgrf1	adhesion G protein-coupled receptor F1	?	?	No change between Total_IDOsh_day16 and Total_Scr_IDOsh_day16	1	0
Adgrf2	adhesion G protein-coupled receptor F2	0.398938	-2.50665	Total_IDOsh_day16 down vs Total_Scr_IDOsh_day16	5	11
Adgrf3	adhesion G protein-coupled receptor F3	0.771281	-1.29655	Total_IDOsh_day16 down vs Total_Scr_IDOsh_day16	29	33
Adgrf5	adhesion G protein-coupled receptor F5	0.219416	-4.55755	Total_IDOsh_day16 down vs Total_Scr_IDOsh_day16	1	4
Adgrg1	adhesion G protein-coupled receptor G1	3.40473	3.40473	Total_IDOsh_day16 up vs Total_Scr_IDOsh_day16	225	58
Adgrg2	adhesion G protein-coupled receptor G2	0.877664	-1.13939	Total_IDOsh_day16 down vs Total_Scr_IDOsh_day16	1	1
Adgrg3	adhesion G protein-coupled receptor G3	3.4074	3.4074	Total_IDOsh_day16 up vs Total_Scr_IDOsh_day16	66	17
Adgrg5	adhesion G protein-coupled receptor G5	1.18098	1.18098	Total_IDOsh_day16 up vs Total_Scr_IDOsh_day16	366.001	272
Adgrg6	adhesion G protein-coupled receptor G6	0.361391	-2.76709	Total_IDOsh_day16 down vs Total_Scr_IDOsh_day16	7	17
Adgrg7	adhesion G protein-coupled receptor G7	6.14365	6.14365	Total_IDOsh_day16 up vs Total_Scr_IDOsh_day16	14	2
Adgrl1	adhesion G protein-coupled receptor L1	0.988294	-1.01184	Total_IDOsh_day16 down vs Total_Scr_IDOsh_day16	670	595
Adgrl2	adhesion G protein-coupled receptor L2	1.21444	1.21444	Total_IDOsh_day16 up vs Total_Scr_IDOsh_day16	119	86
Adgrl3	adhesion G protein-coupled receptor L3	0.564213	-1.77238	Total_IDOsh_day16 down vs Total_Scr_IDOsh_day16	9	14
Adgrl4	adhesion G protein-coupled receptor L4	1.69264	1.69264	Total_IDOsh_day16 up vs Total_Scr_IDOsh_day16	27	14
Adgrv1	adhesion G protein-coupled receptor V1	?	?	No change between Total_IDOsh_day16 and Total_Scr_IDOsh_day16	1	0
Adh1	alcohol dehydrogenase 1 (class I)	4.38832	4.38832	Total_IDOsh_day16 up vs Total_Scr_IDOsh_day16	5	1
Adh5	alcohol dehydrogenase 5 (class III), chi polypeptide	0.898814	-1.11258	Total_IDOsh_day16 down vs Total_Scr_IDOsh_day16	510	497.999
Adhfe1	alcohol dehydrogenase, iron containing, 1	1.17022	1.17022	Total_IDOsh_day16 up vs Total_Scr_IDOsh_day16	4	3
Adi1	acireductone dioxygenase 1	0.975571	-1.02504	Total_IDOsh_day16 down vs Total_Scr_IDOsh_day16	279	251
Adig	adipogenin	0.877664	-1.13939	Total_IDOsh_day16 down vs Total_Scr_IDOsh_day16	4	4
Adipoq	adiponectin, C1Q and collagen domain containing	?	?	No change between Total_IDOsh_day16 and Total_Scr_IDOsh_day16	0	1
Adipor1	adiponectin receptor 1	1.27261	1.27261	Total_IDOsh_day16 up vs Total_Scr_IDOsh_day16	1681.99	1160
Adipor2	adiponectin receptor 2	1.0033	1.0033	Total_IDOsh_day16 up vs Total_Scr_IDOsh_day16	1126	984.998
Adk	adenosine kinase	1.01857	1.01857	Total_IDOsh_day16 up vs Total_Scr_IDOsh_day16	253	217.999
Adm	adrenomedullin	1.48528	1.48528	Total_IDOsh_day16 up vs Total_Scr_IDOsh_day16	66	39
Adnp	activity-dependent neuroprotective protein	0.938155	-1.06592	Total_IDOsh_day16 down vs Total_Scr_IDOsh_day16	1539.54	1440.28
Adnp2	ADNP homeobox 2	1.00546	1.00546	Total_IDOsh_day16 up vs Total_Scr_IDOsh_day16	535	467
Ado	2-aminoethanethiol (cysteamine) dioxygenase	1.14116	1.14116	Total_IDOsh_day16 up vs Total_Scr_IDOsh_day16	576	443
Adora1	adenosine A1 receptor	2.81835	2.81835	Total_IDOsh_day16 up vs Total_Scr_IDOsh_day16	3.21119	1
Adora2a	adenosine A2a receptor	0.85735	-1.16638	Total_IDOsh_day16 down vs Total_Scr_IDOsh_day16	211	216
Adora2b	adenosine A2b receptor	1.51597	1.51597	Total_IDOsh_day16 up vs Total_Scr_IDOsh_day16	19	11
Adora3	adenosine A3 receptor	0.626867	-1.59523	Total_IDOsh_day16 down vs Total_Scr_IDOsh_day16	8.20831	11.4923
Adpgk	ADP-dependent glucokinase	1.22791	1.22791	Total_IDOsh_day16 up vs Total_Scr_IDOsh_day16	900.993	643.997
Adprh	ADP-ribosylarginine hydrolase	0.98246	-1.01785	Total_IDOsh_day16 down vs Total_Scr_IDOsh_day16	450	402
Adprhl1	ADP-ribosylhydrolase like 1	1.75533	1.75533	Total_IDOsh_day16 up vs Total_Scr_IDOsh_day16	2	1
Adprhl2	ADP-ribosylhydrolase like 2	0.871527	-1.14741	Total_IDOsh_day16 down vs Total_Scr_IDOsh_day16	142	143
Adprm	ADP-ribose/CDP-alcohol diphosphatase, manganese dependent	1.06824	1.06824	Total_IDOsh_day16 up vs Total_Scr_IDOsh_day16	213	175
Adra1d	adrenergic receptor, alpha 1d	?	?	No change between Total_IDOsh_day16 and Total_Scr_IDOsh_day16	0	1
Adra2a	adrenergic receptor, alpha 2a	0.840317	-1.19003	Total_IDOsh_day16 down vs Total_Scr_IDOsh_day16	45	47
Adra2b	adrenergic receptor, alpha 2b	1.03126	1.03126	Total_IDOsh_day16 up vs Total_Scr_IDOsh_day16	47	40
Adra2c	adrenergic receptor, alpha 2c	?	?	No change between Total_IDOsh_day16 and Total_Scr_IDOsh_day16	2	0
Adrb1	adrenergic receptor, beta 1	0.658248	-1.51918	Total_IDOsh_day16 down vs Total_Scr_IDOsh_day16	6	8
Adrb2	adrenergic receptor, beta 2	1.0501	1.0501	Total_IDOsh_day16 up vs Total_Scr_IDOsh_day16	1626	1359
Adrm1	adhesion regulating molecule 1	0.943683	-1.05968	Total_IDOsh_day16 down vs Total_Scr_IDOsh_day16	243	226
Adsl	adenylosuccinate lyase	0.925496	-1.0805	Total_IDOsh_day16 down vs Total_Scr_IDOsh_day16	547	518.73
Adss	adenylosuccinate synthetase, non muscle	0.887489	-1.12677	Total_IDOsh_day16 down vs Total_Scr_IDOsh_day16	1084	1072
Adssl1	adenylosuccinate synthetase like 1	1.15938	1.15938	Total_IDOsh_day16 up vs Total_Scr_IDOsh_day16	107	81
Adtrp	androgen dependent TFPI regulating protein	?	?	No change between Total_IDOsh_day16 and Total_Scr_IDOsh_day16	9	0
Aebp1	AE binding protein 1	0.702131	-1.42424	Total_IDOsh_day16 down vs Total_Scr_IDOsh_day16	20	25
Aebp2	AE binding protein 2	0.94226	-1.06128	Total_IDOsh_day16 down vs Total_Scr_IDOsh_day16	1663.01	1549.01
Aen	apoptosis enhancing nuclease	0.87001	-1.14941	Total_IDOsh_day16 down vs Total_Scr_IDOsh_day16	341	344
Aes	amino-terminal enhancer of split	1.14194	1.14194	Total_IDOsh_day16 up vs Total_Scr_IDOsh_day16	1736.98	1335
Afap1	actin filament associated protein 1	0.890477	-1.12299	Total_IDOsh_day16 down vs Total_Scr_IDOsh_day16	139	137
Afap1l1	actin filament associated protein 1-like 1	2.45746	2.45746	Total_IDOsh_day16 up vs Total_Scr_IDOsh_day16	14	5
Afap1l2	actin filament associated protein 1-like 2	2.63299	2.63299	Total_IDOsh_day16 up vs Total_Scr_IDOsh_day16	3	1
Afdn	afadin, adherens junction formation factor	1.0257	1.0257	Total_IDOsh_day16 up vs Total_Scr_IDOsh_day16	97	83
Aff1	AF4/FMR2 family, member 1	1.02108	1.02108	Total_IDOsh_day16 up vs Total_Scr_IDOsh_day16	4178.95	3592
Aff2	AF4/FMR2 family, member 2	?	?	No change between Total_IDOsh_day16 and Total_Scr_IDOsh_day16	4	0
Aff3	AF4/FMR2 family, member 3	0.941567	-1.06206	Total_IDOsh_day16 down vs Total_Scr_IDOsh_day16	3772	3516
Aff4	AF4/FMR2 family, member 4	1.0126	1.0126	Total_IDOsh_day16 up vs Total_Scr_IDOsh_day16	4959.77	4298.85
Afg1l	AFG1 like ATPase	0.787492	-1.26985	Total_IDOsh_day16 down vs Total_Scr_IDOsh_day16	131	146
Afg3l1	AFG3-like AAA ATPase 1	0.905935	-1.10383	Total_IDOsh_day16 down vs Total_Scr_IDOsh_day16	673.002	652
Afg3l2	AFG3-like AAA ATPase 2	0.936436	-1.06788	Total_IDOsh_day16 down vs Total_Scr_IDOsh_day16	717	672
Afm	afamin	?	?	No change between Total_IDOsh_day16 and Total_Scr_IDOsh_day16	0	1
Afmid	arylformamidase	1.54921	1.54921	Total_IDOsh_day16 up vs Total_Scr_IDOsh_day16	233	132
Afp	alpha fetoprotein	0.77793	-1.28546	Total_IDOsh_day16 down vs Total_Scr_IDOsh_day16	39	44
Aftph	aftiphilin	0.986605	-1.01358	Total_IDOsh_day16 down vs Total_Scr_IDOsh_day16	1792.97	1594.99
Aga	aspartylglucosaminidase	1.15104	1.15104	Total_IDOsh_day16 up vs Total_Scr_IDOsh_day16	80	61
Agap1	ArfGAP with GTPase domain, ankyrin repeat and PH domain 1	3.81091	3.81091	Total_IDOsh_day16 up vs Total_Scr_IDOsh_day16	165	38
Agap2	ArfGAP with GTPase domain, ankyrin repeat and PH domain 2	0.878584	-1.1382	Total_IDOsh_day16 down vs Total_Scr_IDOsh_day16	970.007	968.991
Agap3	ArfGAP with GTPase domain, ankyrin repeat and PH domain 3	0.90486	-1.10514	Total_IDOsh_day16 down vs Total_Scr_IDOsh_day16	366.001	355
Agbl1	ATP/GTP binding protein-like 1	1.10662	1.10662	Total_IDOsh_day16 up vs Total_Scr_IDOsh_day16	29	23
Agbl2	ATP/GTP binding protein-like 2	1.75533	1.75533	Total_IDOsh_day16 up vs Total_Scr_IDOsh_day16	6	3
Agbl3	ATP/GTP binding protein-like 3	0.877664	-1.13939	Total_IDOsh_day16 down vs Total_Scr_IDOsh_day16	35	35
Agbl5	ATP/GTP binding protein-like 5	1.00431	1.00431	Total_IDOsh_day16 up vs Total_Scr_IDOsh_day16	281.25	245.785
Ager	advanced glycosylation end product-specific receptor	1.15692	1.15692	Total_IDOsh_day16 up vs Total_Scr_IDOsh_day16	29	22
Agfg1	ArfGAP with FG repeats 1	0.984332	-1.01592	Total_IDOsh_day16 down vs Total_Scr_IDOsh_day16	3099.98	2764.04
Agfg2	ArfGAP with FG repeats 2	1.13516	1.13516	Total_IDOsh_day16 up vs Total_Scr_IDOsh_day16	313.001	242
Aggf1	angiogenic factor with G patch and FHA domains 1	0.939861	-1.06399	Total_IDOsh_day16 down vs Total_Scr_IDOsh_day16	680	635
Agk	acylglycerol kinase	0.871163	-1.14789	Total_IDOsh_day16 down vs Total_Scr_IDOsh_day16	134	135
Agl	amylo-1,6-glucosidase, 4-alpha-glucanotransferase	0.984487	-1.01576	Total_IDOsh_day16 down vs Total_Scr_IDOsh_day16	433	386.017
Agmo	alkylglycerol monooxygenase	2.19416	2.19416	Total_IDOsh_day16 up vs Total_Scr_IDOsh_day16	5	2
Ago1	argonaute RISC catalytic subunit 1	0.958722	-1.04306	Total_IDOsh_day16 down vs Total_Scr_IDOsh_day16	1710.83	1566.18
Ago2	argonaute RISC catalytic subunit 2	1.04506	1.04506	Total_IDOsh_day16 up vs Total_Scr_IDOsh_day16	4339	3644
Ago3	argonaute RISC catalytic subunit 3	0.925851	-1.08009	Total_IDOsh_day16 down vs Total_Scr_IDOsh_day16	756.167	716.811
Ago4	argonaute RISC catalytic subunit 4	1.14645	1.14645	Total_IDOsh_day16 up vs Total_Scr_IDOsh_day16	209	160
Agpat1	1-acylglycerol-3-phosphate O-acyltransferase 1 (lysophosphatidic acid acyltransferase, alpha)	1.13208	1.13208	Total_IDOsh_day16 up vs Total_Scr_IDOsh_day16	573.997	444.999
Agpat2	1-acylglycerol-3-phosphate O-acyltransferase 2 (lysophosphatidic acid acyltransferase, beta)	1.27993	1.27993	Total_IDOsh_day16 up vs Total_Scr_IDOsh_day16	105	72
Agpat3	1-acylglycerol-3-phosphate O-acyltransferase 3	0.934694	-1.06987	Total_IDOsh_day16 down vs Total_Scr_IDOsh_day16	1262	1185
Agpat4	1-acylglycerol-3-phosphate O-acyltransferase 4 (lysophosphatidic acid acyltransferase, delta)	0.893719	-1.11892	Total_IDOsh_day16 down vs Total_Scr_IDOsh_day16	167	164
Agpat5	1-acylglycerol-3-phosphate O-acyltransferase 5 (lysophosphatidic acid acyltransferase, epsilon)	1.09589	1.09589	Total_IDOsh_day16 up vs Total_Scr_IDOsh_day16	231	185
Agps	alkylglycerone phosphate synthase	1.03105	1.03105	Total_IDOsh_day16 up vs Total_Scr_IDOsh_day16	1620	1379
Agr2	anterior gradient 2	0.365693	-2.73453	Total_IDOsh_day16 down vs Total_Scr_IDOsh_day16	5	12
Agrn	agrin	1.65781	1.65781	Total_IDOsh_day16 up vs Total_Scr_IDOsh_day16	340	180
Agrp	agouti related neuropeptide	1.36526	1.36526	Total_IDOsh_day16 up vs Total_Scr_IDOsh_day16	14	9
Agt	angiotensinogen (serpin peptidase inhibitor, clade A, member 8)	3.51066	3.51066	Total_IDOsh_day16 up vs Total_Scr_IDOsh_day16	4	1
Agtpbp1	ATP/GTP binding protein 1	1.02959	1.02959	Total_IDOsh_day16 up vs Total_Scr_IDOsh_day16	819.997	698.998
Agtr1a	angiotensin II receptor, type 1a	?	?	No change between Total_IDOsh_day16 and Total_Scr_IDOsh_day16	19	0
Agtr1b	angiotensin II receptor, type 1b	?	?	No change between Total_IDOsh_day16 and Total_Scr_IDOsh_day16	1	0
Agtrap	angiotensin II, type I receptor-associated protein	1.08118	1.08118	Total_IDOsh_day16 up vs Total_Scr_IDOsh_day16	255	207
Agxt2	alanine-glyoxylate aminotransferase 2	3.51066	3.51066	Total_IDOsh_day16 up vs Total_Scr_IDOsh_day16	4	1
Ahctf1	AT hook containing transcription factor 1	0.944162	-1.05914	Total_IDOsh_day16 down vs Total_Scr_IDOsh_day16	3507	3260
Ahcy	S-adenosylhomocysteine hydrolase	1.30616	1.30616	Total_IDOsh_day16 up vs Total_Scr_IDOsh_day16	219.766	147.67
Ahcyl1	S-adenosylhomocysteine hydrolase-like 1	0.992785	-1.00727	Total_IDOsh_day16 down vs Total_Scr_IDOsh_day16	1327.99	1174
Ahcyl2	S-adenosylhomocysteine hydrolase-like 2	0.90437	-1.10574	Total_IDOsh_day16 down vs Total_Scr_IDOsh_day16	1050	1019
Ahdc1	AT hook, DNA binding motif, containing 1	0.874377	-1.14367	Total_IDOsh_day16 down vs Total_Scr_IDOsh_day16	1064	1068
Ahi1	Abelson helper integration site 1	1.26969	1.26969	Total_IDOsh_day16 up vs Total_Scr_IDOsh_day16	217	150
Ahnak	AHNAK nucleoprotein (desmoyokin)	1.12772	1.12772	Total_IDOsh_day16 up vs Total_Scr_IDOsh_day16	13142	10228
Ahr	aryl-hydrocarbon receptor	0.780684	-1.28093	Total_IDOsh_day16 down vs Total_Scr_IDOsh_day16	483.002	543.002
Ahrr	aryl-hydrocarbon receptor repressor	1.75533	1.75533	Total_IDOsh_day16 up vs Total_Scr_IDOsh_day16	6	3
Ahsa1	AHA1, activator of heat shock protein ATPase 1	0.897001	-1.11483	Total_IDOsh_day16 down vs Total_Scr_IDOsh_day16	835	817
Ahsa2	AHA1, activator of heat shock protein ATPase 2	0.961894	-1.03962	Total_IDOsh_day16 down vs Total_Scr_IDOsh_day16	563.658	514.3
Aicda	activation-induced cytidine deaminase	1.21057	1.21057	Total_IDOsh_day16 up vs Total_Scr_IDOsh_day16	40	29
Aida	axin interactor, dorsalization associated	1.1855	1.1855	Total_IDOsh_day16 up vs Total_Scr_IDOsh_day16	698.986	517.481
Aif1	allograft inflammatory factor 1	0.496071	-2.01584	Total_IDOsh_day16 down vs Total_Scr_IDOsh_day16	13	23
Aif1l	allograft inflammatory factor 1-like	3.07182	3.07182	Total_IDOsh_day16 up vs Total_Scr_IDOsh_day16	7	2
Aifm1	apoptosis-inducing factor, mitochondrion-associated 1	0.912222	-1.09622	Total_IDOsh_day16 down vs Total_Scr_IDOsh_day16	264.001	253.999
Aifm2	apoptosis-inducing factor, mitochondrion-associated 2	0.763077	-1.31048	Total_IDOsh_day16 down vs Total_Scr_IDOsh_day16	20.8666	24
Aifm3	apoptosis-inducing factor, mitochondrion-associated 3	3.51066	3.51066	Total_IDOsh_day16 up vs Total_Scr_IDOsh_day16	4	1
Aig1	androgen-induced 1	0.842905	-1.18637	Total_IDOsh_day16 down vs Total_Scr_IDOsh_day16	96.9999	101
Aim2	absent in melanoma 2	1.02977	1.02977	Total_IDOsh_day16 up vs Total_Scr_IDOsh_day16	677	577
Aimp1	aminoacyl tRNA synthetase complex-interacting multifunctional protein 1	0.862532	-1.15938	Total_IDOsh_day16 down vs Total_Scr_IDOsh_day16	228	232
Aimp2	aminoacyl tRNA synthetase complex-interacting multifunctional protein 2	0.810152	-1.23434	Total_IDOsh_day16 down vs Total_Scr_IDOsh_day16	156	169
Aip	aryl-hydrocarbon receptor-interacting protein	0.940612	-1.06314	Total_IDOsh_day16 down vs Total_Scr_IDOsh_day16	570.111	531.958
Aipl1	aryl hydrocarbon receptor-interacting protein-like 1	?	?	No change between Total_IDOsh_day16 and Total_Scr_IDOsh_day16	0	3
Aire	autoimmune regulator (autoimmune polyendocrinopathy candidiasis ectodermal dystrophy)	0.614365	-1.6277	Total_IDOsh_day16 down vs Total_Scr_IDOsh_day16	7	10
Airn	antisense Igf2r RNA	1.9252	1.9252	Total_IDOsh_day16 up vs Total_Scr_IDOsh_day16	68	31
Ajap1	adherens junction associated protein 1	?	?	No change between Total_IDOsh_day16 and Total_Scr_IDOsh_day16	1	0
Ajm1	apical junction component 1	2.32323	2.32323	Total_IDOsh_day16 up vs Total_Scr_IDOsh_day16	45	17
Ajuba	ajuba LIM protein	1.0802	1.0802	Total_IDOsh_day16 up vs Total_Scr_IDOsh_day16	16	13
Ak1	adenylate kinase 1	1.0532	1.0532	Total_IDOsh_day16 up vs Total_Scr_IDOsh_day16	6	5
Ak2	adenylate kinase 2	1.08663	1.08663	Total_IDOsh_day16 up vs Total_Scr_IDOsh_day16	779.999	629.999
Ak3	adenylate kinase 3	1.08252	1.08252	Total_IDOsh_day16 up vs Total_Scr_IDOsh_day16	708.333	574.289
Ak4	adenylate kinase 4	0.438832	-2.27878	Total_IDOsh_day16 down vs Total_Scr_IDOsh_day16	1	2
Ak5	adenylate kinase 5	0.744685	-1.34285	Total_IDOsh_day16 down vs Total_Scr_IDOsh_day16	28	33
Ak6	adenylate kinase 6	1.27471	1.27471	Total_IDOsh_day16 up vs Total_Scr_IDOsh_day16	85.2272	58.6806
Ak7	adenylate kinase 7	0.188071	-5.31714	Total_IDOsh_day16 down vs Total_Scr_IDOsh_day16	3	14
Ak8	adenylate kinase 8	3.51066	3.51066	Total_IDOsh_day16 up vs Total_Scr_IDOsh_day16	12	3
Akap1	A kinase (PRKA) anchor protein 1	1.37673	1.37673	Total_IDOsh_day16 up vs Total_Scr_IDOsh_day16	80	51
Akap10	A kinase (PRKA) anchor protein 10	0.988677	-1.01145	Total_IDOsh_day16 down vs Total_Scr_IDOsh_day16	1042	925
Akap11	A kinase (PRKA) anchor protein 11	1.03194	1.03194	Total_IDOsh_day16 up vs Total_Scr_IDOsh_day16	1766.02	1501.99
Akap12	A kinase (PRKA) anchor protein (gravin) 12	1.19189	1.19189	Total_IDOsh_day16 up vs Total_Scr_IDOsh_day16	440	324
Akap13	A kinase (PRKA) anchor protein 13	0.985397	-1.01482	Total_IDOsh_day16 down vs Total_Scr_IDOsh_day16	14964	13328
Akap14	A kinase (PRKA) anchor protein 14	1.02394	1.02394	Total_IDOsh_day16 up vs Total_Scr_IDOsh_day16	14	12
Akap17b	A kinase (PRKA) anchor protein 17B	1.08754	1.08754	Total_IDOsh_day16 up vs Total_Scr_IDOsh_day16	228	184
Akap2	A kinase (PRKA) anchor protein 2	0.90241	-1.10814	Total_IDOsh_day16 down vs Total_Scr_IDOsh_day16	469.237	456.37
Akap5	A kinase (PRKA) anchor protein 5	0.926726	-1.07907	Total_IDOsh_day16 down vs Total_Scr_IDOsh_day16	170	161
Akap6	A kinase (PRKA) anchor protein 6	0.877664	-1.13939	Total_IDOsh_day16 down vs Total_Scr_IDOsh_day16	4	4
Akap7	A kinase (PRKA) anchor protein 7	1.53282	1.53282	Total_IDOsh_day16 up vs Total_Scr_IDOsh_day16	124	71
Akap8	A kinase (PRKA) anchor protein 8	0.923223	-1.08316	Total_IDOsh_day16 down vs Total_Scr_IDOsh_day16	2410.97	2291.99
Akap8l	A kinase (PRKA) anchor protein 8-like	0.962273	-1.03921	Total_IDOsh_day16 down vs Total_Scr_IDOsh_day16	762	695
Akap9	A kinase (PRKA) anchor protein (yotiao) 9	0.901906	-1.10876	Total_IDOsh_day16 down vs Total_Scr_IDOsh_day16	2009	1955
Akip1	A kinase (PRKA) interacting protein 1	0.972547	-1.02823	Total_IDOsh_day16 down vs Total_Scr_IDOsh_day16	41	37
Akirin1	akirin 1	0.977269	-1.02326	Total_IDOsh_day16 down vs Total_Scr_IDOsh_day16	959.086	861.334
Akirin2	akirin 2	0.975293	-1.02533	Total_IDOsh_day16 down vs Total_Scr_IDOsh_day16	548.567	493.655
Akna	AT-hook transcription factor	0.89784	-1.11378	Total_IDOsh_day16 down vs Total_Scr_IDOsh_day16	5655.98	5528.89
Aknad1	AKNA domain containing 1	?	?	No change between Total_IDOsh_day16 and Total_Scr_IDOsh_day16	1	0
Akr1a1	aldo-keto reductase family 1, member A1 (aldehyde reductase)	0.970925	-1.02995	Total_IDOsh_day16 down vs Total_Scr_IDOsh_day16	1343	1214
Akr1b10	aldo-keto reductase family 1, member B10 (aldose reductase)	1.14262	1.14262	Total_IDOsh_day16 up vs Total_Scr_IDOsh_day16	138	106
Akr1b3	aldo-keto reductase family 1, member B3 (aldose reductase)	0.700804	-1.42693	Total_IDOsh_day16 down vs Total_Scr_IDOsh_day16	67.5657	84.617
Akr1b7	aldo-keto reductase family 1, member B7	1.75533	1.75533	Total_IDOsh_day16 up vs Total_Scr_IDOsh_day16	2	1
Akr1b8	aldo-keto reductase family 1, member B8	?	?	No change between Total_IDOsh_day16 and Total_Scr_IDOsh_day16	1	0
Akr1c12	aldo-keto reductase family 1, member C12	?	?	No change between Total_IDOsh_day16 and Total_Scr_IDOsh_day16	2.66734	8.7104e-33
Akr1c13	aldo-keto reductase family 1, member C13	1.27195	1.27195	Total_IDOsh_day16 up vs Total_Scr_IDOsh_day16	33.3327	23
Akr1e1	aldo-keto reductase family 1, member E1	1.79712	1.79712	Total_IDOsh_day16 up vs Total_Scr_IDOsh_day16	43	21
Akr7a5	aldo-keto reductase family 7, member A5 (aflatoxin aldehyde reductase)	0.742142	-1.34745	Total_IDOsh_day16 down vs Total_Scr_IDOsh_day16	115	136
Akt1	thymoma viral proto-oncogene 1	0.940983	-1.06272	Total_IDOsh_day16 down vs Total_Scr_IDOsh_day16	1070.01	998.007
Akt1s1	AKT1 substrate 1 (proline-rich)	0.948095	-1.05475	Total_IDOsh_day16 down vs Total_Scr_IDOsh_day16	175	162
Akt2	thymoma viral proto-oncogene 2	0.865229	-1.15576	Total_IDOsh_day16 down vs Total_Scr_IDOsh_day16	834.998	846.999
Akt3	thymoma viral proto-oncogene 3	0.950222	-1.05239	Total_IDOsh_day16 down vs Total_Scr_IDOsh_day16	1461.48	1349.88
Aktip	thymoma viral proto-oncogene 1 interacting protein	1.05605	1.05605	Total_IDOsh_day16 up vs Total_Scr_IDOsh_day16	238.889	198.535
Alad	aminolevulinate, delta-, dehydratase	2.19193	2.19193	Total_IDOsh_day16 up vs Total_Scr_IDOsh_day16	492	197
Alas1	aminolevulinic acid synthase 1	1.07143	1.07143	Total_IDOsh_day16 up vs Total_Scr_IDOsh_day16	281.999	230.999
Alas2	aminolevulinic acid synthase 2, erythroid	5.8354	5.8354	Total_IDOsh_day16 up vs Total_Scr_IDOsh_day16	3390.89	510.002
Alcam	activated leukocyte cell adhesion molecule	0.894341	-1.11814	Total_IDOsh_day16 down vs Total_Scr_IDOsh_day16	428.999	420.999
Aldh16a1	aldehyde dehydrogenase 16 family, member A1	0.850539	-1.17573	Total_IDOsh_day16 down vs Total_Scr_IDOsh_day16	407.328	420.318
Aldh18a1	aldehyde dehydrogenase 18 family, member A1	1.03658	1.03658	Total_IDOsh_day16 up vs Total_Scr_IDOsh_day16	723.997	613
Aldh1a1	aldehyde dehydrogenase family 1, subfamily A1	8.803	8.803	Total_IDOsh_day16 up vs Total_Scr_IDOsh_day16	250.751	25
Aldh1a2	aldehyde dehydrogenase family 1, subfamily A2	2.63299	2.63299	Total_IDOsh_day16 up vs Total_Scr_IDOsh_day16	3	1
Aldh1a3	aldehyde dehydrogenase family 1, subfamily A3	2.63299	2.63299	Total_IDOsh_day16 up vs Total_Scr_IDOsh_day16	3	1
Aldh1a7	aldehyde dehydrogenase family 1, subfamily A7	?	?	No change between Total_IDOsh_day16 and Total_Scr_IDOsh_day16	13.2494	0
Aldh1b1	aldehyde dehydrogenase 1 family, member B1	0.699909	-1.42876	Total_IDOsh_day16 down vs Total_Scr_IDOsh_day16	63	79
Aldh1l1	aldehyde dehydrogenase 1 family, member L1	1.3165	1.3165	Total_IDOsh_day16 up vs Total_Scr_IDOsh_day16	3	2
Aldh1l2	aldehyde dehydrogenase 1 family, member L2	1.03255	1.03255	Total_IDOsh_day16 up vs Total_Scr_IDOsh_day16	80	68
Aldh2	aldehyde dehydrogenase 2, mitochondrial	1.07202	1.07202	Total_IDOsh_day16 up vs Total_Scr_IDOsh_day16	1892	1548.99
Aldh3a1	aldehyde dehydrogenase family 3, subfamily A1	?	?	No change between Total_IDOsh_day16 and Total_Scr_IDOsh_day16	1	0
Aldh3a2	aldehyde dehydrogenase family 3, subfamily A2	0.992798	-1.00725	Total_IDOsh_day16 down vs Total_Scr_IDOsh_day16	595.002	526
Aldh3b1	aldehyde dehydrogenase 3 family, member B1	1.13385	1.13385	Total_IDOsh_day16 up vs Total_Scr_IDOsh_day16	278.694	215.725
Aldh3b2	aldehyde dehydrogenase 3 family, member B2	4.84254	4.84254	Total_IDOsh_day16 up vs Total_Scr_IDOsh_day16	9.16053	1.66026
Aldh3b3	aldehyde dehydrogenase 3 family, member B3	1.00671	1.00671	Total_IDOsh_day16 up vs Total_Scr_IDOsh_day16	4.14579	3.61434
Aldh4a1	aldehyde dehydrogenase 4 family, member A1	0.858911	-1.16427	Total_IDOsh_day16 down vs Total_Scr_IDOsh_day16	229	234
Aldh5a1	aldhehyde dehydrogenase family 5, subfamily A1	0.848014	-1.17923	Total_IDOsh_day16 down vs Total_Scr_IDOsh_day16	19.8127	20.5054
Aldh6a1	aldehyde dehydrogenase family 6, subfamily A1	0.903968	-1.10623	Total_IDOsh_day16 down vs Total_Scr_IDOsh_day16	125.656	122
Aldh7a1	aldehyde dehydrogenase family 7, member A1	1.34043	1.34043	Total_IDOsh_day16 up vs Total_Scr_IDOsh_day16	84	55
Aldh8a1	aldehyde dehydrogenase 8 family, member A1	1.46277	1.46277	Total_IDOsh_day16 up vs Total_Scr_IDOsh_day16	5	3
Aldh9a1	aldehyde dehydrogenase 9, subfamily A1	0.94478	-1.05845	Total_IDOsh_day16 down vs Total_Scr_IDOsh_day16	549	510
Aldoa	aldolase A, fructose-bisphosphate	1.00094	1.00094	Total_IDOsh_day16 up vs Total_Scr_IDOsh_day16	2030.67	1780.57
Aldoart1	aldolase 1 A, retrogene 1	1.01067	1.01067	Total_IDOsh_day16 up vs Total_Scr_IDOsh_day16	166.342	144.45
Aldoart2	aldolase 1 A, retrogene 2	1.02705	1.02705	Total_IDOsh_day16 up vs Total_Scr_IDOsh_day16	55	47
Aldob	aldolase B, fructose-bisphosphate	?	?	No change between Total_IDOsh_day16 and Total_Scr_IDOsh_day16	1	0
Aldoc	aldolase C, fructose-bisphosphate	0.856258	-1.16787	Total_IDOsh_day16 down vs Total_Scr_IDOsh_day16	40	41
Alg1	asparagine-linked glycosylation 1 (beta-1,4-mannosyltransferase)	0.82793	-1.20783	Total_IDOsh_day16 down vs Total_Scr_IDOsh_day16	204.662	216.956
Alg10b	asparagine-linked glycosylation 10B (alpha-1,2-glucosyltransferase)	1.04973	1.04973	Total_IDOsh_day16 up vs Total_Scr_IDOsh_day16	726	607
Alg11	asparagine-linked glycosylation 11 (alpha-1,2-mannosyltransferase)	0.915127	-1.09274	Total_IDOsh_day16 down vs Total_Scr_IDOsh_day16	342.001	328
Alg12	asparagine-linked glycosylation 12 (alpha-1,6-mannosyltransferase)	1.01208	1.01208	Total_IDOsh_day16 up vs Total_Scr_IDOsh_day16	256	222
Alg13	asparagine-linked glycosylation 13	1.07514	1.07514	Total_IDOsh_day16 up vs Total_Scr_IDOsh_day16	245	200
Alg14	asparagine-linked glycosylation 14	0.96936	-1.03161	Total_IDOsh_day16 down vs Total_Scr_IDOsh_day16	74	67
Alg2	asparagine-linked glycosylation 2 (alpha-1,3-mannosyltransferase)	0.986818	-1.01336	Total_IDOsh_day16 down vs Total_Scr_IDOsh_day16	443.003	394.001
Alg3	asparagine-linked glycosylation 3 (alpha-1,3-mannosyltransferase)	1.22246	1.22246	Total_IDOsh_day16 up vs Total_Scr_IDOsh_day16	78	56
Alg5	asparagine-linked glycosylation 5 (dolichyl-phosphate beta-glucosyltransferase)	0.952587	-1.04977	Total_IDOsh_day16 down vs Total_Scr_IDOsh_day16	178	164
Alg6	asparagine-linked glycosylation 6 (alpha-1,3,-glucosyltransferase)	1.28386	1.28386	Total_IDOsh_day16 up vs Total_Scr_IDOsh_day16	177	121
Alg8	asparagine-linked glycosylation 8 (alpha-1,3-glucosyltransferase)	1.12559	1.12559	Total_IDOsh_day16 up vs Total_Scr_IDOsh_day16	227	177
Alg9	asparagine-linked glycosylation 9 (alpha 1,2 mannosyltransferase)	1.07626	1.07626	Total_IDOsh_day16 up vs Total_Scr_IDOsh_day16	336	274
Alk	anaplastic lymphoma kinase	?	?	No change between Total_IDOsh_day16 and Total_Scr_IDOsh_day16	0	1
Alkal2	ALK and LTK ligand 2	1.36699	1.36699	Total_IDOsh_day16 up vs Total_Scr_IDOsh_day16	3.11507	2
Alkbh1	alkB homolog 1, histone H2A dioxygenase	1.02828	1.02828	Total_IDOsh_day16 up vs Total_Scr_IDOsh_day16	377.526	322.228
Alkbh2	alkB homolog 2, alpha-ketoglutarate-dependent dioxygenase	1.0532	1.0532	Total_IDOsh_day16 up vs Total_Scr_IDOsh_day16	48	40
Alkbh3	alkB homolog 3, alpha-ketoglutarate-dependent dioxygenase	0.877664	-1.13939	Total_IDOsh_day16 down vs Total_Scr_IDOsh_day16	124	124
Alkbh3os1	alkB homolog 3, opposite strand 1	0.839505	-1.19118	Total_IDOsh_day16 down vs Total_Scr_IDOsh_day16	44	46
Alkbh4	alkB homolog 4, lysine demethylase	0.929569	-1.07577	Total_IDOsh_day16 down vs Total_Scr_IDOsh_day16	197	186
Alkbh5	alkB homolog 5, RNA demethylase	0.92193	-1.08468	Total_IDOsh_day16 down vs Total_Scr_IDOsh_day16	2166	2062
Alkbh6	alkB homolog 6	0.805279	-1.2418	Total_IDOsh_day16 down vs Total_Scr_IDOsh_day16	89	97
Alkbh7	alkB homolog 7	1.16425	1.16425	Total_IDOsh_day16 up vs Total_Scr_IDOsh_day16	65	49
Alkbh8	alkB homolog 8, tRNA methyltransferase	0.880609	-1.13558	Total_IDOsh_day16 down vs Total_Scr_IDOsh_day16	299	298
Alms1	ALMS1, centrosome and basal body associated	1.2354	1.2354	Total_IDOsh_day16 up vs Total_Scr_IDOsh_day16	632.829	449.58
Alms1-ps2	ALMS1, centrosome and basal body associated, pseudogene 2	0.723814	-1.38157	Total_IDOsh_day16 down vs Total_Scr_IDOsh_day16	1.17099	1.41989
Alox12	arachidonate 12-lipoxygenase	0.383978	-2.60431	Total_IDOsh_day16 down vs Total_Scr_IDOsh_day16	21	48
Alox12e	arachidonate lipoxygenase, epidermal	?	?	No change between Total_IDOsh_day16 and Total_Scr_IDOsh_day16	1	0
Alox15	arachidonate 15-lipoxygenase	1.82847	1.82847	Total_IDOsh_day16 up vs Total_Scr_IDOsh_day16	50	24
Alox5	arachidonate 5-lipoxygenase	1.1095	1.1095	Total_IDOsh_day16 up vs Total_Scr_IDOsh_day16	67	53
Alox5ap	arachidonate 5-lipoxygenase activating protein	0.949652	-1.05302	Total_IDOsh_day16 down vs Total_Scr_IDOsh_day16	343.001	317
Alox8	arachidonate 8-lipoxygenase	1.46277	1.46277	Total_IDOsh_day16 up vs Total_Scr_IDOsh_day16	5	3
Aloxe3	arachidonate lipoxygenase 3	1.53591	1.53591	Total_IDOsh_day16 up vs Total_Scr_IDOsh_day16	14	8
Alpk1	alpha-kinase 1	1.143	1.143	Total_IDOsh_day16 up vs Total_Scr_IDOsh_day16	56	43
Alpk2	alpha-kinase 2	1.06877	1.06877	Total_IDOsh_day16 up vs Total_Scr_IDOsh_day16	302	248
Alpk3	alpha-kinase 3	0.570482	-1.7529	Total_IDOsh_day16 down vs Total_Scr_IDOsh_day16	13	20
Alpl	alkaline phosphatase, liver/bone/kidney	0.704235	-1.41998	Total_IDOsh_day16 down vs Total_Scr_IDOsh_day16	134	167
Als2	alsin Rho guanine nucleotide exchange factor	0.994974	-1.00505	Total_IDOsh_day16 down vs Total_Scr_IDOsh_day16	451.178	397.983
Als2cl	ALS2 C-terminal like	0.92879	-1.07667	Total_IDOsh_day16 down vs Total_Scr_IDOsh_day16	1326	1253.01
Als2cr11	amyotrophic lateral sclerosis 2 (juvenile) chromosome region, candidate 11 (human)	?	?	No change between Total_IDOsh_day16 and Total_Scr_IDOsh_day16	1	0
Als2cr12	amyotrophic lateral sclerosis 2 chromosome region 12	?	?	No change between Total_IDOsh_day16 and Total_Scr_IDOsh_day16	3	0
Alx3	aristaless-like homeobox 3	?	?	No change between Total_IDOsh_day16 and Total_Scr_IDOsh_day16	1	0
Alx4	aristaless-like homeobox 4	0.877664	-1.13939	Total_IDOsh_day16 down vs Total_Scr_IDOsh_day16	12	12
Alyref	Aly/REF export factor	0.873383	-1.14497	Total_IDOsh_day16 down vs Total_Scr_IDOsh_day16	204	205
Alyref2	Aly/REF export factor 2	0.828357	-1.20721	Total_IDOsh_day16 down vs Total_Scr_IDOsh_day16	84	89
Amacr	alpha-methylacyl-CoA racemase	0.784296	-1.27503	Total_IDOsh_day16 down vs Total_Scr_IDOsh_day16	42	47
Ambn	ameloblastin	?	?	No change between Total_IDOsh_day16 and Total_Scr_IDOsh_day16	1	0
Ambp	alpha 1 microglobulin/bikunin	?	?	No change between Total_IDOsh_day16 and Total_Scr_IDOsh_day16	1	0
Ambra1	autophagy/beclin 1 regulator 1	0.978811	-1.02165	Total_IDOsh_day16 down vs Total_Scr_IDOsh_day16	1858	1666
Amd1	S-adenosylmethionine decarboxylase 1	1.01091	1.01091	Total_IDOsh_day16 up vs Total_Scr_IDOsh_day16	673.746	584.938
Amd2	S-adenosylmethionine decarboxylase 2	1.20102	1.20102	Total_IDOsh_day16 up vs Total_Scr_IDOsh_day16	773.25	565.063
Amdhd1	amidohydrolase domain containing 1	0.585109	-1.70908	Total_IDOsh_day16 down vs Total_Scr_IDOsh_day16	2	3
Amdhd2	amidohydrolase domain containing 2	1.02619	1.02619	Total_IDOsh_day16 up vs Total_Scr_IDOsh_day16	152	130
Amelx	amelogenin, X-linked	0.877664	-1.13939	Total_IDOsh_day16 down vs Total_Scr_IDOsh_day16	2	2
Amer1	APC membrane recruitment 1	1.08147	1.08147	Total_IDOsh_day16 up vs Total_Scr_IDOsh_day16	329	267
Amer2	APC membrane recruitment 2	1.17022	1.17022	Total_IDOsh_day16 up vs Total_Scr_IDOsh_day16	4	3
Amer3	APC membrane recruitment 3	?	?	No change between Total_IDOsh_day16 and Total_Scr_IDOsh_day16	0	1
Amfr	autocrine motility factor receptor	1.02828	1.02828	Total_IDOsh_day16 up vs Total_Scr_IDOsh_day16	2096	1789
Amh	anti-Mullerian hormone	0.626903	-1.59514	Total_IDOsh_day16 down vs Total_Scr_IDOsh_day16	10	14
Amhr2	anti-Mullerian hormone type 2 receptor	0.54854	-1.82302	Total_IDOsh_day16 down vs Total_Scr_IDOsh_day16	5	8
Amigo1	adhesion molecule with Ig like domain 1	0.999562	-1.00044	Total_IDOsh_day16 down vs Total_Scr_IDOsh_day16	82	72
Amigo2	adhesion molecule with Ig like domain 2	1.1535	1.1535	Total_IDOsh_day16 up vs Total_Scr_IDOsh_day16	276	210
Amigo3	adhesion molecule with Ig like domain 3	0.819153	-1.22077	Total_IDOsh_day16 down vs Total_Scr_IDOsh_day16	392	420
Ammecr1	Alport syndrome, mental retardation, midface hypoplasia and elliptocytosis chromosomal region gene 1	1.59239	1.59239	Total_IDOsh_day16 up vs Total_Scr_IDOsh_day16	430	237
Ammecr1l	AMME chromosomal region gene 1-like	1.07049	1.07049	Total_IDOsh_day16 up vs Total_Scr_IDOsh_day16	915.999	750.999
Amn	amnionless	1.14096	1.14096	Total_IDOsh_day16 up vs Total_Scr_IDOsh_day16	26	20
Amn1	antagonist of mitotic exit network 1	0.945832	-1.05727	Total_IDOsh_day16 down vs Total_Scr_IDOsh_day16	111	103
Amot	angiomotin	1.75533	1.75533	Total_IDOsh_day16 up vs Total_Scr_IDOsh_day16	20	10
Amotl1	angiomotin-like 1	1.46277	1.46277	Total_IDOsh_day16 up vs Total_Scr_IDOsh_day16	10	6
Amotl2	angiomotin-like 2	0.585109	-1.70908	Total_IDOsh_day16 down vs Total_Scr_IDOsh_day16	4	6
Ampd1	adenosine monophosphate deaminase 1	0.638301	-1.56666	Total_IDOsh_day16 down vs Total_Scr_IDOsh_day16	24	33
Ampd2	adenosine monophosphate deaminase 2	0.883434	-1.13195	Total_IDOsh_day16 down vs Total_Scr_IDOsh_day16	487.48	484.296
Ampd3	adenosine monophosphate deaminase 3	1.61098	1.61098	Total_IDOsh_day16 up vs Total_Scr_IDOsh_day16	558.004	304.001
Amph	amphiphysin	?	?	No change between Total_IDOsh_day16 and Total_Scr_IDOsh_day16	0	3
Amt	aminomethyltransferase	1.20679	1.20679	Total_IDOsh_day16 up vs Total_Scr_IDOsh_day16	11	8
Amtn	amelotin	?	?	No change between Total_IDOsh_day16 and Total_Scr_IDOsh_day16	0	1
Amy1	amylase 1, salivary	0.175533	-5.69694	Total_IDOsh_day16 down vs Total_Scr_IDOsh_day16	2	10
Amy2a2_dup1	?	?	?	No change between Total_IDOsh_day16 and Total_Scr_IDOsh_day16	2.0992e-18	0.192762
Amy2a2_dup2	?	?	?	No change between Total_IDOsh_day16 and Total_Scr_IDOsh_day16	3.27647e-25	0.192762
Amy2a2_dup3	?	?	?	No change between Total_IDOsh_day16 and Total_Scr_IDOsh_day16	3.27647e-25	0.192762
Amy2a3_dup1	?	?	?	No change between Total_IDOsh_day16 and Total_Scr_IDOsh_day16	2.0992e-18	0.192762
Amy2a3_dup2	?	?	?	No change between Total_IDOsh_day16 and Total_Scr_IDOsh_day16	3.27647e-25	0.192762
Amy2a3_dup3	?	?	?	No change between Total_IDOsh_day16 and Total_Scr_IDOsh_day16	3.27647e-25	0.192762
Amy2a4_dup1	?	?	?	No change between Total_IDOsh_day16 and Total_Scr_IDOsh_day16	2.0992e-18	0.192762
Amy2a4_dup2	?	?	?	No change between Total_IDOsh_day16 and Total_Scr_IDOsh_day16	3.27647e-25	0.192762
Amy2a4_dup3	?	?	?	No change between Total_IDOsh_day16 and Total_Scr_IDOsh_day16	3.27647e-25	0.192762
Amy2a5_dup1	?	6.71271e-07	-1489710	Total_IDOsh_day16 down vs Total_Scr_IDOsh_day16	6.24327e-07	0.816286
Amy2a5_dup2	?	4.30077	4.30077	Total_IDOsh_day16 up vs Total_Scr_IDOsh_day16	4	0.816286
Amy2a5_dup3	?	6.71271e-07	-1489710	Total_IDOsh_day16 down vs Total_Scr_IDOsh_day16	6.24327e-07	0.816286
Amy2a5_dup4	?	6.71271e-07	-1489710	Total_IDOsh_day16 down vs Total_Scr_IDOsh_day16	6.24327e-07	0.816286
Amz1	archaelysin family metallopeptidase 1	1.14236	1.14236	Total_IDOsh_day16 up vs Total_Scr_IDOsh_day16	82	63
Amz2	archaelysin family metallopeptidase 2	1.10271	1.10271	Total_IDOsh_day16 up vs Total_Scr_IDOsh_day16	196	156
Anapc1	anaphase promoting complex subunit 1	0.949352	-1.05335	Total_IDOsh_day16 down vs Total_Scr_IDOsh_day16	3271	3024
Anapc10	anaphase promoting complex subunit 10	1.0727	1.0727	Total_IDOsh_day16 up vs Total_Scr_IDOsh_day16	88	72
Anapc11	anaphase promoting complex subunit 11	1.08124	1.08124	Total_IDOsh_day16 up vs Total_Scr_IDOsh_day16	239	194
Anapc13	anaphase promoting complex subunit 13	0.809275	-1.23567	Total_IDOsh_day16 down vs Total_Scr_IDOsh_day16	71	77
Anapc15	anaphase prompoting complex C subunit 15	1.04162	1.04162	Total_IDOsh_day16 up vs Total_Scr_IDOsh_day16	108	91
Anapc16	anaphase promoting complex subunit 16	0.761373	-1.31342	Total_IDOsh_day16 down vs Total_Scr_IDOsh_day16	346.999	400
Anapc2	anaphase promoting complex subunit 2	0.913643	-1.09452	Total_IDOsh_day16 down vs Total_Scr_IDOsh_day16	838	805
Anapc4	anaphase promoting complex subunit 4	0.957452	-1.04444	Total_IDOsh_day16 down vs Total_Scr_IDOsh_day16	552	506
Anapc5	anaphase-promoting complex subunit 5	0.993858	-1.00618	Total_IDOsh_day16 down vs Total_Scr_IDOsh_day16	2010	1775.01
Anapc7	anaphase promoting complex subunit 7	0.986847	-1.01333	Total_IDOsh_day16 down vs Total_Scr_IDOsh_day16	470	418
Ang	angiogenin, ribonuclease, RNase A family, 5	3.51066	3.51066	Total_IDOsh_day16 up vs Total_Scr_IDOsh_day16	4	1
Angel1	angel homolog 1	1.0097	1.0097	Total_IDOsh_day16 up vs Total_Scr_IDOsh_day16	130	113
Angel2	angel homolog 2	1.00607	1.00607	Total_IDOsh_day16 up vs Total_Scr_IDOsh_day16	947.994	827
Angpt1	angiopoietin 1	1.38299	1.38299	Total_IDOsh_day16 up vs Total_Scr_IDOsh_day16	52	33
Angpt2	angiopoietin 2	1.15661	1.15661	Total_IDOsh_day16 up vs Total_Scr_IDOsh_day16	170	129
Angpt4	angiopoietin 4	0.877664	-1.13939	Total_IDOsh_day16 down vs Total_Scr_IDOsh_day16	8	8
Angptl1	angiopoietin-like 1	0.99876	-1.00124	Total_IDOsh_day16 down vs Total_Scr_IDOsh_day16	899	790
Angptl2	angiopoietin-like 2	0.958793	-1.04298	Total_IDOsh_day16 down vs Total_Scr_IDOsh_day16	130	119
Angptl3	angiopoietin-like 3	0.438832	-2.27878	Total_IDOsh_day16 down vs Total_Scr_IDOsh_day16	1	2
Angptl4	angiopoietin-like 4	1.40426	1.40426	Total_IDOsh_day16 up vs Total_Scr_IDOsh_day16	24	15
Angptl6	angiopoietin-like 6	5.58135	5.58135	Total_IDOsh_day16 up vs Total_Scr_IDOsh_day16	15.3901	2.42009
Angptl7	angiopoietin-like 7	0.823487	-1.21435	Total_IDOsh_day16 down vs Total_Scr_IDOsh_day16	76	81
Angptl8	angiopoietin-like 8	2.63299	2.63299	Total_IDOsh_day16 up vs Total_Scr_IDOsh_day16	3	1
Ank	progressive ankylosis	1.13569	1.13569	Total_IDOsh_day16 up vs Total_Scr_IDOsh_day16	603	466
Ank1	ankyrin 1, erythroid	28.7903	28.7903	Total_IDOsh_day16 up vs Total_Scr_IDOsh_day16	1574.56	48
Ank2	ankyrin 2, brain	1.75533	1.75533	Total_IDOsh_day16 up vs Total_Scr_IDOsh_day16	8	4
Ank3	ankyrin 3, epithelial	1.75533	1.75533	Total_IDOsh_day16 up vs Total_Scr_IDOsh_day16	2	1
Ankdd1b	ankyrin repeat and death domain containing 1B	0.984048	-1.01621	Total_IDOsh_day16 down vs Total_Scr_IDOsh_day16	37	33
Ankfy1	ankyrin repeat and FYVE domain containing 1	0.952993	-1.04933	Total_IDOsh_day16 down vs Total_Scr_IDOsh_day16	3380.5	3113.29
Ankhd1	ankyrin repeat and KH domain containing 1	0.965279	-1.03597	Total_IDOsh_day16 down vs Total_Scr_IDOsh_day16	3823	3476
Ankib1	ankyrin repeat and IBR domain containing 1	0.939244	-1.06469	Total_IDOsh_day16 down vs Total_Scr_IDOsh_day16	1708	1596.02
Ankle1	ankyrin repeat and LEM domain containing 1	2.43961	2.43961	Total_IDOsh_day16 up vs Total_Scr_IDOsh_day16	164	59
Ankle2	ankyrin repeat and LEM domain containing 2	0.993563	-1.00648	Total_IDOsh_day16 down vs Total_Scr_IDOsh_day16	1826.01	1613.01
Ankmy1	ankyrin repeat and MYND domain containing 1	1.75533	1.75533	Total_IDOsh_day16 up vs Total_Scr_IDOsh_day16	10	5
Ankmy2	ankyrin repeat and MYND domain containing 2	1.00035	1.00035	Total_IDOsh_day16 up vs Total_Scr_IDOsh_day16	318	279
Ankra2	ankyrin repeat, family A (RFXANK-like), 2	1.04753	1.04753	Total_IDOsh_day16 up vs Total_Scr_IDOsh_day16	222	186
Ankrd10	ankyrin repeat domain 10	0.891569	-1.12162	Total_IDOsh_day16 down vs Total_Scr_IDOsh_day16	1154	1136
Ankrd11	ankyrin repeat domain 11	0.949001	-1.05374	Total_IDOsh_day16 down vs Total_Scr_IDOsh_day16	4296.98	3973.98
Ankrd12	ankyrin repeat domain 12	1.04014	1.04014	Total_IDOsh_day16 up vs Total_Scr_IDOsh_day16	1402	1183
Ankrd13a	ankyrin repeat domain 13a	1.07566	1.07566	Total_IDOsh_day16 up vs Total_Scr_IDOsh_day16	2260	1844
Ankrd13b	ankyrin repeat domain 13b	1.03887	1.03887	Total_IDOsh_day16 up vs Total_Scr_IDOsh_day16	58	49
Ankrd13c	ankyrin repeat domain 13c	1.04069	1.04069	Total_IDOsh_day16 up vs Total_Scr_IDOsh_day16	1328.02	1119.98
Ankrd13d	ankyrin repeat domain 13 family, member D	1.01836	1.01836	Total_IDOsh_day16 up vs Total_Scr_IDOsh_day16	152	131
Ankrd16	ankyrin repeat domain 16	0.854029	-1.17092	Total_IDOsh_day16 down vs Total_Scr_IDOsh_day16	542	557
Ankrd17	ankyrin repeat domain 17	0.906049	-1.10369	Total_IDOsh_day16 down vs Total_Scr_IDOsh_day16	4172.85	4042.12
Ankrd22	ankyrin repeat domain 22	5.09045	5.09045	Total_IDOsh_day16 up vs Total_Scr_IDOsh_day16	29	5
Ankrd23	ankyrin repeat domain 23	0.83587	-1.19636	Total_IDOsh_day16 down vs Total_Scr_IDOsh_day16	180	189
Ankrd24	ankyrin repeat domain 24	0.9717	-1.02912	Total_IDOsh_day16 down vs Total_Scr_IDOsh_day16	31	28
Ankrd26	ankyrin repeat domain 26	0.869612	-1.14994	Total_IDOsh_day16 down vs Total_Scr_IDOsh_day16	216	218
Ankrd27	ankyrin repeat domain 27 (VPS9 domain)	0.943373	-1.06003	Total_IDOsh_day16 down vs Total_Scr_IDOsh_day16	603	561
Ankrd28	ankyrin repeat domain 28	0.959498	-1.04221	Total_IDOsh_day16 down vs Total_Scr_IDOsh_day16	938	858
Ankrd29	ankyrin repeat domain 29	1.3165	1.3165	Total_IDOsh_day16 up vs Total_Scr_IDOsh_day16	3	2
Ankrd33b	ankyrin repeat domain 33B	0.867497	-1.15274	Total_IDOsh_day16 down vs Total_Scr_IDOsh_day16	256	259
Ankrd34a	ankyrin repeat domain 34A	?	?	No change between Total_IDOsh_day16 and Total_Scr_IDOsh_day16	4	0
Ankrd34b	ankyrin repeat domain 34B	2.63299	2.63299	Total_IDOsh_day16 up vs Total_Scr_IDOsh_day16	3	1
Ankrd35	ankyrin repeat domain 35	0.658248	-1.51918	Total_IDOsh_day16 down vs Total_Scr_IDOsh_day16	3	4
Ankrd36	ankyrin repeat domain 36	?	?	No change between Total_IDOsh_day16 and Total_Scr_IDOsh_day16	2	0
Ankrd37	ankyrin repeat domain 37	0.841095	-1.18893	Total_IDOsh_day16 down vs Total_Scr_IDOsh_day16	46	48
Ankrd39	ankyrin repeat domain 39	0.954757	-1.04739	Total_IDOsh_day16 down vs Total_Scr_IDOsh_day16	161	148
Ankrd40	ankyrin repeat domain 40	0.936492	-1.06781	Total_IDOsh_day16 down vs Total_Scr_IDOsh_day16	588.999	552
Ankrd42	ankyrin repeat domain 42	1.22873	1.22873	Total_IDOsh_day16 up vs Total_Scr_IDOsh_day16	7	5
Ankrd44	ankyrin repeat domain 44	1.01018	1.01018	Total_IDOsh_day16 up vs Total_Scr_IDOsh_day16	5504	4782
Ankrd45	ankyrin repeat domain 45	?	?	No change between Total_IDOsh_day16 and Total_Scr_IDOsh_day16	0	1
Ankrd46	ankyrin repeat domain 46	0.964762	-1.03653	Total_IDOsh_day16 down vs Total_Scr_IDOsh_day16	288	262
Ankrd49	ankyrin repeat domain 49	1.06716	1.06716	Total_IDOsh_day16 up vs Total_Scr_IDOsh_day16	214	176
Ankrd50	ankyrin repeat domain 50	0.851157	-1.17487	Total_IDOsh_day16 down vs Total_Scr_IDOsh_day16	289	298
Ankrd52	ankyrin repeat domain 52	0.955034	-1.04708	Total_IDOsh_day16 down vs Total_Scr_IDOsh_day16	1975	1815
Ankrd53	ankyrin repeat domain 53	0.633869	-1.57761	Total_IDOsh_day16 down vs Total_Scr_IDOsh_day16	13	18
Ankrd54	ankyrin repeat domain 54	1.19314	1.19314	Total_IDOsh_day16 up vs Total_Scr_IDOsh_day16	295	217
Ankrd55	ankyrin repeat domain 55	0.877664	-1.13939	Total_IDOsh_day16 down vs Total_Scr_IDOsh_day16	37	37
Ankrd6	ankyrin repeat domain 6	0.961251	-1.04031	Total_IDOsh_day16 down vs Total_Scr_IDOsh_day16	23	21
Ankrd60	ankyrin repeat domain 60	0.292555	-3.41816	Total_IDOsh_day16 down vs Total_Scr_IDOsh_day16	1	3
Ankrd61	ankyrin repeat domain 61	0.869383	-1.15024	Total_IDOsh_day16 down vs Total_Scr_IDOsh_day16	105	106
Ankrd63	ankyrin repeat domain 63	0.605286	-1.65211	Total_IDOsh_day16 down vs Total_Scr_IDOsh_day16	20	29
Ankrd66	ankyrin repeat domain 66	?	?	No change between Total_IDOsh_day16 and Total_Scr_IDOsh_day16	1	0
Ankrd7	ankyrin repeat domain 7	?	?	No change between Total_IDOsh_day16 and Total_Scr_IDOsh_day16	2	0
Ankrd9	ankyrin repeat domain 9	1.48775	1.48775	Total_IDOsh_day16 up vs Total_Scr_IDOsh_day16	139	82
Anks1	ankyrin repeat and SAM domain containing 1	0.884684	-1.13035	Total_IDOsh_day16 down vs Total_Scr_IDOsh_day16	630.002	625.003
Anks1b	ankyrin repeat and sterile alpha motif domain containing 1B	0.277157	-3.60806	Total_IDOsh_day16 down vs Total_Scr_IDOsh_day16	6	19
Anks3	ankyrin repeat and sterile alpha motif domain containing 3	1.03311	1.03311	Total_IDOsh_day16 up vs Total_Scr_IDOsh_day16	432	367
Anks6	ankyrin repeat and sterile alpha motif domain containing 6	4.09577	4.09577	Total_IDOsh_day16 up vs Total_Scr_IDOsh_day16	14	3
Ankub1	ankrin repeat and ubiquitin domain containing 1	1.17022	1.17022	Total_IDOsh_day16 up vs Total_Scr_IDOsh_day16	4	3
Ankzf1	ankyrin repeat and zinc finger domain containing 1	0.888735	-1.12519	Total_IDOsh_day16 down vs Total_Scr_IDOsh_day16	371.766	367.135
Anln	anillin, actin binding protein	1.72236	1.72236	Total_IDOsh_day16 up vs Total_Scr_IDOsh_day16	418	213
Ano1	anoctamin 1, calcium activated chloride channel	?	?	No change between Total_IDOsh_day16 and Total_Scr_IDOsh_day16	0	1
Ano10	anoctamin 10	0.975183	-1.02545	Total_IDOsh_day16 down vs Total_Scr_IDOsh_day16	360	324
Ano6	anoctamin 6	0.919334	-1.08774	Total_IDOsh_day16 down vs Total_Scr_IDOsh_day16	1258.01	1200.99
Ano7	anoctamin 7	0.742638	-1.34655	Total_IDOsh_day16 down vs Total_Scr_IDOsh_day16	22	26
Ano8	anoctamin 8	0.948826	-1.05393	Total_IDOsh_day16 down vs Total_Scr_IDOsh_day16	200	185
Ano9	anoctamin 9	1.75533	1.75533	Total_IDOsh_day16 up vs Total_Scr_IDOsh_day16	2	1
Anp32a	acidic (leucine-rich) nuclear phosphoprotein 32 family, member A	1.23579	1.23579	Total_IDOsh_day16 up vs Total_Scr_IDOsh_day16	1225	870
Anp32b	acidic (leucine-rich) nuclear phosphoprotein 32 family, member B	1.104	1.104	Total_IDOsh_day16 up vs Total_Scr_IDOsh_day16	1356	1078
Anp32e	acidic (leucine-rich) nuclear phosphoprotein 32 family, member E	1.15902	1.15902	Total_IDOsh_day16 up vs Total_Scr_IDOsh_day16	1656.01	1254.01
Anpep	alanyl (membrane) aminopeptidase	1.41401	1.41401	Total_IDOsh_day16 up vs Total_Scr_IDOsh_day16	29	18
Antxr1	anthrax toxin receptor 1	0.501522	-1.99393	Total_IDOsh_day16 down vs Total_Scr_IDOsh_day16	8	14
Antxr2	anthrax toxin receptor 2	0.873832	-1.14439	Total_IDOsh_day16 down vs Total_Scr_IDOsh_day16	456	458
Anxa1	annexin A1	2.41283	2.41283	Total_IDOsh_day16 up vs Total_Scr_IDOsh_day16	811	295
Anxa10	annexin A10	?	?	No change between Total_IDOsh_day16 and Total_Scr_IDOsh_day16	2	0
Anxa11	annexin A11	0.991863	-1.0082	Total_IDOsh_day16 down vs Total_Scr_IDOsh_day16	773	684
Anxa13	annexin A13	?	?	No change between Total_IDOsh_day16 and Total_Scr_IDOsh_day16	1	0
Anxa2	annexin A2	0.835871	-1.19636	Total_IDOsh_day16 down vs Total_Scr_IDOsh_day16	340	357
Anxa3	annexin A3	3.01697	3.01697	Total_IDOsh_day16 up vs Total_Scr_IDOsh_day16	55	16
Anxa4	annexin A4	0.82393	-1.2137	Total_IDOsh_day16 down vs Total_Scr_IDOsh_day16	92.0001	98.0001
Anxa5	annexin A5	0.967353	-1.03375	Total_IDOsh_day16 down vs Total_Scr_IDOsh_day16	302	274
Anxa6	annexin A6	1.04354	1.04354	Total_IDOsh_day16 up vs Total_Scr_IDOsh_day16	3026	2545.01
Anxa7	annexin A7	1.01702	1.01702	Total_IDOsh_day16 up vs Total_Scr_IDOsh_day16	685.998	591.999
Anxa8	annexin A8	?	?	No change between Total_IDOsh_day16 and Total_Scr_IDOsh_day16	2	0
Anxa9	annexin A9	1.06965	1.06965	Total_IDOsh_day16 up vs Total_Scr_IDOsh_day16	39	32
Aoah	acyloxyacyl hydrolase	0.97005	-1.03087	Total_IDOsh_day16 down vs Total_Scr_IDOsh_day16	42	38
Aoc2	amine oxidase, copper containing 2 (retina-specific)	1.32644	1.32644	Total_IDOsh_day16 up vs Total_Scr_IDOsh_day16	188.792	124.918
Aoc3	amine oxidase, copper containing 3	2.05031	2.05031	Total_IDOsh_day16 up vs Total_Scr_IDOsh_day16	14.208	6.08193
Aox2	aldehyde oxidase 2	0.877664	-1.13939	Total_IDOsh_day16 down vs Total_Scr_IDOsh_day16	3	3
Aox3	aldehyde oxidase 3	1.75533	1.75533	Total_IDOsh_day16 up vs Total_Scr_IDOsh_day16	2	1
Aox4	aldehyde oxidase 4	0.54854	-1.82302	Total_IDOsh_day16 down vs Total_Scr_IDOsh_day16	5	8
Ap1ar	adaptor-related protein complex 1 associated regulatory protein	0.90211	-1.10851	Total_IDOsh_day16 down vs Total_Scr_IDOsh_day16	369	359.001
Ap1b1	adaptor protein complex AP-1, beta 1 subunit	1.04319	1.04319	Total_IDOsh_day16 up vs Total_Scr_IDOsh_day16	1731.8	1457.02
Ap1g1	adaptor protein complex AP-1, gamma 1 subunit	1.0158	1.0158	Total_IDOsh_day16 up vs Total_Scr_IDOsh_day16	2199.03	1899.98
Ap1g2	adaptor protein complex AP-1, gamma 2 subunit	0.909382	-1.09965	Total_IDOsh_day16 down vs Total_Scr_IDOsh_day16	762.757	736.153
Ap1m1	adaptor-related protein complex AP-1, mu subunit 1	1.11417	1.11417	Total_IDOsh_day16 up vs Total_Scr_IDOsh_day16	994	783
Ap1m2	adaptor protein complex AP-1, mu 2 subunit	1.35307	1.35307	Total_IDOsh_day16 up vs Total_Scr_IDOsh_day16	37	24
Ap1s1	adaptor protein complex AP-1, sigma 1	0.890962	-1.12238	Total_IDOsh_day16 down vs Total_Scr_IDOsh_day16	134	132
Ap1s2	adaptor-related protein complex 1, sigma 2 subunit	1.17218	1.17218	Total_IDOsh_day16 up vs Total_Scr_IDOsh_day16	398	298
Ap1s3	adaptor-related protein complex AP-1, sigma 3	0.877664	-1.13939	Total_IDOsh_day16 down vs Total_Scr_IDOsh_day16	699	699
Ap2a1	adaptor-related protein complex 2, alpha 1 subunit	1.05713	1.05713	Total_IDOsh_day16 up vs Total_Scr_IDOsh_day16	942.14	782.194
Ap2a2	adaptor-related protein complex 2, alpha 2 subunit	1.14836	1.14836	Total_IDOsh_day16 up vs Total_Scr_IDOsh_day16	1435.08	1096.8
Ap2b1	adaptor-related protein complex 2, beta 1 subunit	0.992763	-1.00729	Total_IDOsh_day16 down vs Total_Scr_IDOsh_day16	2924.01	2585.01
Ap2m1	adaptor-related protein complex 2, mu 1 subunit	0.912196	-1.09626	Total_IDOsh_day16 down vs Total_Scr_IDOsh_day16	1057.01	1017
Ap2s1	adaptor-related protein complex 2, sigma 1 subunit	1.14771	1.14771	Total_IDOsh_day16 up vs Total_Scr_IDOsh_day16	425	325
Ap3b1	adaptor-related protein complex 3, beta 1 subunit	1.03063	1.03063	Total_IDOsh_day16 up vs Total_Scr_IDOsh_day16	1516	1291
Ap3d1	adaptor-related protein complex 3, delta 1 subunit	0.902488	-1.10805	Total_IDOsh_day16 down vs Total_Scr_IDOsh_day16	1636	1591
Ap3m1	adaptor-related protein complex 3, mu 1 subunit	1.16331	1.16331	Total_IDOsh_day16 up vs Total_Scr_IDOsh_day16	786	593
Ap3m2	adaptor-related protein complex 3, mu 2 subunit	1.08853	1.08853	Total_IDOsh_day16 up vs Total_Scr_IDOsh_day16	382	308
Ap3s1	adaptor-related protein complex 3, sigma 1 subunit	1.12451	1.12451	Total_IDOsh_day16 up vs Total_Scr_IDOsh_day16	205	160
Ap3s2	adaptor-related protein complex 3, sigma 2 subunit	0.883528	-1.13183	Total_IDOsh_day16 down vs Total_Scr_IDOsh_day16	452	449
Ap4b1	adaptor-related protein complex AP-4, beta 1	1.11567	1.11567	Total_IDOsh_day16 up vs Total_Scr_IDOsh_day16	600	472.001
Ap4e1	adaptor-related protein complex AP-4, epsilon 1	1.04826	1.04826	Total_IDOsh_day16 up vs Total_Scr_IDOsh_day16	891	746
Ap4m1	adaptor-related protein complex AP-4, mu 1	1.22754	1.22754	Total_IDOsh_day16 up vs Total_Scr_IDOsh_day16	207	148
Ap4s1	adaptor-related protein complex AP-4, sigma 1	0.892971	-1.11986	Total_IDOsh_day16 down vs Total_Scr_IDOsh_day16	175	172
Ap5b1	adaptor-related protein complex 5, beta 1 subunit	1.02071	1.02071	Total_IDOsh_day16 up vs Total_Scr_IDOsh_day16	421.002	362
Ap5m1	adaptor-related protein complex 5, mu 1 subunit	0.960845	-1.04075	Total_IDOsh_day16 down vs Total_Scr_IDOsh_day16	670.001	611.999
Ap5s1	adaptor-related protein 5 complex, sigma 1 subunit	1.13365	1.13365	Total_IDOsh_day16 up vs Total_Scr_IDOsh_day16	93	72
Ap5z1	adaptor-related protein complex 5, zeta 1 subunit	0.762732	-1.31108	Total_IDOsh_day16 down vs Total_Scr_IDOsh_day16	365	420
Apaf1	apoptotic peptidase activating factor 1	1.00583	1.00583	Total_IDOsh_day16 up vs Total_Scr_IDOsh_day16	1137.99	992.993
Apba1	amyloid beta (A4) precursor protein binding, family A, member 1	1.65207	1.65207	Total_IDOsh_day16 up vs Total_Scr_IDOsh_day16	64	34
Apba3	amyloid beta (A4) precursor protein-binding, family A, member 3	1.06534	1.06534	Total_IDOsh_day16 up vs Total_Scr_IDOsh_day16	193	159
Apbb1	amyloid beta (A4) precursor protein-binding, family B, member 1	0.648708	-1.54152	Total_IDOsh_day16 down vs Total_Scr_IDOsh_day16	17	23
Apbb1ip	amyloid beta (A4) precursor protein-binding, family B, member 1 interacting protein	1.06107	1.06107	Total_IDOsh_day16 up vs Total_Scr_IDOsh_day16	1186	981
Apbb2	amyloid beta (A4) precursor protein-binding, family B, member 2	1.62995	1.62995	Total_IDOsh_day16 up vs Total_Scr_IDOsh_day16	39	21
Apbb3	amyloid beta (A4) precursor protein-binding, family B, member 3	1.09036	1.09036	Total_IDOsh_day16 up vs Total_Scr_IDOsh_day16	394.914	317.879
Apc	adenomatosis polyposis coli	0.953301	-1.04899	Total_IDOsh_day16 down vs Total_Scr_IDOsh_day16	2595.98	2390.01
Apc2	adenomatosis polyposis coli 2	1.02837	1.02837	Total_IDOsh_day16 up vs Total_Scr_IDOsh_day16	116	99
Apcdd1	adenomatosis polyposis coli down-regulated 1	?	?	No change between Total_IDOsh_day16 and Total_Scr_IDOsh_day16	0	7
Apeh	acylpeptide hydrolase	1.05761	1.05761	Total_IDOsh_day16 up vs Total_Scr_IDOsh_day16	911	756
Apex1	apurinic/apyrimidinic endonuclease 1	0.894435	-1.11802	Total_IDOsh_day16 down vs Total_Scr_IDOsh_day16	480	471
Apex2	apurinic/apyrimidinic endonuclease 2	1.06366	1.06366	Total_IDOsh_day16 up vs Total_Scr_IDOsh_day16	183	151
Aph1a	aph1 homolog A, gamma secretase subunit	1.0443	1.0443	Total_IDOsh_day16 up vs Total_Scr_IDOsh_day16	644.906	542
Aph1b	aph1 homolog B, gamma secretase subunit	1.46147	1.46147	Total_IDOsh_day16 up vs Total_Scr_IDOsh_day16	87.0727	52.2904
Aph1c	aph1 homolog C, gamma secretase subunit	1.02954	1.02954	Total_IDOsh_day16 up vs Total_Scr_IDOsh_day16	48.9273	41.7096
Api5	apoptosis inhibitor 5	1.00696	1.00696	Total_IDOsh_day16 up vs Total_Scr_IDOsh_day16	1955.01	1703.99
Apip	APAF1 interacting protein	1.0532	1.0532	Total_IDOsh_day16 up vs Total_Scr_IDOsh_day16	60	50
Aplf	aprataxin and PNKP like factor	1.55181	1.55181	Total_IDOsh_day16 up vs Total_Scr_IDOsh_day16	122	69
Apln	apelin	2.34044	2.34044	Total_IDOsh_day16 up vs Total_Scr_IDOsh_day16	8	3
Aplnr	apelin receptor	5.26598	5.26598	Total_IDOsh_day16 up vs Total_Scr_IDOsh_day16	6	1
Aplp1	amyloid beta (A4) precursor-like protein 1	1.01269	1.01269	Total_IDOsh_day16 up vs Total_Scr_IDOsh_day16	15	13
Aplp2	amyloid beta (A4) precursor-like protein 2	1.2364	1.2364	Total_IDOsh_day16 up vs Total_Scr_IDOsh_day16	740.997	526.001
Apmap	adipocyte plasma membrane associated protein	1.02046	1.02046	Total_IDOsh_day16 up vs Total_Scr_IDOsh_day16	293.001	252
Apoa2	apolipoprotein A-II	0.292555	-3.41816	Total_IDOsh_day16 down vs Total_Scr_IDOsh_day16	3	9
Apoa4	apolipoprotein A-IV	?	?	No change between Total_IDOsh_day16 and Total_Scr_IDOsh_day16	0	1
Apobec1	apolipoprotein B mRNA editing enzyme, catalytic polypeptide 1	1.25526	1.25526	Total_IDOsh_day16 up vs Total_Scr_IDOsh_day16	492	344
Apobec2	apolipoprotein B mRNA editing enzyme, catalytic polypeptide 2	1.35307	1.35307	Total_IDOsh_day16 up vs Total_Scr_IDOsh_day16	37	24
Apobec3	apolipoprotein B mRNA editing enzyme, catalytic polypeptide 3	1.04776	1.04776	Total_IDOsh_day16 up vs Total_Scr_IDOsh_day16	3736.15	3129.61
Apobec4	apolipoprotein B mRNA editing enzyme, catalytic polypeptide-like 4 (putative)	1.12843	1.12843	Total_IDOsh_day16 up vs Total_Scr_IDOsh_day16	9	7
Apobr	apolipoprotein B receptor	1.25719	1.25719	Total_IDOsh_day16 up vs Total_Scr_IDOsh_day16	117.348	81.9229
Apoc1	apolipoprotein C-I	?	?	No change between Total_IDOsh_day16 and Total_Scr_IDOsh_day16	0	2
Apoc2	apolipoprotein C-II	0.987372	-1.01279	Total_IDOsh_day16 down vs Total_Scr_IDOsh_day16	8.96809	7.97163
Apoc3	apolipoprotein C-III	?	?	No change between Total_IDOsh_day16 and Total_Scr_IDOsh_day16	1	0
Apoc4	apolipoprotein C-IV	0.877664	-1.13939	Total_IDOsh_day16 down vs Total_Scr_IDOsh_day16	3	3
Apoe	apolipoprotein E	1.04991	1.04991	Total_IDOsh_day16 up vs Total_Scr_IDOsh_day16	511.999	428
Apof	apolipoprotein F	0.658248	-1.51918	Total_IDOsh_day16 down vs Total_Scr_IDOsh_day16	12	16
Apol10a	apolipoprotein L 10A	?	?	No change between Total_IDOsh_day16 and Total_Scr_IDOsh_day16	51.3473	0
Apol10b	apolipoprotein L 10B	1.23159	1.23159	Total_IDOsh_day16 up vs Total_Scr_IDOsh_day16	7.01631	5
Apol11a	apolipoprotein L 11a	?	?	No change between Total_IDOsh_day16 and Total_Scr_IDOsh_day16	14.7381	0
Apol11b	apolipoprotein L 11b	69.1678	69.1678	Total_IDOsh_day16 up vs Total_Scr_IDOsh_day16	866.898	11
Apol6	apolipoprotein L 6	1.24858	1.24858	Total_IDOsh_day16 up vs Total_Scr_IDOsh_day16	7.11307	5
Apol7b	apolipoprotein L 7b	0.806424	-1.24004	Total_IDOsh_day16 down vs Total_Scr_IDOsh_day16	6.14818	6.69132
Apol7c	apolipoprotein L 7c	1.57034	1.57034	Total_IDOsh_day16 up vs Total_Scr_IDOsh_day16	36	20.1204
Apol7d	apolipoprotein L 7d	?	?	No change between Total_IDOsh_day16 and Total_Scr_IDOsh_day16	1	0
Apol7e	apolipoprotein L 7e	1.33058	1.33058	Total_IDOsh_day16 up vs Total_Scr_IDOsh_day16	242.852	160.188
Apol8	apolipoprotein L 8	0.898193	-1.11335	Total_IDOsh_day16 down vs Total_Scr_IDOsh_day16	525.001	513.001
Apol9a	apolipoprotein L 9a	1	1	No change between Total_IDOsh_day16 and Total_Scr_IDOsh_day16	2.53099e-23	3.4238e-25
Apol9b	apolipoprotein L 9b	0.686867	-1.45588	Total_IDOsh_day16 down vs Total_Scr_IDOsh_day16	18	23
Apold1	apolipoprotein L domain containing 1	1.03992	1.03992	Total_IDOsh_day16 up vs Total_Scr_IDOsh_day16	141	119
Apom	apolipoprotein M	0.263299	-3.79796	Total_IDOsh_day16 down vs Total_Scr_IDOsh_day16	3	10
Apon	apolipoprotein N	1.75533	1.75533	Total_IDOsh_day16 up vs Total_Scr_IDOsh_day16	2	1
Apoo	apolipoprotein O	1.04484	1.04484	Total_IDOsh_day16 up vs Total_Scr_IDOsh_day16	50	42
Apoo-ps	apolipoprotein O, pseudogene	1	1	No change between Total_IDOsh_day16 and Total_Scr_IDOsh_day16	5.32749e-23	5.11714e-16
Apool	apolipoprotein O-like	1.17813	1.17813	Total_IDOsh_day16 up vs Total_Scr_IDOsh_day16	149	111
Apopt1	apoptogenic, mitochondrial 1	0.92879	-1.07667	Total_IDOsh_day16 down vs Total_Scr_IDOsh_day16	109	103
App	amyloid beta (A4) precursor protein	0.803801	-1.24409	Total_IDOsh_day16 down vs Total_Scr_IDOsh_day16	185	202
Appbp2	amyloid beta precursor protein (cytoplasmic tail) binding protein 2	0.824387	-1.21302	Total_IDOsh_day16 down vs Total_Scr_IDOsh_day16	588	626
Appbp2os	amyloid beta precursor protein (cytoplasmic tail) binding protein 2, opposite strand	1.17022	1.17022	Total_IDOsh_day16 up vs Total_Scr_IDOsh_day16	8	6
Appl1	adaptor protein, phosphotyrosine interaction, PH domain and leucine zipper containing 1	0.937939	-1.06617	Total_IDOsh_day16 down vs Total_Scr_IDOsh_day16	1276	1194
Appl2	adaptor protein, phosphotyrosine interaction, PH domain and leucine zipper containing 2	0.962326	-1.03915	Total_IDOsh_day16 down vs Total_Scr_IDOsh_day16	341	311
Aprt	adenine phosphoribosyl transferase	0.889445	-1.1243	Total_IDOsh_day16 down vs Total_Scr_IDOsh_day16	302	298
Aptx	aprataxin	0.950804	-1.05174	Total_IDOsh_day16 down vs Total_Scr_IDOsh_day16	312	288
Aqp1	aquaporin 1	37.0447	37.0447	Total_IDOsh_day16 up vs Total_Scr_IDOsh_day16	2026	48
Aqp11	aquaporin 11	1.38963	1.38963	Total_IDOsh_day16 up vs Total_Scr_IDOsh_day16	19	12
Aqp12	aquaporin 12	?	?	No change between Total_IDOsh_day16 and Total_Scr_IDOsh_day16	1	0
Aqp3	aquaporin 3	1.03724	1.03724	Total_IDOsh_day16 up vs Total_Scr_IDOsh_day16	26	22
Aqp7	aquaporin 7	0.365693	-2.73453	Total_IDOsh_day16 down vs Total_Scr_IDOsh_day16	10	24
Aqp9	aquaporin 9	3.99824	3.99824	Total_IDOsh_day16 up vs Total_Scr_IDOsh_day16	123	27
Aqr	aquarius	1.00429	1.00429	Total_IDOsh_day16 up vs Total_Scr_IDOsh_day16	1618.01	1414
Ar	androgen receptor	0.933213	-1.07157	Total_IDOsh_day16 down vs Total_Scr_IDOsh_day16	84	79
Araf	Araf proto-oncogene, serine/threonine kinase	0.937935	-1.06617	Total_IDOsh_day16 down vs Total_Scr_IDOsh_day16	996	931.998
Arap1	ArfGAP with RhoGAP domain, ankyrin repeat and PH domain 1	0.891698	-1.12146	Total_IDOsh_day16 down vs Total_Scr_IDOsh_day16	3433.01	3378.99
Arap2	ArfGAP with RhoGAP domain, ankyrin repeat and PH domain 2	0.96525	-1.036	Total_IDOsh_day16 down vs Total_Scr_IDOsh_day16	2678	2435
Arap3	ArfGAP with RhoGAP domain, ankyrin repeat and PH domain 3	1.5993	1.5993	Total_IDOsh_day16 up vs Total_Scr_IDOsh_day16	164	90
Arc	activity regulated cytoskeletal-associated protein	0.836843	-1.19497	Total_IDOsh_day16 down vs Total_Scr_IDOsh_day16	123	129
Arcn1	archain 1	1.02985	1.02985	Total_IDOsh_day16 up vs Total_Scr_IDOsh_day16	2003	1707
Areg	amphiregulin	0.877664	-1.13939	Total_IDOsh_day16 down vs Total_Scr_IDOsh_day16	7	7
Arel1	apoptosis resistant E3 ubiquitin protein ligase 1	1.12742	1.12742	Total_IDOsh_day16 up vs Total_Scr_IDOsh_day16	1765	1374
Arf1	ADP-ribosylation factor 1	0.892478	-1.12048	Total_IDOsh_day16 down vs Total_Scr_IDOsh_day16	1866.99	1836
Arf2	ADP-ribosylation factor 2	0.827153	-1.20897	Total_IDOsh_day16 down vs Total_Scr_IDOsh_day16	262	278
Arf3	ADP-ribosylation factor 3	0.926703	-1.07909	Total_IDOsh_day16 down vs Total_Scr_IDOsh_day16	1890.02	1790
Arf4	ADP-ribosylation factor 4	0.927712	-1.07792	Total_IDOsh_day16 down vs Total_Scr_IDOsh_day16	1520	1438
Arf5	ADP-ribosylation factor 5	1.19483	1.19483	Total_IDOsh_day16 up vs Total_Scr_IDOsh_day16	874	642
Arf6	ADP-ribosylation factor 6	0.95443	-1.04775	Total_IDOsh_day16 down vs Total_Scr_IDOsh_day16	3618	3327
Arfgap1	ADP-ribosylation factor GTPase activating protein 1	0.854353	-1.17048	Total_IDOsh_day16 down vs Total_Scr_IDOsh_day16	623.002	640
Arfgap2	ADP-ribosylation factor GTPase activating protein 2	0.887232	-1.1271	Total_IDOsh_day16 down vs Total_Scr_IDOsh_day16	583.853	577.556
Arfgap3	ADP-ribosylation factor GTPase activating protein 3	0.96018	-1.04147	Total_IDOsh_day16 down vs Total_Scr_IDOsh_day16	128	117
Arfgef1	ADP-ribosylation factor guanine nucleotide-exchange factor 1(brefeldin A-inhibited)	1.01209	1.01209	Total_IDOsh_day16 up vs Total_Scr_IDOsh_day16	4028	3493
Arfgef2	ADP-ribosylation factor guanine nucleotide-exchange factor 2 (brefeldin A-inhibited)	0.896586	-1.11534	Total_IDOsh_day16 down vs Total_Scr_IDOsh_day16	2227	2180
Arfgef3	ARFGEF family member 3	1.12843	1.12843	Total_IDOsh_day16 up vs Total_Scr_IDOsh_day16	9	7
Arfip1	ADP-ribosylation factor interacting protein 1	0.938619	-1.06539	Total_IDOsh_day16 down vs Total_Scr_IDOsh_day16	616.002	575.998
Arfip2	ADP-ribosylation factor interacting protein 2	0.985004	-1.01522	Total_IDOsh_day16 down vs Total_Scr_IDOsh_day16	312	278
Arfrp1	ADP-ribosylation factor related protein 1	1.01667	1.01667	Total_IDOsh_day16 up vs Total_Scr_IDOsh_day16	528.224	456
Arg1	arginase, liver	1.17022	1.17022	Total_IDOsh_day16 up vs Total_Scr_IDOsh_day16	40	30
Arg2	arginase type II	0.715793	-1.39705	Total_IDOsh_day16 down vs Total_Scr_IDOsh_day16	21.6042	26.4898
Arglu1	arginine and glutamate rich 1	0.877664	-1.13939	Total_IDOsh_day16 down vs Total_Scr_IDOsh_day16	701	701
Arhgap1	Rho GTPase activating protein 1	0.979083	-1.02136	Total_IDOsh_day16 down vs Total_Scr_IDOsh_day16	753	675
Arhgap10	Rho GTPase activating protein 10	1.16637	1.16637	Total_IDOsh_day16 up vs Total_Scr_IDOsh_day16	136.541	102.744
Arhgap11a	Rho GTPase activating protein 11A	1.06574	1.06574	Total_IDOsh_day16 up vs Total_Scr_IDOsh_day16	680	560
Arhgap12	Rho GTPase activating protein 12	0.960268	-1.04138	Total_IDOsh_day16 down vs Total_Scr_IDOsh_day16	651	595
Arhgap15	Rho GTPase activating protein 15	1.01919	1.01919	Total_IDOsh_day16 up vs Total_Scr_IDOsh_day16	2608.14	2245.96
Arhgap15os	Rho GTPase activating protein 15, opposite strand	1.22623	1.22623	Total_IDOsh_day16 up vs Total_Scr_IDOsh_day16	199.878	143.061
Arhgap17	Rho GTPase activating protein 17	0.931251	-1.07382	Total_IDOsh_day16 down vs Total_Scr_IDOsh_day16	2120	1998.01
Arhgap18	Rho GTPase activating protein 18	1.05165	1.05165	Total_IDOsh_day16 up vs Total_Scr_IDOsh_day16	272	227
Arhgap19	Rho GTPase activating protein 19	1.69379	1.69379	Total_IDOsh_day16 up vs Total_Scr_IDOsh_day16	523	271
Arhgap20	Rho GTPase activating protein 20	1.37919	1.37919	Total_IDOsh_day16 up vs Total_Scr_IDOsh_day16	11	7
Arhgap20os	Rho GTPase activating protein 20, opposite strand	1.65781	1.65781	Total_IDOsh_day16 up vs Total_Scr_IDOsh_day16	17	9
Arhgap21	Rho GTPase activating protein 21	1.1678	1.1678	Total_IDOsh_day16 up vs Total_Scr_IDOsh_day16	483.002	363.001
Arhgap22	Rho GTPase activating protein 22	0.593714	-1.68431	Total_IDOsh_day16 down vs Total_Scr_IDOsh_day16	23	34
Arhgap23	Rho GTPase activating protein 23	5.14635	5.14635	Total_IDOsh_day16 up vs Total_Scr_IDOsh_day16	250.099	42.6522
Arhgap24	Rho GTPase activating protein 24	0.930324	-1.07489	Total_IDOsh_day16 down vs Total_Scr_IDOsh_day16	265	250
Arhgap25	Rho GTPase activating protein 25	0.973603	-1.02711	Total_IDOsh_day16 down vs Total_Scr_IDOsh_day16	1857	1674.01
Arhgap26	Rho GTPase activating protein 26	0.961871	-1.03964	Total_IDOsh_day16 down vs Total_Scr_IDOsh_day16	2536.05	2314.03
Arhgap27	Rho GTPase activating protein 27	0.976585	-1.02398	Total_IDOsh_day16 down vs Total_Scr_IDOsh_day16	1086.01	976.005
Arhgap27os3	Rho GTPase activating protein 27, opposite strand 3	0.91002	-1.09888	Total_IDOsh_day16 down vs Total_Scr_IDOsh_day16	225	217
Arhgap28	Rho GTPase activating protein 28	0.877664	-1.13939	Total_IDOsh_day16 down vs Total_Scr_IDOsh_day16	6	6
Arhgap29	Rho GTPase activating protein 29	1.18909	1.18909	Total_IDOsh_day16 up vs Total_Scr_IDOsh_day16	42	31
Arhgap30	Rho GTPase activating protein 30	0.828346	-1.20722	Total_IDOsh_day16 down vs Total_Scr_IDOsh_day16	4283	4538
Arhgap31	Rho GTPase activating protein 31	0.877664	-1.13939	Total_IDOsh_day16 down vs Total_Scr_IDOsh_day16	330	330
Arhgap32	Rho GTPase activating protein 32	1.13859	1.13859	Total_IDOsh_day16 up vs Total_Scr_IDOsh_day16	48	37
Arhgap33	Rho GTPase activating protein 33	1.36221	1.36221	Total_IDOsh_day16 up vs Total_Scr_IDOsh_day16	149	96
Arhgap33os	Rho GTPase activating protein 33, opposite strand	0.877664	-1.13939	Total_IDOsh_day16 down vs Total_Scr_IDOsh_day16	3	3
Arhgap35	Rho GTPase activating protein 35	0.857875	-1.16567	Total_IDOsh_day16 down vs Total_Scr_IDOsh_day16	867	887
Arhgap39	Rho GTPase activating protein 39	0.968145	-1.0329	Total_IDOsh_day16 down vs Total_Scr_IDOsh_day16	214	194
Arhgap4	Rho GTPase activating protein 4	1.03765	1.03765	Total_IDOsh_day16 up vs Total_Scr_IDOsh_day16	3782.09	3198.97
Arhgap42	Rho GTPase activating protein 42	?	?	No change between Total_IDOsh_day16 and Total_Scr_IDOsh_day16	1	0
Arhgap44	Rho GTPase activating protein 44	1.09708	1.09708	Total_IDOsh_day16 up vs Total_Scr_IDOsh_day16	5	4
Arhgap45	Rho GTPase activating protein 45	0.927433	-1.07825	Total_IDOsh_day16 down vs Total_Scr_IDOsh_day16	10031.3	9493.02
Arhgap5	Rho GTPase activating protein 5	0.997026	-1.00298	Total_IDOsh_day16 down vs Total_Scr_IDOsh_day16	284	250
Arhgap6	Rho GTPase activating protein 6	0.974355	-1.02632	Total_IDOsh_day16 down vs Total_Scr_IDOsh_day16	131	118
Arhgap8	Rho GTPase activating protein 8	0.438832	-2.27878	Total_IDOsh_day16 down vs Total_Scr_IDOsh_day16	2	4
Arhgap9	Rho GTPase activating protein 9	0.967413	-1.03368	Total_IDOsh_day16 down vs Total_Scr_IDOsh_day16	1659.99	1505.99
Arhgdia	Rho GDP dissociation inhibitor (GDI) alpha	0.878168	-1.13873	Total_IDOsh_day16 down vs Total_Scr_IDOsh_day16	3307.91	3306.01
Arhgdib	Rho, GDP dissociation inhibitor (GDI) beta	0.964925	-1.03635	Total_IDOsh_day16 down vs Total_Scr_IDOsh_day16	4821.01	4385.03
Arhgdig	Rho GDP dissociation inhibitor (GDI) gamma	1.75533	1.75533	Total_IDOsh_day16 up vs Total_Scr_IDOsh_day16	12	6
Arhgef1	Rho guanine nucleotide exchange factor (GEF) 1	0.87643	-1.14099	Total_IDOsh_day16 down vs Total_Scr_IDOsh_day16	8814.78	8827.19
Arhgef10	Rho guanine nucleotide exchange factor (GEF) 10	1.05517	1.05517	Total_IDOsh_day16 up vs Total_Scr_IDOsh_day16	107	89
Arhgef10l	Rho guanine nucleotide exchange factor (GEF) 10-like	0.461929	-2.16484	Total_IDOsh_day16 down vs Total_Scr_IDOsh_day16	40	76
Arhgef11	Rho guanine nucleotide exchange factor (GEF) 11	0.924313	-1.08188	Total_IDOsh_day16 down vs Total_Scr_IDOsh_day16	814.891	773.764
Arhgef12	Rho guanine nucleotide exchange factor (GEF) 12	1.62622	1.62622	Total_IDOsh_day16 up vs Total_Scr_IDOsh_day16	1614.81	871.508
Arhgef15	Rho guanine nucleotide exchange factor (GEF) 15	0.585109	-1.70908	Total_IDOsh_day16 down vs Total_Scr_IDOsh_day16	2	3
Arhgef17	Rho guanine nucleotide exchange factor (GEF) 17	0.478726	-2.08888	Total_IDOsh_day16 down vs Total_Scr_IDOsh_day16	6	11
Arhgef18	rho/rac guanine nucleotide exchange factor (GEF) 18	0.951088	-1.05143	Total_IDOsh_day16 down vs Total_Scr_IDOsh_day16	4443	4100
Arhgef19	Rho guanine nucleotide exchange factor (GEF) 19	?	?	No change between Total_IDOsh_day16 and Total_Scr_IDOsh_day16	1	0
Arhgef2	rho/rac guanine nucleotide exchange factor (GEF) 2	0.901767	-1.10893	Total_IDOsh_day16 down vs Total_Scr_IDOsh_day16	1947.01	1894.97
Arhgef25	Rho guanine nucleotide exchange factor (GEF) 25	1.75533	1.75533	Total_IDOsh_day16 up vs Total_Scr_IDOsh_day16	18	9
Arhgef26	Rho guanine nucleotide exchange factor (GEF) 26	1.0945	1.0945	Total_IDOsh_day16 up vs Total_Scr_IDOsh_day16	106	85
Arhgef28	Rho guanine nucleotide exchange factor (GEF) 28	?	?	No change between Total_IDOsh_day16 and Total_Scr_IDOsh_day16	0	1
Arhgef3	Rho guanine nucleotide exchange factor (GEF) 3	1.07352	1.07352	Total_IDOsh_day16 up vs Total_Scr_IDOsh_day16	2805.97	2294.04
Arhgef33	Rho guanine nucleotide exchange factor (GEF) 33	1.31974	1.31974	Total_IDOsh_day16 up vs Total_Scr_IDOsh_day16	6.93789	4.6139
Arhgef37	Rho guanine nucleotide exchange factor (GEF) 37	1.3165	1.3165	Total_IDOsh_day16 up vs Total_Scr_IDOsh_day16	24	16
Arhgef39	Rho guanine nucleotide exchange factor (GEF) 39	2.22551	2.22551	Total_IDOsh_day16 up vs Total_Scr_IDOsh_day16	71	28
Arhgef4	Rho guanine nucleotide exchange factor (GEF) 4	0.967504	-1.03359	Total_IDOsh_day16 down vs Total_Scr_IDOsh_day16	140	127
Arhgef40	Rho guanine nucleotide exchange factor (GEF) 40	2.53115	2.53115	Total_IDOsh_day16 up vs Total_Scr_IDOsh_day16	49.2255	17.0687
Arhgef5	Rho guanine nucleotide exchange factor (GEF) 5	0.752284	-1.32929	Total_IDOsh_day16 down vs Total_Scr_IDOsh_day16	18	21
Arhgef6	Rac/Cdc42 guanine nucleotide exchange factor (GEF) 6	0.96414	-1.03719	Total_IDOsh_day16 down vs Total_Scr_IDOsh_day16	2150.96	1958.04
Arhgef7	Rho guanine nucleotide exchange factor (GEF7)	0.93277	-1.07208	Total_IDOsh_day16 down vs Total_Scr_IDOsh_day16	914.001	860.003
Arhgef9	CDC42 guanine nucleotide exchange factor (GEF) 9	1.50457	1.50457	Total_IDOsh_day16 up vs Total_Scr_IDOsh_day16	12	7
Arid1a	AT rich interactive domain 1A (SWI-like)	0.920153	-1.08678	Total_IDOsh_day16 down vs Total_Scr_IDOsh_day16	7775.58	7416.54
Arid1b	AT rich interactive domain 1B (SWI-like)	0.933568	-1.07116	Total_IDOsh_day16 down vs Total_Scr_IDOsh_day16	2889	2716
Arid2	AT rich interactive domain 2 (ARID, RFX-like)	1.04138	1.04138	Total_IDOsh_day16 up vs Total_Scr_IDOsh_day16	2856	2407
Arid3a	AT rich interactive domain 3A (BRIGHT-like)	0.989102	-1.01102	Total_IDOsh_day16 down vs Total_Scr_IDOsh_day16	1003	889.998
Arid3b	AT rich interactive domain 3B (BRIGHT-like)	1.05097	1.05097	Total_IDOsh_day16 up vs Total_Scr_IDOsh_day16	1037	866
Arid3c	AT rich interactive domain 3C (BRIGHT-like)	0.877664	-1.13939	Total_IDOsh_day16 down vs Total_Scr_IDOsh_day16	1	1
Arid4a	AT rich interactive domain 4A (RBP1-like)	0.953677	-1.04857	Total_IDOsh_day16 down vs Total_Scr_IDOsh_day16	1355	1247
Arid4b	AT rich interactive domain 4B (RBP1-like)	1.00794	1.00794	Total_IDOsh_day16 up vs Total_Scr_IDOsh_day16	2374.98	2068.01
Arid5a	AT rich interactive domain 5A (MRF1-like)	0.886245	-1.12836	Total_IDOsh_day16 down vs Total_Scr_IDOsh_day16	1136	1125
Arid5b	AT rich interactive domain 5B (MRF1-like)	1.08258	1.08258	Total_IDOsh_day16 up vs Total_Scr_IDOsh_day16	1157	938
Arih1	ariadne RBR E3 ubiquitin protein ligase 1	1.00839	1.00839	Total_IDOsh_day16 up vs Total_Scr_IDOsh_day16	3286	2860
Arih2	ariadne RBR E3 ubiquitin protein ligase 2	0.909452	-1.09956	Total_IDOsh_day16 down vs Total_Scr_IDOsh_day16	657.999	635
Arl1	ADP-ribosylation factor-like 1	0.861707	-1.16049	Total_IDOsh_day16 down vs Total_Scr_IDOsh_day16	108	110
Arl10	ADP-ribosylation factor-like 10	0.938193	-1.06588	Total_IDOsh_day16 down vs Total_Scr_IDOsh_day16	31	29
Arl11	ADP-ribosylation factor-like 11	1.40426	1.40426	Total_IDOsh_day16 up vs Total_Scr_IDOsh_day16	32	20
Arl13a	ADP-ribosylation factor-like 13A	0.675126	-1.4812	Total_IDOsh_day16 down vs Total_Scr_IDOsh_day16	10	13
Arl13b	ADP-ribosylation factor-like 13B	1.03997	1.03997	Total_IDOsh_day16 up vs Total_Scr_IDOsh_day16	173	146
Arl14	ADP-ribosylation factor-like 14	?	?	No change between Total_IDOsh_day16 and Total_Scr_IDOsh_day16	4	0
Arl14ep	ADP-ribosylation factor-like 14 effector protein	1.11497	1.11497	Total_IDOsh_day16 up vs Total_Scr_IDOsh_day16	296	233
Arl15	ADP-ribosylation factor-like 15	1.38506	1.38506	Total_IDOsh_day16 up vs Total_Scr_IDOsh_day16	202	128
Arl16	ADP-ribosylation factor-like 16	1.34134	1.34134	Total_IDOsh_day16 up vs Total_Scr_IDOsh_day16	81	53
Arl2	ADP-ribosylation factor-like 2	1.1603	1.1603	Total_IDOsh_day16 up vs Total_Scr_IDOsh_day16	78	59
Arl2bp	ADP-ribosylation factor-like 2 binding protein	1.06617	1.06617	Total_IDOsh_day16 up vs Total_Scr_IDOsh_day16	707	581.998
Arl3	ADP-ribosylation factor-like 3	1.65207	1.65207	Total_IDOsh_day16 up vs Total_Scr_IDOsh_day16	32	17
Arl4a	ADP-ribosylation factor-like 4A	1.21073	1.21073	Total_IDOsh_day16 up vs Total_Scr_IDOsh_day16	538.001	389.999
Arl4c	ADP-ribosylation factor-like 4C	0.987975	-1.01217	Total_IDOsh_day16 down vs Total_Scr_IDOsh_day16	1433	1273
Arl4d	ADP-ribosylation factor-like 4D	1.4887	1.4887	Total_IDOsh_day16 up vs Total_Scr_IDOsh_day16	134	79
Arl5a	ADP-ribosylation factor-like 5A	0.944615	-1.05863	Total_IDOsh_day16 down vs Total_Scr_IDOsh_day16	1552	1442
Arl5b	ADP-ribosylation factor-like 5B	0.814974	-1.22703	Total_IDOsh_day16 down vs Total_Scr_IDOsh_day16	767	826
Arl5c	ADP-ribosylation factor-like 5C	1.167	1.167	Total_IDOsh_day16 up vs Total_Scr_IDOsh_day16	604.996	455
Arl6	ADP-ribosylation factor-like 6	1.75533	1.75533	Total_IDOsh_day16 up vs Total_Scr_IDOsh_day16	18	9
Arl6ip1	ADP-ribosylation factor-like 6 interacting protein 1	1.11312	1.11312	Total_IDOsh_day16 up vs Total_Scr_IDOsh_day16	2950	2326
Arl6ip4	ADP-ribosylation factor-like 6 interacting protein 4	1.12011	1.12011	Total_IDOsh_day16 up vs Total_Scr_IDOsh_day16	231	181
Arl6ip5	ADP-ribosylation factor-like 6 interacting protein 5	1.028	1.028	Total_IDOsh_day16 up vs Total_Scr_IDOsh_day16	971	829
Arl6ip6	ADP-ribosylation factor-like 6 interacting protein 6	1.1755	1.1755	Total_IDOsh_day16 up vs Total_Scr_IDOsh_day16	371	277
Arl8a	ADP-ribosylation factor-like 8A	0.979128	-1.02132	Total_IDOsh_day16 down vs Total_Scr_IDOsh_day16	386	346
Arl8b	ADP-ribosylation factor-like 8B	0.865372	-1.15557	Total_IDOsh_day16 down vs Total_Scr_IDOsh_day16	1056	1071
Arl9	ADP-ribosylation factor-like 9	102.297	102.297	Total_IDOsh_day16 up vs Total_Scr_IDOsh_day16	3.87235	0.0332232
Armc1	armadillo repeat containing 1	0.985016	-1.01521	Total_IDOsh_day16 down vs Total_Scr_IDOsh_day16	522.998	465.999
Armc10	armadillo repeat containing 10	0.991436	-1.00864	Total_IDOsh_day16 down vs Total_Scr_IDOsh_day16	427.001	378.001
Armc12	armadillo repeat containing 12	0.438832	-2.27878	Total_IDOsh_day16 down vs Total_Scr_IDOsh_day16	1	2
Armc2	armadillo repeat containing 2	0.96543	-1.03581	Total_IDOsh_day16 down vs Total_Scr_IDOsh_day16	22	20
Armc3	armadillo repeat containing 3	0.678195	-1.4745	Total_IDOsh_day16 down vs Total_Scr_IDOsh_day16	17	22
Armc5	armadillo repeat containing 5	0.855419	-1.16902	Total_IDOsh_day16 down vs Total_Scr_IDOsh_day16	523.26	536.867
Armc6	armadillo repeat containing 6	0.879478	-1.13704	Total_IDOsh_day16 down vs Total_Scr_IDOsh_day16	74.4991	74.3455
Armc7	armadillo repeat containing 7	1.30154	1.30154	Total_IDOsh_day16 up vs Total_Scr_IDOsh_day16	261	176
Armc8	armadillo repeat containing 8	1.08189	1.08189	Total_IDOsh_day16 up vs Total_Scr_IDOsh_day16	890	721.999
Armc9	armadillo repeat containing 9	1.04001	1.04001	Total_IDOsh_day16 up vs Total_Scr_IDOsh_day16	205	173
Armcx1	armadillo repeat containing, X-linked 1	1.37919	1.37919	Total_IDOsh_day16 up vs Total_Scr_IDOsh_day16	11	7
Armcx2	armadillo repeat containing, X-linked 2	1.14772	1.14772	Total_IDOsh_day16 up vs Total_Scr_IDOsh_day16	357.001	273
Armcx3	armadillo repeat containing, X-linked 3	0.908046	-1.10127	Total_IDOsh_day16 down vs Total_Scr_IDOsh_day16	269	260
Armcx4	armadillo repeat containing, X-linked 4	0.684417	-1.4611	Total_IDOsh_day16 down vs Total_Scr_IDOsh_day16	85	109
Armcx5	armadillo repeat containing, X-linked 5	0.944675	-1.05857	Total_IDOsh_day16 down vs Total_Scr_IDOsh_day16	287.055	266.692
Armcx6	armadillo repeat containing, X-linked 6	0.767956	-1.30216	Total_IDOsh_day16 down vs Total_Scr_IDOsh_day16	42	48
Armh1	armadillo-like helical domain containing 1	?	?	No change between Total_IDOsh_day16 and Total_Scr_IDOsh_day16	2	0
Armh3	armadillo-like helical domain containing 3	1.09294	1.09294	Total_IDOsh_day16 up vs Total_Scr_IDOsh_day16	330	265
Armt1	acidic residue methyltransferase 1	1.00725	1.00725	Total_IDOsh_day16 up vs Total_Scr_IDOsh_day16	342	298
Arnt	aryl hydrocarbon receptor nuclear translocator	0.989145	-1.01097	Total_IDOsh_day16 down vs Total_Scr_IDOsh_day16	976	866
Arnt2	aryl hydrocarbon receptor nuclear translocator 2	0.175533	-5.69694	Total_IDOsh_day16 down vs Total_Scr_IDOsh_day16	2	10
Arntl	aryl hydrocarbon receptor nuclear translocator-like	0.907755	-1.10162	Total_IDOsh_day16 down vs Total_Scr_IDOsh_day16	362	350
Arntl2	aryl hydrocarbon receptor nuclear translocator-like 2	0.877664	-1.13939	Total_IDOsh_day16 down vs Total_Scr_IDOsh_day16	1	1
Arpc1a	actin related protein 2/3 complex, subunit 1A	0.960268	-1.04138	Total_IDOsh_day16 down vs Total_Scr_IDOsh_day16	465	425
Arpc1b	actin related protein 2/3 complex, subunit 1B	0.84081	-1.18933	Total_IDOsh_day16 down vs Total_Scr_IDOsh_day16	1597	1667
Arpc2	actin related protein 2/3 complex, subunit 2	0.906567	-1.10306	Total_IDOsh_day16 down vs Total_Scr_IDOsh_day16	3421.08	3312.01
Arpc3	actin related protein 2/3 complex, subunit 3	1.10655	1.10655	Total_IDOsh_day16 up vs Total_Scr_IDOsh_day16	730	579
Arpc4	actin related protein 2/3 complex, subunit 4	0.940448	-1.06332	Total_IDOsh_day16 down vs Total_Scr_IDOsh_day16	1918.4	1790.33
Arpc5	actin related protein 2/3 complex, subunit 5	0.89597	-1.11611	Total_IDOsh_day16 down vs Total_Scr_IDOsh_day16	2692	2637
Arpc5l	actin related protein 2/3 complex, subunit 5-like	0.892815	-1.12005	Total_IDOsh_day16 down vs Total_Scr_IDOsh_day16	825	811
Arpin	actin-related protein 2/3 complex inhibitor	1.3165	1.3165	Total_IDOsh_day16 up vs Total_Scr_IDOsh_day16	3	2
Arpp19	cAMP-regulated phosphoprotein 19	1.06901	1.06901	Total_IDOsh_day16 up vs Total_Scr_IDOsh_day16	418.999	344
Arpp21	cyclic AMP-regulated phosphoprotein, 21	3.07182	3.07182	Total_IDOsh_day16 up vs Total_Scr_IDOsh_day16	21	6
Arr3	arrestin 3, retinal	0.877664	-1.13939	Total_IDOsh_day16 down vs Total_Scr_IDOsh_day16	1	1
Arrb1	arrestin, beta 1	1.74316	1.74316	Total_IDOsh_day16 up vs Total_Scr_IDOsh_day16	1861.01	937.001
Arrb2	arrestin, beta 2	1.17494	1.17494	Total_IDOsh_day16 up vs Total_Scr_IDOsh_day16	580.999	434
Arrdc1	arrestin domain containing 1	1.00618	1.00618	Total_IDOsh_day16 up vs Total_Scr_IDOsh_day16	594.998	518.999
Arrdc2	arrestin domain containing 2	1.14981	1.14981	Total_IDOsh_day16 up vs Total_Scr_IDOsh_day16	169	129
Arrdc3	arrestin domain containing 3	1.12606	1.12606	Total_IDOsh_day16 up vs Total_Scr_IDOsh_day16	1691.01	1317.99
Arrdc4	arrestin domain containing 4	0.667788	-1.49748	Total_IDOsh_day16 down vs Total_Scr_IDOsh_day16	35	46
Arrdc5	arrestin domain containing 5	1.3165	1.3165	Total_IDOsh_day16 up vs Total_Scr_IDOsh_day16	3	2
Arsa	arylsulfatase A	1.00303	1.00303	Total_IDOsh_day16 up vs Total_Scr_IDOsh_day16	235.767	206.299
Arsb	arylsulfatase B	1.02463	1.02463	Total_IDOsh_day16 up vs Total_Scr_IDOsh_day16	495	424
Arsg	arylsulfatase G	1.02028	1.02028	Total_IDOsh_day16 up vs Total_Scr_IDOsh_day16	93	80
Arsi	arylsulfatase i	1.75533	1.75533	Total_IDOsh_day16 up vs Total_Scr_IDOsh_day16	6	3
Arsk	arylsulfatase K	1.21641	1.21641	Total_IDOsh_day16 up vs Total_Scr_IDOsh_day16	237	171
Art1	ADP-ribosyltransferase 1	1.75533	1.75533	Total_IDOsh_day16 up vs Total_Scr_IDOsh_day16	2	1
Art2a-ps	ADP-ribosyltransferase 2a, pseudogene	1.31105	1.31105	Total_IDOsh_day16 up vs Total_Scr_IDOsh_day16	148.609	99.4843
Art2b	ADP-ribosyltransferase 2b	1.43836	1.43836	Total_IDOsh_day16 up vs Total_Scr_IDOsh_day16	361.391	220.516
Art3	ADP-ribosyltransferase 3	1.93086	1.93086	Total_IDOsh_day16 up vs Total_Scr_IDOsh_day16	11	5
Art4	ADP-ribosyltransferase 4	4.07236	4.07236	Total_IDOsh_day16 up vs Total_Scr_IDOsh_day16	116	25
Art5	ADP-ribosyltransferase 5	0.896338	-1.11565	Total_IDOsh_day16 down vs Total_Scr_IDOsh_day16	48	47
Artn	artemin	2.41358	2.41358	Total_IDOsh_day16 up vs Total_Scr_IDOsh_day16	11	4
Arv1	ARV1 homolog, fatty acid homeostasis modulator	1.18241	1.18241	Total_IDOsh_day16 up vs Total_Scr_IDOsh_day16	97	72
Arvcf	armadillo repeat gene deleted in velocardiofacial syndrome	0.972936	-1.02782	Total_IDOsh_day16 down vs Total_Scr_IDOsh_day16	55.7065	50.2516
Arx	aristaless related homeobox	?	?	No change between Total_IDOsh_day16 and Total_Scr_IDOsh_day16	0	2
Arxes1	adipocyte-related X-chromosome expressed sequence 1	1	1	No change between Total_IDOsh_day16 and Total_Scr_IDOsh_day16	1.81931e-20	5.77036e-22
Arxes2	adipocyte-related X-chromosome expressed sequence 2	1.09708	1.09708	Total_IDOsh_day16 up vs Total_Scr_IDOsh_day16	10	8
As3mt	arsenic (+3 oxidation state) methyltransferase	1.02705	1.02705	Total_IDOsh_day16 up vs Total_Scr_IDOsh_day16	165	141
Asah1	N-acylsphingosine amidohydrolase 1	0.873984	-1.14419	Total_IDOsh_day16 down vs Total_Scr_IDOsh_day16	475	477
[truncated: 16,689 more rows]

## Sheet: Splenic neutrophils
Gene Symbol	description	MeanRatio(Neutrophil_IDOsh_day18 vs. Neutrophil_Scr_IDOsh_day18)	Fold-Change(Neutrophil_IDOsh_day18 vs. Neutrophil_Scr_IDOsh_day18)	Fold-Change(Neutrophil_IDOsh_day18 vs. Neutrophil_Scr_IDOsh_day18) (Description)	Neutrophil_IDOsh_day18	Neutrophil_Scr_IDOsh_day18
0610005C13Rik	RIKEN cDNA 0610005C13 gene	1.02097	1.02097	Neutrophil_IDOsh_day18 up vs Neutrophil_Scr_IDOsh_day18	6	6
0610009B22Rik	RIKEN cDNA 0610009B22 gene	0.940368	-1.06341	Neutrophil_IDOsh_day18 down vs Neutrophil_Scr_IDOsh_day18	35	38
0610009E02Rik	RIKEN cDNA 0610009E02 gene	0.204232	-4.89638	Neutrophil_IDOsh_day18 down vs Neutrophil_Scr_IDOsh_day18	1.05398	5.26894
0610009L18Rik	RIKEN cDNA 0610009L18 gene	1.19113	1.19113	Neutrophil_IDOsh_day18 up vs Neutrophil_Scr_IDOsh_day18	21	18
0610009O20Rik	?	0.871446	-1.14752	Neutrophil_IDOsh_day18 down vs Neutrophil_Scr_IDOsh_day18	204.811	239.952
0610010B08Rik_dup1	?	0.502966	-1.9882	Neutrophil_IDOsh_day18 down vs Neutrophil_Scr_IDOsh_day18	21.5252	43.6939
0610010B08Rik_dup2	?	1.52343	1.52343	Neutrophil_IDOsh_day18 up vs Neutrophil_Scr_IDOsh_day18	14.1493	9.48255
0610010B08Rik_dup3	?	1.38719	1.38719	Neutrophil_IDOsh_day18 up vs Neutrophil_Scr_IDOsh_day18	14.7464	10.8533
0610010B08Rik_dup4	?	0.8312	-1.20308	Neutrophil_IDOsh_day18 down vs Neutrophil_Scr_IDOsh_day18	4.02354	4.94215
0610010B08Rik_dup5	?	0.396208	-2.52393	Neutrophil_IDOsh_day18 down vs Neutrophil_Scr_IDOsh_day18	2.4186	6.23238
0610010B08Rik_dup6	?	2.08631	2.08631	Neutrophil_IDOsh_day18 up vs Neutrophil_Scr_IDOsh_day18	13.9989	6.85058
0610010F05Rik	RIKEN cDNA 0610010F05 gene	0.944778	-1.05845	Neutrophil_IDOsh_day18 down vs Neutrophil_Scr_IDOsh_day18	124	134
0610010K14Rik	RIKEN cDNA 0610010K14 gene	0.811257	-1.23265	Neutrophil_IDOsh_day18 down vs Neutrophil_Scr_IDOsh_day18	147	185
0610012G03Rik	RIKEN cDNA 0610012G03 gene	0.952906	-1.04942	Neutrophil_IDOsh_day18 down vs Neutrophil_Scr_IDOsh_day18	126	135
0610030E20Rik	RIKEN cDNA 0610030E20 gene	1.03176	1.03176	Neutrophil_IDOsh_day18 up vs Neutrophil_Scr_IDOsh_day18	574	568
0610037L13Rik	RIKEN cDNA 0610037L13 gene	1.04603	1.04603	Neutrophil_IDOsh_day18 up vs Neutrophil_Scr_IDOsh_day18	167	163
0610038B21Rik	RIKEN cDNA 0610038B21 gene	0.640128	-1.56219	Neutrophil_IDOsh_day18 down vs Neutrophil_Scr_IDOsh_day18	11.5579	18.4343
0610039H22Rik	RIKEN cDNA 0610039H22 gene	0.816776	-1.22433	Neutrophil_IDOsh_day18 down vs Neutrophil_Scr_IDOsh_day18	36	45
0610039K10Rik	RIKEN cDNA 0610039K10 gene	0.84221	-1.18735	Neutrophil_IDOsh_day18 down vs Neutrophil_Scr_IDOsh_day18	159.448	193.291
0610040B10Rik	RIKEN cDNA 0610040B10 gene	1.70162	1.70162	Neutrophil_IDOsh_day18 up vs Neutrophil_Scr_IDOsh_day18	5	3
0610040F04Rik	RIKEN cDNA 0610040F04 gene	0.329707	-3.033	Neutrophil_IDOsh_day18 down vs Neutrophil_Scr_IDOsh_day18	1	3.0966
0610040J01Rik	RIKEN cDNA 0610040J01 gene	2.04194	2.04194	Neutrophil_IDOsh_day18 up vs Neutrophil_Scr_IDOsh_day18	10	5
0610043K17Rik	RIKEN cDNA 0610043K17 gene	0.907529	-1.10189	Neutrophil_IDOsh_day18 down vs Neutrophil_Scr_IDOsh_day18	8	9
1110002J07Rik	RIKEN cDNA 1110002J07 gene	?	?	No change between Neutrophil_IDOsh_day18 and Neutrophil_Scr_IDOsh_day18	1	0
1110002L01Rik	RIKEN cDNA 1110002L01 gene	0.892618	-1.1203	Neutrophil_IDOsh_day18 down vs Neutrophil_Scr_IDOsh_day18	60.7207	69.452
1110004F10Rik	RIKEN cDNA 1110004F10 gene	0.895164	-1.11711	Neutrophil_IDOsh_day18 down vs Neutrophil_Scr_IDOsh_day18	370	422
1110006O24Rik	RIKEN cDNA 1110006O24 gene	0.306291	-3.26487	Neutrophil_IDOsh_day18 down vs Neutrophil_Scr_IDOsh_day18	3	10
1110008L16Rik	RIKEN cDNA 1110008L16 gene	0.941036	-1.06266	Neutrophil_IDOsh_day18 down vs Neutrophil_Scr_IDOsh_day18	237.094	257.234
1110008P14Rik	RIKEN cDNA 1110008P14 gene	0.780742	-1.28083	Neutrophil_IDOsh_day18 down vs Neutrophil_Scr_IDOsh_day18	65	85
1110012L19Rik	RIKEN cDNA 1110012L19 gene	0.920875	-1.08592	Neutrophil_IDOsh_day18 down vs Neutrophil_Scr_IDOsh_day18	46	51
1110017D15Rik	RIKEN cDNA 1110017D15 gene	?	?	No change between Neutrophil_IDOsh_day18 and Neutrophil_Scr_IDOsh_day18	0	3
1110019D14Rik	RIKEN cDNA 1110019D14 gene	0.816777	-1.22433	Neutrophil_IDOsh_day18 down vs Neutrophil_Scr_IDOsh_day18	8	10
1110020A21Rik	RIKEN cDNA 1110020A21 gene	0.84341	-1.18566	Neutrophil_IDOsh_day18 down vs Neutrophil_Scr_IDOsh_day18	19	23
1110028F11Rik	RIKEN cDNA 1110028F11 gene	0.850878	-1.17526	Neutrophil_IDOsh_day18 down vs Neutrophil_Scr_IDOsh_day18	25	29.9976
1110032A03Rik	RIKEN cDNA 1110032A03 gene	0.842815	-1.1865	Neutrophil_IDOsh_day18 down vs Neutrophil_Scr_IDOsh_day18	123	149
1110032F04Rik	RIKEN cDNA 1110032F04 gene	1.85287	1.85287	Neutrophil_IDOsh_day18 up vs Neutrophil_Scr_IDOsh_day18	49	27
1110036E04Rik	RIKEN cDNA 1110036E04 gene	3.5734	3.5734	Neutrophil_IDOsh_day18 up vs Neutrophil_Scr_IDOsh_day18	7	2
1110038B12Rik	RIKEN cDNA 1110038B12 gene	1.07898	1.07898	Neutrophil_IDOsh_day18 up vs Neutrophil_Scr_IDOsh_day18	93	88
1110038F14Rik	RIKEN cDNA 1110038F14 gene	1.04453	1.04453	Neutrophil_IDOsh_day18 up vs Neutrophil_Scr_IDOsh_day18	133	130
1110046J04Rik	RIKEN cDNA 1110046J04 gene	0.255243	-3.91784	Neutrophil_IDOsh_day18 down vs Neutrophil_Scr_IDOsh_day18	1	4
1110051M20Rik	RIKEN cDNA 1110051M20 gene	1.10956	1.10956	Neutrophil_IDOsh_day18 up vs Neutrophil_Scr_IDOsh_day18	638.98	587.963
1110058D11Rik	RIKEN cDNA 1110058D11 gene	?	?	No change between Neutrophil_IDOsh_day18 and Neutrophil_Scr_IDOsh_day18	0	2
1110059E24Rik	RIKEN cDNA 1110059E24 gene	1.06127	1.06127	Neutrophil_IDOsh_day18 up vs Neutrophil_Scr_IDOsh_day18	474	456
1110059G10Rik	RIKEN cDNA 1110059G10 gene	0.961184	-1.04038	Neutrophil_IDOsh_day18 down vs Neutrophil_Scr_IDOsh_day18	209	222
1110065P20Rik	RIKEN cDNA 1110065P20 gene	0.797372	-1.25412	Neutrophil_IDOsh_day18 down vs Neutrophil_Scr_IDOsh_day18	25.1182	32.1618
1190002N15Rik	RIKEN cDNA 1190002N15 gene	1.06904	1.06904	Neutrophil_IDOsh_day18 up vs Neutrophil_Scr_IDOsh_day18	467	446
1190007I07Rik	RIKEN cDNA 1190007I07 gene	0.794088	-1.25931	Neutrophil_IDOsh_day18 down vs Neutrophil_Scr_IDOsh_day18	28	36
1300002E11Rik	RIKEN cDNA 1300002E11 gene	1.12247	1.12247	Neutrophil_IDOsh_day18 up vs Neutrophil_Scr_IDOsh_day18	188	171
1300017J02Rik	RIKEN cDNA 1300017J02 gene	0.599913	-1.66691	Neutrophil_IDOsh_day18 down vs Neutrophil_Scr_IDOsh_day18	161	274
1500004A13Rik	RIKEN cDNA 1500004A13 gene	0.938156	-1.06592	Neutrophil_IDOsh_day18 down vs Neutrophil_Scr_IDOsh_day18	230.352	250.686
1500009C09Rik	RIKEN cDNA 1500009C09 gene	0.255243	-3.91784	Neutrophil_IDOsh_day18 down vs Neutrophil_Scr_IDOsh_day18	1	4
1500009L16Rik	RIKEN cDNA 1500009L16 gene	0.255243	-3.91784	Neutrophil_IDOsh_day18 down vs Neutrophil_Scr_IDOsh_day18	1	4
1500011B03Rik	RIKEN cDNA 1500011B03 gene	1.36129	1.36129	Neutrophil_IDOsh_day18 up vs Neutrophil_Scr_IDOsh_day18	124	93
1500011K16Rik	RIKEN cDNA 1500011K16 gene	1.34338	1.34338	Neutrophil_IDOsh_day18 up vs Neutrophil_Scr_IDOsh_day18	50	38
1500012K07Rik	RIKEN cDNA 1500012K07 gene	1.02097	1.02097	Neutrophil_IDOsh_day18 up vs Neutrophil_Scr_IDOsh_day18	1	1
1500015A07Rik	RIKEN cDNA 1500015A07 gene	1.09522	1.09522	Neutrophil_IDOsh_day18 up vs Neutrophil_Scr_IDOsh_day18	118	110
1500015O10Rik	RIKEN cDNA 1500015O10 gene	1.02097	1.02097	Neutrophil_IDOsh_day18 up vs Neutrophil_Scr_IDOsh_day18	12	12
1500026H17Rik	RIKEN cDNA 1500026H17 gene	0.510485	-1.95892	Neutrophil_IDOsh_day18 down vs Neutrophil_Scr_IDOsh_day18	1	2
1600002D24Rik	RIKEN cDNA 1600002D24 gene	1.02097	1.02097	Neutrophil_IDOsh_day18 up vs Neutrophil_Scr_IDOsh_day18	1	1
1600002K03Rik	RIKEN cDNA 1600002K03 gene	0.881747	-1.13411	Neutrophil_IDOsh_day18 down vs Neutrophil_Scr_IDOsh_day18	38	44
1600010M07Rik	RIKEN cDNA 1600010M07 gene	?	?	No change between Neutrophil_IDOsh_day18 and Neutrophil_Scr_IDOsh_day18	0	1
1600012H06Rik	RIKEN cDNA 1600012H06 gene	1.2197	1.2197	Neutrophil_IDOsh_day18 up vs Neutrophil_Scr_IDOsh_day18	283.517	237.323
1600014C10Rik	RIKEN cDNA 1600014C10 gene	1.19173	1.19173	Neutrophil_IDOsh_day18 up vs Neutrophil_Scr_IDOsh_day18	335	286.999
1600020E01Rik	RIKEN cDNA 1600020E01 gene	1.19334	1.19334	Neutrophil_IDOsh_day18 up vs Neutrophil_Scr_IDOsh_day18	180	154
1600023N17Rik	RIKEN cDNA 1600023N17 gene	1.02097	1.02097	Neutrophil_IDOsh_day18 up vs Neutrophil_Scr_IDOsh_day18	7	7
1600029I14Rik	RIKEN cDNA 1600029I14 gene	1.70264	1.70264	Neutrophil_IDOsh_day18 up vs Neutrophil_Scr_IDOsh_day18	27.925	16.745
1600029O15Rik	ribosomal protein L17 pseudogene	0.735538	-1.35955	Neutrophil_IDOsh_day18 down vs Neutrophil_Scr_IDOsh_day18	67	93
1700001D01Rik	RIKEN cDNA 1700001D01 gene	0.204194	-4.8973	Neutrophil_IDOsh_day18 down vs Neutrophil_Scr_IDOsh_day18	2	10
1700001G11Rik	RIKEN cDNA 1700001G11 gene	?	?	No change between Neutrophil_IDOsh_day18 and Neutrophil_Scr_IDOsh_day18	1	0
1700001G17Rik	RIKEN cDNA 1700001G17 gene	1.10605	1.10605	Neutrophil_IDOsh_day18 up vs Neutrophil_Scr_IDOsh_day18	26	24
1700001J03Rik	RIKEN cDNA 1700001J03 gene	0.340324	-2.93838	Neutrophil_IDOsh_day18 down vs Neutrophil_Scr_IDOsh_day18	3	9
1700001J11Rik	ring finger protein 19A pseudogene	1.02329	1.02329	Neutrophil_IDOsh_day18 up vs Neutrophil_Scr_IDOsh_day18	21.9446	21.8948
1700001K19Rik	RIKEN cDNA 1700001K19 gene	0.919793	-1.0872	Neutrophil_IDOsh_day18 down vs Neutrophil_Scr_IDOsh_day18	100	111
1700001K23Rik	RIKEN cDNA 1700001K23 gene	1.10331	1.10331	Neutrophil_IDOsh_day18 up vs Neutrophil_Scr_IDOsh_day18	67	62
1700001L05Rik	RIKEN cDNA 1700001L05 gene	1.06236	1.06236	Neutrophil_IDOsh_day18 up vs Neutrophil_Scr_IDOsh_day18	154	148
1700001O22Rik	RIKEN cDNA 1700001O22 gene	?	?	No change between Neutrophil_IDOsh_day18 and Neutrophil_Scr_IDOsh_day18	0	2
1700001P01Rik	RIKEN cDNA 1700001P01 gene	0.850809	-1.17535	Neutrophil_IDOsh_day18 down vs Neutrophil_Scr_IDOsh_day18	5	6
1700003D09Rik	RIKEN cDNA 1700003D09 gene	?	?	No change between Neutrophil_IDOsh_day18 and Neutrophil_Scr_IDOsh_day18	1	0
1700003E16Rik	RIKEN cDNA 1700003E16 gene	?	?	No change between Neutrophil_IDOsh_day18 and Neutrophil_Scr_IDOsh_day18	0	1
1700003F12Rik	RIKEN cDNA 1700003F12 gene	0.729265	-1.37124	Neutrophil_IDOsh_day18 down vs Neutrophil_Scr_IDOsh_day18	5	7
1700003G18Rik	RIKEN cDNA 1700003G18 gene	?	?	No change between Neutrophil_IDOsh_day18 and Neutrophil_Scr_IDOsh_day18	0	1
1700007J10Rik	RIKEN cDNA 1700007J10 gene	0.683039	-1.46404	Neutrophil_IDOsh_day18 down vs Neutrophil_Scr_IDOsh_day18	12.3131	18.4049
1700007L15Rik	RIKEN cDNA 1700007L15 gene	0.698559	-1.43152	Neutrophil_IDOsh_day18 down vs Neutrophil_Scr_IDOsh_day18	26	38
1700008J07Rik	RIKEN cDNA 1700008J07 gene	1.30282	1.30282	Neutrophil_IDOsh_day18 up vs Neutrophil_Scr_IDOsh_day18	151.779	118.944
1700010B08Rik	RIKEN cDNA 1700010B08 gene	0.765728	-1.30595	Neutrophil_IDOsh_day18 down vs Neutrophil_Scr_IDOsh_day18	3	4
1700010I14Rik	RIKEN cDNA 1700010I14 gene	1.0939	1.0939	Neutrophil_IDOsh_day18 up vs Neutrophil_Scr_IDOsh_day18	15	14
1700011L22Rik	RIKEN cDNA 1700011L22 gene	1.53146	1.53146	Neutrophil_IDOsh_day18 up vs Neutrophil_Scr_IDOsh_day18	3	2
1700012D01Rik	RIKEN cDNA 1700012D01 gene	0.780742	-1.28083	Neutrophil_IDOsh_day18 down vs Neutrophil_Scr_IDOsh_day18	13	17
1700012D14Rik	RIKEN cDNA 1700012D14 gene	0.829539	-1.20549	Neutrophil_IDOsh_day18 down vs Neutrophil_Scr_IDOsh_day18	13	16
1700012D16Rik	RIKEN cDNA 1700012D16 gene	1.62427	1.62427	Neutrophil_IDOsh_day18 up vs Neutrophil_Scr_IDOsh_day18	35	22
1700013F07Rik	RIKEN cDNA 1700013F07 gene	?	?	No change between Neutrophil_IDOsh_day18 and Neutrophil_Scr_IDOsh_day18	0	3
1700015F17Rik	RIKEN cDNA 1700015F17 gene	?	?	No change between Neutrophil_IDOsh_day18 and Neutrophil_Scr_IDOsh_day18	1	0
1700015G11Rik	RIKEN cDNA 1700015G11 gene	?	?	No change between Neutrophil_IDOsh_day18 and Neutrophil_Scr_IDOsh_day18	1	0
1700016A09Rik	RIKEN cDNA 1700016A09 gene	0.891563	-1.12163	Neutrophil_IDOsh_day18 down vs Neutrophil_Scr_IDOsh_day18	26.6559	30.5249
1700016C15Rik	RIKEN cDNA 1700016C15 gene	0.93589	-1.0685	Neutrophil_IDOsh_day18 down vs Neutrophil_Scr_IDOsh_day18	11	12
1700016D06Rik	RIKEN cDNA 1700016D06 gene	0.510485	-1.95892	Neutrophil_IDOsh_day18 down vs Neutrophil_Scr_IDOsh_day18	2	4
1700016G22Rik	RIKEN cDNA 1700016G22 gene	?	?	No change between Neutrophil_IDOsh_day18 and Neutrophil_Scr_IDOsh_day18	0	4
1700016K05Rik	RIKEN cDNA 1700016K05 gene	?	?	No change between Neutrophil_IDOsh_day18 and Neutrophil_Scr_IDOsh_day18	0	1
1700016K19Rik	RIKEN cDNA 1700016K19 gene	0.510485	-1.95892	Neutrophil_IDOsh_day18 down vs Neutrophil_Scr_IDOsh_day18	1	2
1700017B05Rik	RIKEN cDNA 1700017B05 gene	0.976298	-1.02428	Neutrophil_IDOsh_day18 down vs Neutrophil_Scr_IDOsh_day18	1202	1257
1700017D01Rik	RIKEN cDNA 1700017D01 gene	?	?	No change between Neutrophil_IDOsh_day18 and Neutrophil_Scr_IDOsh_day18	1	0
1700017J07Rik	RIKEN cDNA 1700017J07 gene	2.04194	2.04194	Neutrophil_IDOsh_day18 up vs Neutrophil_Scr_IDOsh_day18	4	2
1700018B08Rik	RIKEN cDNA 1700018B08 gene	?	?	No change between Neutrophil_IDOsh_day18 and Neutrophil_Scr_IDOsh_day18	2	0
1700018L02Rik	RIKEN cDNA 1700018L02 gene	1.55799	1.55799	Neutrophil_IDOsh_day18 up vs Neutrophil_Scr_IDOsh_day18	9.65016	6.32387
1700019A02Rik	RIKEN cDNA 1700019A02 gene	4.08388	4.08388	Neutrophil_IDOsh_day18 up vs Neutrophil_Scr_IDOsh_day18	4	1
1700019D03Rik	RIKEN cDNA 1700019D03 gene	1.02097	1.02097	Neutrophil_IDOsh_day18 up vs Neutrophil_Scr_IDOsh_day18	8	8
1700020A23Rik	RIKEN cDNA 1700020A23 gene	1.19113	1.19113	Neutrophil_IDOsh_day18 up vs Neutrophil_Scr_IDOsh_day18	7	6
1700020D05Rik	RIKEN cDNA 1700020D05 gene	2.65452	2.65452	Neutrophil_IDOsh_day18 up vs Neutrophil_Scr_IDOsh_day18	13	5
1700020I14Rik	RIKEN cDNA 1700020I14 gene	1.09809	1.09809	Neutrophil_IDOsh_day18 up vs Neutrophil_Scr_IDOsh_day18	655.002	609
1700020L24Rik	RIKEN cDNA 1700020L24 gene	1.68259	1.68259	Neutrophil_IDOsh_day18 up vs Neutrophil_Scr_IDOsh_day18	9.45289	5.73586
1700021F05Rik	RIKEN cDNA 1700021F05 gene	0.66585	-1.50184	Neutrophil_IDOsh_day18 down vs Neutrophil_Scr_IDOsh_day18	15	23
1700022H01Rik	RIKEN cDNA 1700022H01 gene	?	?	No change between Neutrophil_IDOsh_day18 and Neutrophil_Scr_IDOsh_day18	3	0
1700022I11Rik	RIKEN cDNA 1700022I11 gene	0.918874	-1.08829	Neutrophil_IDOsh_day18 down vs Neutrophil_Scr_IDOsh_day18	45	50
1700023D09Rik	RIKEN cDNA 1700023D09 gene	1.11284	1.11284	Neutrophil_IDOsh_day18 up vs Neutrophil_Scr_IDOsh_day18	20.5924	18.8925
1700023F06Rik	RIKEN cDNA 1700023F06 gene	1.53146	1.53146	Neutrophil_IDOsh_day18 up vs Neutrophil_Scr_IDOsh_day18	3	2
1700024F13Rik	RIKEN cDNA 1700024F13 gene	0.510485	-1.95892	Neutrophil_IDOsh_day18 down vs Neutrophil_Scr_IDOsh_day18	1	2
1700025C18Rik	RIKEN cDNA 1700025C18 gene	0.794088	-1.25931	Neutrophil_IDOsh_day18 down vs Neutrophil_Scr_IDOsh_day18	7	9
1700025G04Rik	RIKEN cDNA 1700025G04 gene	0.706171	-1.41609	Neutrophil_IDOsh_day18 down vs Neutrophil_Scr_IDOsh_day18	83	120
1700025N23Rik	RIKEN cDNA 1700025N23 gene	?	?	No change between Neutrophil_IDOsh_day18 and Neutrophil_Scr_IDOsh_day18	1	0
1700026D11Rik	RIKEN cDNA 1700026D11 gene	0.510485	-1.95892	Neutrophil_IDOsh_day18 down vs Neutrophil_Scr_IDOsh_day18	1	2
1700026J14Rik	RIKEN cDNA 1700026J14 gene	?	?	No change between Neutrophil_IDOsh_day18 and Neutrophil_Scr_IDOsh_day18	2	0
1700027F09Rik	RIKEN cDNA 1700027F09 gene	1.02097	1.02097	Neutrophil_IDOsh_day18 up vs Neutrophil_Scr_IDOsh_day18	1	1
1700027I24Rik	RIKEN cDNA 1700027I24 gene	1.02097	1.02097	Neutrophil_IDOsh_day18 up vs Neutrophil_Scr_IDOsh_day18	2	2
1700027J07Rik	RIKEN cDNA 1700027J07 gene	1.57786	1.57786	Neutrophil_IDOsh_day18 up vs Neutrophil_Scr_IDOsh_day18	17	11
1700028E10Rik	RIKEN cDNA 1700028E10 gene	1.16019	1.16019	Neutrophil_IDOsh_day18 up vs Neutrophil_Scr_IDOsh_day18	25	22
1700028I16Rik	RIKEN cDNA 1700028I16 gene	3.06291	3.06291	Neutrophil_IDOsh_day18 up vs Neutrophil_Scr_IDOsh_day18	3	1
1700028J19Rik	RIKEN cDNA 1700028J19 gene	0.340324	-2.93838	Neutrophil_IDOsh_day18 down vs Neutrophil_Scr_IDOsh_day18	3	9
1700028K03Rik	RIKEN cDNA 1700028K03 gene	0.960672	-1.04094	Neutrophil_IDOsh_day18 down vs Neutrophil_Scr_IDOsh_day18	47.7569	50.7545
1700029H14Rik	RIKEN cDNA 1700029H14 gene	1.18027	1.18027	Neutrophil_IDOsh_day18 up vs Neutrophil_Scr_IDOsh_day18	163	141
1700029I15Rik	RIKEN cDNA 1700029I15 gene	0.510485	-1.95892	Neutrophil_IDOsh_day18 down vs Neutrophil_Scr_IDOsh_day18	4	8
1700029J07Rik	RIKEN cDNA 1700029J07 gene	1.50825	1.50825	Neutrophil_IDOsh_day18 up vs Neutrophil_Scr_IDOsh_day18	65	44
1700029P11Rik	RIKEN cDNA 1700029P11 gene	4.08388	4.08388	Neutrophil_IDOsh_day18 up vs Neutrophil_Scr_IDOsh_day18	4	1
1700030C10Rik	RIKEN cDNA 1700030C10 gene	1.16682	1.16682	Neutrophil_IDOsh_day18 up vs Neutrophil_Scr_IDOsh_day18	7	6.12502
1700030J22Rik	RIKEN cDNA 1700030J22 gene	1.31268	1.31268	Neutrophil_IDOsh_day18 up vs Neutrophil_Scr_IDOsh_day18	9	7
1700030K09Rik	RIKEN cDNA 1700030K09 gene	0.898845	-1.11254	Neutrophil_IDOsh_day18 down vs Neutrophil_Scr_IDOsh_day18	184	209
1700030L20Rik	RIKEN cDNA 1700030L20 gene	1.36129	1.36129	Neutrophil_IDOsh_day18 up vs Neutrophil_Scr_IDOsh_day18	4	3
1700030M09Rik	RIKEN cDNA 1700030M09 gene	?	?	No change between Neutrophil_IDOsh_day18 and Neutrophil_Scr_IDOsh_day18	0	2
1700031P21Rik	RIKEN cDNA 1700031P21 gene	?	?	No change between Neutrophil_IDOsh_day18 and Neutrophil_Scr_IDOsh_day18	0	1
1700034H15Rik	RIKEN cDNA 1700034H15 gene	1.15781	1.15781	Neutrophil_IDOsh_day18 up vs Neutrophil_Scr_IDOsh_day18	9.20177	8.11425
1700034I23Rik	FUN14 domain containing 2 pseudogene	1.46121	1.46121	Neutrophil_IDOsh_day18 up vs Neutrophil_Scr_IDOsh_day18	17.1743	12
1700034J05Rik	RIKEN cDNA 1700034J05 gene	1.53146	1.53146	Neutrophil_IDOsh_day18 up vs Neutrophil_Scr_IDOsh_day18	9	6
1700034P13Rik	RIKEN cDNA 1700034P13 gene	1.00754	1.00754	Neutrophil_IDOsh_day18 up vs Neutrophil_Scr_IDOsh_day18	5.78397	5.86105
1700037C18Rik	RIKEN cDNA 1700037C18 gene	0.983074	-1.01722	Neutrophil_IDOsh_day18 down vs Neutrophil_Scr_IDOsh_day18	27.8196	28.892
1700037H04Rik	RIKEN cDNA 1700037H04 gene	0.835821	-1.19643	Neutrophil_IDOsh_day18 down vs Neutrophil_Scr_IDOsh_day18	158	193
1700039M10Rik	RIKEN cDNA 1700039M10 gene	0.918874	-1.08829	Neutrophil_IDOsh_day18 down vs Neutrophil_Scr_IDOsh_day18	9	10
1700040D17Rik	RIKEN cDNA 1700040D17 gene	1.02097	1.02097	Neutrophil_IDOsh_day18 up vs Neutrophil_Scr_IDOsh_day18	1	1
1700042O10Rik	RIKEN cDNA 1700042O10 gene	?	?	No change between Neutrophil_IDOsh_day18 and Neutrophil_Scr_IDOsh_day18	0	2
1700047A11Rik	RIKEN cDNA 1700047A11 gene	0.340324	-2.93838	Neutrophil_IDOsh_day18 down vs Neutrophil_Scr_IDOsh_day18	1	3
1700047G03Rik	RIKEN cDNA 1700047G03 gene	?	?	No change between Neutrophil_IDOsh_day18 and Neutrophil_Scr_IDOsh_day18	4	0
1700047I17Rik2_dup1	?	0.878964	-1.1377	Neutrophil_IDOsh_day18 down vs Neutrophil_Scr_IDOsh_day18	74.1362	86.1137
1700047I17Rik2_dup2	?	0.772523	-1.29446	Neutrophil_IDOsh_day18 down vs Neutrophil_Scr_IDOsh_day18	95.4075	126.091
1700047M11Rik	RIKEN cDNA 1700047M11 gene	4.08388	4.08388	Neutrophil_IDOsh_day18 up vs Neutrophil_Scr_IDOsh_day18	4	1
1700048M11Rik	RIKEN cDNA 1700048M11 gene	?	?	No change between Neutrophil_IDOsh_day18 and Neutrophil_Scr_IDOsh_day18	2	0
1700048O20Rik	RIKEN cDNA 1700048O20 gene	0.859765	-1.16311	Neutrophil_IDOsh_day18 down vs Neutrophil_Scr_IDOsh_day18	16	19
1700049E17Rik1_dup1	?	?	?	No change between Neutrophil_IDOsh_day18 and Neutrophil_Scr_IDOsh_day18	0	0.25
1700049E17Rik1_dup2	?	?	?	No change between Neutrophil_IDOsh_day18 and Neutrophil_Scr_IDOsh_day18	0	0.25
1700049E17Rik2_dup1	?	?	?	No change between Neutrophil_IDOsh_day18 and Neutrophil_Scr_IDOsh_day18	0	0.25
1700049E17Rik2_dup2	?	?	?	No change between Neutrophil_IDOsh_day18 and Neutrophil_Scr_IDOsh_day18	0	0.25
1700052I22Rik	RIKEN cDNA 1700052I22 gene	0.765728	-1.30595	Neutrophil_IDOsh_day18 down vs Neutrophil_Scr_IDOsh_day18	3	4
1700052K11Rik	RIKEN cDNA 1700052K11 gene	1.0713	1.0713	Neutrophil_IDOsh_day18 up vs Neutrophil_Scr_IDOsh_day18	109.629	104.479
1700054M17Rik	RIKEN cDNA 1700054M17 gene	1.02097	1.02097	Neutrophil_IDOsh_day18 up vs Neutrophil_Scr_IDOsh_day18	1	1
1700055D16Rik	RIKEN cDNA 1700055D16 gene	0.696116	-1.43654	Neutrophil_IDOsh_day18 down vs Neutrophil_Scr_IDOsh_day18	15	22
1700056E22Rik	RIKEN cDNA 1700056E22 gene	1.34002	1.34002	Neutrophil_IDOsh_day18 up vs Neutrophil_Scr_IDOsh_day18	84	64
1700061G19Rik	RIKEN cDNA 1700061G19 gene	0.948044	-1.0548	Neutrophil_IDOsh_day18 down vs Neutrophil_Scr_IDOsh_day18	13	14
1700061N14Rik	RIKEN cDNA 1700061N14 gene	?	?	No change between Neutrophil_IDOsh_day18 and Neutrophil_Scr_IDOsh_day18	1	0
1700063D05Rik	RIKEN cDNA 1700063D05 gene	?	?	No change between Neutrophil_IDOsh_day18 and Neutrophil_Scr_IDOsh_day18	0	2
1700063H04Rik	RIKEN cDNA 1700063H04 gene	0.127621	-7.83568	Neutrophil_IDOsh_day18 down vs Neutrophil_Scr_IDOsh_day18	1	8
1700064M15Rik	RIKEN cDNA 1700064M15 gene	1.22516	1.22516	Neutrophil_IDOsh_day18 up vs Neutrophil_Scr_IDOsh_day18	6	5
1700065D16Rik	RIKEN cDNA 1700065D16 gene	0.669211	-1.4943	Neutrophil_IDOsh_day18 down vs Neutrophil_Scr_IDOsh_day18	2	3.05127
1700065I16Rik	gasdermin pseudogene	2.04416	2.04416	Neutrophil_IDOsh_day18 up vs Neutrophil_Scr_IDOsh_day18	16.1235	8.05298
1700065J18Rik	RIKEN cDNA 1700065J18 gene	?	?	No change between Neutrophil_IDOsh_day18 and Neutrophil_Scr_IDOsh_day18	1	0
1700066B19Rik	RIKEN cDNA 1700066B19 gene	0.510485	-1.95892	Neutrophil_IDOsh_day18 down vs Neutrophil_Scr_IDOsh_day18	2	4
1700066J03Rik	RIKEN cDNA 1700066J03 gene	2.04194	2.04194	Neutrophil_IDOsh_day18 up vs Neutrophil_Scr_IDOsh_day18	6	3
1700066M21Rik	RIKEN cDNA 1700066M21 gene	0.878704	-1.13804	Neutrophil_IDOsh_day18 down vs Neutrophil_Scr_IDOsh_day18	105	122
1700067K01Rik	RIKEN cDNA 1700067K01 gene	6.12582	6.12582	Neutrophil_IDOsh_day18 up vs Neutrophil_Scr_IDOsh_day18	6	1
1700069L16Rik	RIKEN cDNA 1700069L16 gene	?	?	No change between Neutrophil_IDOsh_day18 and Neutrophil_Scr_IDOsh_day18	0	3
1700071K01Rik	RIKEN cDNA 1700071K01 gene	?	?	No change between Neutrophil_IDOsh_day18 and Neutrophil_Scr_IDOsh_day18	1	0
1700071M16Rik	RIKEN cDNA 1700071M16 gene	0.761635	-1.31297	Neutrophil_IDOsh_day18 down vs Neutrophil_Scr_IDOsh_day18	9.74178	13.0588
1700072I22Rik	RIKEN cDNA 1700072I22 gene	?	?	No change between Neutrophil_IDOsh_day18 and Neutrophil_Scr_IDOsh_day18	0	1
1700073E17Rik	ribosomal protein L7 pseudogene	1.02097	1.02097	Neutrophil_IDOsh_day18 up vs Neutrophil_Scr_IDOsh_day18	1	1
1700084E18Rik	RIKEN cDNA 1700084E18 gene	0.729265	-1.37124	Neutrophil_IDOsh_day18 down vs Neutrophil_Scr_IDOsh_day18	10	14
1700084J12Rik	ribosomal protein L7-like 1 pseudogene	0.663631	-1.50686	Neutrophil_IDOsh_day18 down vs Neutrophil_Scr_IDOsh_day18	13	20
1700086O06Rik	RIKEN cDNA 1700086O06 gene	1.3189	1.3189	Neutrophil_IDOsh_day18 up vs Neutrophil_Scr_IDOsh_day18	27.1895	21.0475
1700088E04Rik	RIKEN cDNA 1700088E04 gene	?	?	No change between Neutrophil_IDOsh_day18 and Neutrophil_Scr_IDOsh_day18	2.2712	5.2963e-11
1700092K14Rik	RIKEN cDNA 1700092K14 gene	?	?	No change between Neutrophil_IDOsh_day18 and Neutrophil_Scr_IDOsh_day18	0	1
1700092M07Rik	RIKEN cDNA 1700092M07 gene	1.27621	1.27621	Neutrophil_IDOsh_day18 up vs Neutrophil_Scr_IDOsh_day18	5	4
1700093K21Rik	RIKEN cDNA 1700093K21 gene	0.510485	-1.95892	Neutrophil_IDOsh_day18 down vs Neutrophil_Scr_IDOsh_day18	1	2
1700094D03Rik	RIKEN cDNA 1700094D03 gene	1.06333	1.06333	Neutrophil_IDOsh_day18 up vs Neutrophil_Scr_IDOsh_day18	100.148	96.1581
1700094J05Rik	RIKEN cDNA 1700094J05 gene	1.52352	1.52352	Neutrophil_IDOsh_day18 up vs Neutrophil_Scr_IDOsh_day18	29.7436	19.9324
1700094M24Rik	RIKEN cDNA 1700094M24 gene	?	?	No change between Neutrophil_IDOsh_day18 and Neutrophil_Scr_IDOsh_day18	0	1
1700095A21Rik	RIKEN cDNA 1700095A21 gene	1.53146	1.53146	Neutrophil_IDOsh_day18 up vs Neutrophil_Scr_IDOsh_day18	3	2
1700095B10Rik	RIKEN cDNA 1700095B10 gene	?	?	No change between Neutrophil_IDOsh_day18 and Neutrophil_Scr_IDOsh_day18	0.480997	0
1700095J12Rik	RIKEN cDNA 1700095J12 gene	1.18766	1.18766	Neutrophil_IDOsh_day18 up vs Neutrophil_Scr_IDOsh_day18	57	49
1700096J18Rik	RIKEN cDNA 1700096J18 gene	0.816776	-1.22433	Neutrophil_IDOsh_day18 down vs Neutrophil_Scr_IDOsh_day18	4	5
1700096K18Rik	RIKEN cDNA 1700096K18 gene	0.755093	-1.32434	Neutrophil_IDOsh_day18 down vs Neutrophil_Scr_IDOsh_day18	71	96
1700097N02Rik	RIKEN cDNA 1700097N02 gene	0.797696	-1.25361	Neutrophil_IDOsh_day18 down vs Neutrophil_Scr_IDOsh_day18	13.4694	17.2395
1700099I09Rik	RIKEN cDNA 1700099I09 gene	1.32504	1.32504	Neutrophil_IDOsh_day18 up vs Neutrophil_Scr_IDOsh_day18	69.3064	53.402
1700100I10Rik	RIKEN cDNA 1700100I10 gene	?	?	No change between Neutrophil_IDOsh_day18 and Neutrophil_Scr_IDOsh_day18	0	1
1700100L14Rik	RIKEN cDNA 1700100L14 gene	0.382864	-2.61189	Neutrophil_IDOsh_day18 down vs Neutrophil_Scr_IDOsh_day18	3	8
1700101I11Rik	RIKEN cDNA 1700101I11 gene	1.02097	1.02097	Neutrophil_IDOsh_day18 up vs Neutrophil_Scr_IDOsh_day18	4	4
1700102H20Rik	RIKEN cDNA 1700102H20 gene	?	?	No change between Neutrophil_IDOsh_day18 and Neutrophil_Scr_IDOsh_day18	2	0
1700102P08Rik	RIKEN cDNA 1700102P08 gene	1.10975	1.10975	Neutrophil_IDOsh_day18 up vs Neutrophil_Scr_IDOsh_day18	25	23
1700105P06Rik	RIKEN cDNA 1700105P06 gene	?	?	No change between Neutrophil_IDOsh_day18 and Neutrophil_Scr_IDOsh_day18	1	0
1700108F19Rik	RIKEN cDNA 1700108F19 gene	1.02097	1.02097	Neutrophil_IDOsh_day18 up vs Neutrophil_Scr_IDOsh_day18	2	2
1700108J01Rik	RIKEN cDNA 1700108J01 gene	?	?	No change between Neutrophil_IDOsh_day18 and Neutrophil_Scr_IDOsh_day18	3	0
1700109H08Rik	RIKEN cDNA 1700109H08 gene	1.30875	1.30875	Neutrophil_IDOsh_day18 up vs Neutrophil_Scr_IDOsh_day18	67.5159	52.6701
1700110C19Rik	RIKEN cDNA 1700110C19 gene	4.08388	4.08388	Neutrophil_IDOsh_day18 up vs Neutrophil_Scr_IDOsh_day18	8	2
1700110I01Rik_dup1	?	3.39384	3.39384	Neutrophil_IDOsh_day18 up vs Neutrophil_Scr_IDOsh_day18	8.31029	2.49999
1700110I01Rik_dup2	?	3.39384	3.39384	Neutrophil_IDOsh_day18 up vs Neutrophil_Scr_IDOsh_day18	8.31029	2.49999
1700110I01Rik_dup3	?	11.7757	11.7757	Neutrophil_IDOsh_day18 up vs Neutrophil_Scr_IDOsh_day18	0.000262109	2.27252e-05
1700110K17Rik	RIKEN cDNA 1700110K17 gene	0.640617	-1.56099	Neutrophil_IDOsh_day18 down vs Neutrophil_Scr_IDOsh_day18	3.19594	5.09346
1700112J05Rik	RIKEN cDNA 1700112J05 gene	?	?	No change between Neutrophil_IDOsh_day18 and Neutrophil_Scr_IDOsh_day18	1.39697	3.66704e-33
1700112J16Rik	RIKEN cDNA 1700112J16 gene	0.794088	-1.25931	Neutrophil_IDOsh_day18 down vs Neutrophil_Scr_IDOsh_day18	7	9
1700113A16Rik	RIKEN cDNA 1700113A16 gene	1.26028	1.26028	Neutrophil_IDOsh_day18 up vs Neutrophil_Scr_IDOsh_day18	74.4702	60.3296
1700120C14Rik	RIKEN cDNA 1700120C14 gene	0.510485	-1.95892	Neutrophil_IDOsh_day18 down vs Neutrophil_Scr_IDOsh_day18	2	4
1700120K04Rik	RIKEN cDNA 1700120K04 gene	2.26882	2.26882	Neutrophil_IDOsh_day18 up vs Neutrophil_Scr_IDOsh_day18	20	9
1700122O11Rik	RIKEN cDNA 1700122O11 gene	?	?	No change between Neutrophil_IDOsh_day18 and Neutrophil_Scr_IDOsh_day18	1	0
1700123M08Rik	RIKEN cDNA 1700123M08 gene	1.53146	1.53146	Neutrophil_IDOsh_day18 up vs Neutrophil_Scr_IDOsh_day18	3	2
1700123O20Rik	RIKEN cDNA 1700123O20 gene	1.00661	1.00661	Neutrophil_IDOsh_day18 up vs Neutrophil_Scr_IDOsh_day18	314.768	319.258
1700125G22Rik	RIKEN cDNA 1700125G22 gene	?	?	No change between Neutrophil_IDOsh_day18 and Neutrophil_Scr_IDOsh_day18	0	1
1700125H20Rik	RIKEN cDNA 1700125H20 gene	?	?	No change between Neutrophil_IDOsh_day18 and Neutrophil_Scr_IDOsh_day18	1	0
1810006J02Rik	RIKEN cDNA 1810006J02 gene	2.55243	2.55243	Neutrophil_IDOsh_day18 up vs Neutrophil_Scr_IDOsh_day18	10	4
1810009A15Rik	RIKEN cDNA 1810009A15 gene	1.38348	1.38348	Neutrophil_IDOsh_day18 up vs Neutrophil_Scr_IDOsh_day18	75.6814	55.8509
1810010D01Rik	RIKEN cDNA 1810010D01 gene	1.42936	1.42936	Neutrophil_IDOsh_day18 up vs Neutrophil_Scr_IDOsh_day18	7	5
1810010H24Rik	RIKEN cDNA 1810010H24 gene	0.93589	-1.0685	Neutrophil_IDOsh_day18 down vs Neutrophil_Scr_IDOsh_day18	22	24
1810012K16Rik	RIKEN cDNA 1810012K16 gene	2.29718	2.29718	Neutrophil_IDOsh_day18 up vs Neutrophil_Scr_IDOsh_day18	9	4
1810013A23Rik	RIKEN cDNA 1810013A23 gene	1.53146	1.53146	Neutrophil_IDOsh_day18 up vs Neutrophil_Scr_IDOsh_day18	3	2
1810013L24Rik	RIKEN cDNA 1810013L24 gene	1.05774	1.05774	Neutrophil_IDOsh_day18 up vs Neutrophil_Scr_IDOsh_day18	1122	1083
1810014B01Rik	RIKEN cDNA 1810014B01 gene	1.19528	1.19528	Neutrophil_IDOsh_day18 up vs Neutrophil_Scr_IDOsh_day18	48	41
1810019D21Rik	RIKEN cDNA 1810019D21 gene	0.836483	-1.19548	Neutrophil_IDOsh_day18 down vs Neutrophil_Scr_IDOsh_day18	17.5454	21.415
1810020O05Rik	Riken cDNA 1810020O05 gene	?	?	No change between Neutrophil_IDOsh_day18 and Neutrophil_Scr_IDOsh_day18	0	1
1810021B22Rik	RIKEN cDNA 1810021B22 gene	0.612582	-1.63243	Neutrophil_IDOsh_day18 down vs Neutrophil_Scr_IDOsh_day18	3	5
1810022K09Rik	RIKEN cDNA 1810022K09 gene	1.14472	1.14472	Neutrophil_IDOsh_day18 up vs Neutrophil_Scr_IDOsh_day18	74	66
1810024B03Rik	RIKEN cDNA 1810024B03 gene	2.04194	2.04194	Neutrophil_IDOsh_day18 up vs Neutrophil_Scr_IDOsh_day18	2	1
1810026B05Rik	RIKEN cDNA 1810026B05 gene	1.14512	1.14512	Neutrophil_IDOsh_day18 up vs Neutrophil_Scr_IDOsh_day18	3048.61	2718.09
1810030O07Rik	RIKEN cDNA 1810030O07 gene	1.04624	1.04624	Neutrophil_IDOsh_day18 up vs Neutrophil_Scr_IDOsh_day18	414	404
1810032O08Rik	RIKEN cDNA 1810032O08 gene	1.17079	1.17079	Neutrophil_IDOsh_day18 up vs Neutrophil_Scr_IDOsh_day18	211	184
1810034E14Rik	RIKEN cDNA 1810034E14 gene	1.27621	1.27621	Neutrophil_IDOsh_day18 up vs Neutrophil_Scr_IDOsh_day18	65	52
1810037I17Rik	RIKEN cDNA 1810037I17 gene	0.918016	-1.08931	Neutrophil_IDOsh_day18 down vs Neutrophil_Scr_IDOsh_day18	107	119
1810041H14Rik	RIKEN cDNA 1810041H14 gene	1.48205	1.48205	Neutrophil_IDOsh_day18 up vs Neutrophil_Scr_IDOsh_day18	45	31
1810043G02Rik	RIKEN cDNA 1810043G02 gene	1.70162	1.70162	Neutrophil_IDOsh_day18 up vs Neutrophil_Scr_IDOsh_day18	90	54
1810044D09Rik	RIKEN cDNA 1810044D09 gene	1.87178	1.87178	Neutrophil_IDOsh_day18 up vs Neutrophil_Scr_IDOsh_day18	11	6
1810046K07Rik	RIKEN cDNA 1810046K07 gene	1.06293	1.06293	Neutrophil_IDOsh_day18 up vs Neutrophil_Scr_IDOsh_day18	76	73
1810053B23Rik	RIKEN cDNA 1810053B23 gene	1.02097	1.02097	Neutrophil_IDOsh_day18 up vs Neutrophil_Scr_IDOsh_day18	1	1
1810055G02Rik	RIKEN cDNA 1810055G02 gene	1.27929	1.27929	Neutrophil_IDOsh_day18 up vs Neutrophil_Scr_IDOsh_day18	104	83
1810058I24Rik	RIKEN cDNA 1810058I24 gene	0.902107	-1.10852	Neutrophil_IDOsh_day18 down vs Neutrophil_Scr_IDOsh_day18	591.997	670
1810062G17Rik	RIKEN cDNA 1810062G17 gene	3.06291	3.06291	Neutrophil_IDOsh_day18 up vs Neutrophil_Scr_IDOsh_day18	3	1
1810062O18Rik	RIKEN cDNA 1810062O18 gene	0.437559	-2.28541	Neutrophil_IDOsh_day18 down vs Neutrophil_Scr_IDOsh_day18	3	7
1810064F22Rik	RIKEN cDNA 1810064F22 gene	?	?	No change between Neutrophil_IDOsh_day18 and Neutrophil_Scr_IDOsh_day18	0	1
2010001A14Rik	RIKEN cDNA 2010001A14 gene	1.53146	1.53146	Neutrophil_IDOsh_day18 up vs Neutrophil_Scr_IDOsh_day18	12	8
2010005H15Rik	RIKEN cDNA 2010005H15 gene	1	1	No change between Neutrophil_IDOsh_day18 and Neutrophil_Scr_IDOsh_day18	0	2.07012e-33
2010009K17Rik	RIKEN cDNA 2010009K17 gene	0.918874	-1.08829	Neutrophil_IDOsh_day18 down vs Neutrophil_Scr_IDOsh_day18	9	10
2010010A06Rik	RIKEN cDNA 2010010A06 gene	2.04194	2.04194	Neutrophil_IDOsh_day18 up vs Neutrophil_Scr_IDOsh_day18	8	4
2010016I18Rik	RIKEN cDNA 2010016I18 gene	1.1273	1.1273	Neutrophil_IDOsh_day18 up vs Neutrophil_Scr_IDOsh_day18	91.93	83.2591
2010106C02Rik	RIKEN cDNA 2010106C02 gene	1.57786	1.57786	Neutrophil_IDOsh_day18 up vs Neutrophil_Scr_IDOsh_day18	68	44
2010109A12Rik	RIKEN cDNA 2010109A12 gene	1.02097	1.02097	Neutrophil_IDOsh_day18 up vs Neutrophil_Scr_IDOsh_day18	2	2
2010109I03Rik	RIKEN cDNA 2010109I03 gene	2.04194	2.04194	Neutrophil_IDOsh_day18 up vs Neutrophil_Scr_IDOsh_day18	28	14
2010111I01Rik	RIKEN cDNA 2010111I01 gene	1.02335	1.02335	Neutrophil_IDOsh_day18 up vs Neutrophil_Scr_IDOsh_day18	865.639	863.623
2010204K13Rik	RIKEN cDNA 2010204K13 gene	0.549753	-1.819	Neutrophil_IDOsh_day18 down vs Neutrophil_Scr_IDOsh_day18	7	13
2010300C02Rik	RIKEN cDNA 2010300C02 gene	2.04194	2.04194	Neutrophil_IDOsh_day18 up vs Neutrophil_Scr_IDOsh_day18	8	4
2010310C07Rik	RIKEN cDNA 2010310C07 gene	0.942434	-1.06108	Neutrophil_IDOsh_day18 down vs Neutrophil_Scr_IDOsh_day18	12	13
2010315B03Rik	RIKEN cDNA 2010315B03 gene	1.38989	1.38989	Neutrophil_IDOsh_day18 up vs Neutrophil_Scr_IDOsh_day18	162	119
2010320M18Rik	RIKEN cDNA 2010320M18 gene	1.16682	1.16682	Neutrophil_IDOsh_day18 up vs Neutrophil_Scr_IDOsh_day18	32	28
2200002D01Rik	RIKEN cDNA 2200002D01 gene	1.7867	1.7867	Neutrophil_IDOsh_day18 up vs Neutrophil_Scr_IDOsh_day18	7	4
2210010C04Rik	RIKEN cDNA 2210010C04 gene	?	?	No change between Neutrophil_IDOsh_day18 and Neutrophil_Scr_IDOsh_day18	0	1
2210011C24Rik	RIKEN cDNA 2210011C24 gene	3.06291	3.06291	Neutrophil_IDOsh_day18 up vs Neutrophil_Scr_IDOsh_day18	3	1
2210016F16Rik	RIKEN cDNA 2210016F16 gene	1.14288	1.14288	Neutrophil_IDOsh_day18 up vs Neutrophil_Scr_IDOsh_day18	375	335
2210016L21Rik	RIKEN cDNA 2210016L21 gene	0.843777	-1.18515	Neutrophil_IDOsh_day18 down vs Neutrophil_Scr_IDOsh_day18	100	121
2210039B01Rik	RIKEN cDNA 2210039B01 gene	1.14108	1.14108	Neutrophil_IDOsh_day18 up vs Neutrophil_Scr_IDOsh_day18	76	68
2210404E10Rik	RIKEN cDNA 2210404E10 gene	?	?	No change between Neutrophil_IDOsh_day18 and Neutrophil_Scr_IDOsh_day18	0	1
2210406O10Rik	RIKEN cDNA 2210406O10 gene	2.55243	2.55243	Neutrophil_IDOsh_day18 up vs Neutrophil_Scr_IDOsh_day18	5	2
2210408F21Rik	RIKEN cDNA 2210408F21 gene	6.12582	6.12582	Neutrophil_IDOsh_day18 up vs Neutrophil_Scr_IDOsh_day18	6	1
2210408I21Rik	RIKEN cDNA 2210408I21 gene	1.53146	1.53146	Neutrophil_IDOsh_day18 up vs Neutrophil_Scr_IDOsh_day18	66	44
2210409D07Rik	RIKEN cDNA 2210409D07 gene	?	?	No change between Neutrophil_IDOsh_day18 and Neutrophil_Scr_IDOsh_day18	1	0
2210414B05Rik	RIKEN cDNA 2210414B05 gene	1.93984	1.93984	Neutrophil_IDOsh_day18 up vs Neutrophil_Scr_IDOsh_day18	19	10
2210416O15Rik	RIKEN cDNA 2210416O15 gene	0.572681	-1.74617	Neutrophil_IDOsh_day18 down vs Neutrophil_Scr_IDOsh_day18	2.24367	4
2210418O10Rik_dup1	?	0.601935	-1.66131	Neutrophil_IDOsh_day18 down vs Neutrophil_Scr_IDOsh_day18	7.76503	13.1706
2210418O10Rik_dup2	?	1.00437	1.00437	Neutrophil_IDOsh_day18 up vs Neutrophil_Scr_IDOsh_day18	13.9672	14.1981
2300009A05Rik	RIKEN cDNA 2300009A05 gene	1.53146	1.53146	Neutrophil_IDOsh_day18 up vs Neutrophil_Scr_IDOsh_day18	30	20
2310001H17Rik	RIKEN cDNA 2310001H17 gene	1.02097	1.02097	Neutrophil_IDOsh_day18 up vs Neutrophil_Scr_IDOsh_day18	50	50
2310001K24Rik	RIKEN cDNA 2310001K24 gene	?	?	No change between Neutrophil_IDOsh_day18 and Neutrophil_Scr_IDOsh_day18	3	0
2310002F09Rik	RIKEN cDNA 2310002F09 gene	2.04194	2.04194	Neutrophil_IDOsh_day18 up vs Neutrophil_Scr_IDOsh_day18	2	1
2310008N11Rik	RIKEN cDNA 2310008N11 gene	?	?	No change between Neutrophil_IDOsh_day18 and Neutrophil_Scr_IDOsh_day18	3	0
2310009A05Rik	RIKEN cDNA 2310009A05 gene	1.31268	1.31268	Neutrophil_IDOsh_day18 up vs Neutrophil_Scr_IDOsh_day18	36	28
2310009B15Rik	RIKEN cDNA 2310009B15 gene	1.45853	1.45853	Neutrophil_IDOsh_day18 up vs Neutrophil_Scr_IDOsh_day18	20	14
2310010J17Rik	RIKEN cDNA 2310010J17 gene	0.595566	-1.67907	Neutrophil_IDOsh_day18 down vs Neutrophil_Scr_IDOsh_day18	7	12
2310011J03Rik	RIKEN cDNA 2310011J03 gene	0.919508	-1.08754	Neutrophil_IDOsh_day18 down vs Neutrophil_Scr_IDOsh_day18	145	161
2310015A10Rik	RIKEN cDNA 2310015A10 gene	0.901941	-1.10872	Neutrophil_IDOsh_day18 down vs Neutrophil_Scr_IDOsh_day18	538	609
2310015D24Rik	RIKEN cDNA 2310015D24 gene	1.36129	1.36129	Neutrophil_IDOsh_day18 up vs Neutrophil_Scr_IDOsh_day18	4	3
2310022A10Rik	RIKEN cDNA 2310022A10 gene	0.948044	-1.0548	Neutrophil_IDOsh_day18 down vs Neutrophil_Scr_IDOsh_day18	169	182
2310022B05Rik	RIKEN cDNA 2310022B05 gene	0.632653	-1.58065	Neutrophil_IDOsh_day18 down vs Neutrophil_Scr_IDOsh_day18	145	234
2310033P09Rik	RIKEN cDNA 2310033P09 gene	1.11615	1.11615	Neutrophil_IDOsh_day18 up vs Neutrophil_Scr_IDOsh_day18	129	118
2310034G01Rik	RIKEN cDNA 2310034G01 gene	?	?	No change between Neutrophil_IDOsh_day18 and Neutrophil_Scr_IDOsh_day18	1	0
2310035C23Rik	?	1.05042	1.05042	Neutrophil_IDOsh_day18 up vs Neutrophil_Scr_IDOsh_day18	1213	1179
2310039H08Rik	RIKEN cDNA 2310039H08 gene	0.949071	-1.05366	Neutrophil_IDOsh_day18 down vs Neutrophil_Scr_IDOsh_day18	66	71
2310039L15Rik	RIKEN cDNA 2310039L15 gene	0.794088	-1.25931	Neutrophil_IDOsh_day18 down vs Neutrophil_Scr_IDOsh_day18	7	9
2310040G24Rik	RIKEN cDNA 2310040G24 gene	1.13441	1.13441	Neutrophil_IDOsh_day18 up vs Neutrophil_Scr_IDOsh_day18	10	9
2310043M15Rik	RIKEN cDNA 2310043M15 gene	0.974872	-1.02578	Neutrophil_IDOsh_day18 down vs Neutrophil_Scr_IDOsh_day18	51.0416	53.4552
2310057M21Rik	RIKEN cDNA 2310057M21 gene	0.787415	-1.26998	Neutrophil_IDOsh_day18 down vs Neutrophil_Scr_IDOsh_day18	118	153
2310061I04Rik	RIKEN cDNA 2310061I04 gene	1.15894	1.15894	Neutrophil_IDOsh_day18 up vs Neutrophil_Scr_IDOsh_day18	84	74
2310068J16Rik	RIKEN cDNA 2310068J16 gene	0.613002	-1.63132	Neutrophil_IDOsh_day18 down vs Neutrophil_Scr_IDOsh_day18	26.1366	43.5311
2310075C17Rik	RIKEN cDNA 2310075C17 gene	?	?	No change between Neutrophil_IDOsh_day18 and Neutrophil_Scr_IDOsh_day18	1	0
2410002F23Rik	RIKEN cDNA 2410002F23 gene	1.04056	1.04056	Neutrophil_IDOsh_day18 up vs Neutrophil_Scr_IDOsh_day18	478	469
2410004B18Rik	RIKEN cDNA 2410004B18 gene	1.10656	1.10656	Neutrophil_IDOsh_day18 up vs Neutrophil_Scr_IDOsh_day18	181	167
2410004P03Rik	RIKEN cDNA 2410004P03 gene	5.10485	5.10485	Neutrophil_IDOsh_day18 up vs Neutrophil_Scr_IDOsh_day18	15	3
2410006H16Rik	RIKEN cDNA 2410006H16 gene	1.06852	1.06852	Neutrophil_IDOsh_day18 up vs Neutrophil_Scr_IDOsh_day18	427	408
2410015M20Rik	RIKEN cDNA 2410015M20 gene	1.03449	1.03449	Neutrophil_IDOsh_day18 up vs Neutrophil_Scr_IDOsh_day18	153	151
2410017I17Rik	RIKEN cDNA 2410017I17 gene	?	?	No change between Neutrophil_IDOsh_day18 and Neutrophil_Scr_IDOsh_day18	0	2
2410018L13Rik	RIKEN cDNA 2410018L13 gene	5.15429	5.15429	Neutrophil_IDOsh_day18 up vs Neutrophil_Scr_IDOsh_day18	10.1716	2.01481
2410022M11Rik	RIKEN cDNA 2410022M11 gene	1.17467	1.17467	Neutrophil_IDOsh_day18 up vs Neutrophil_Scr_IDOsh_day18	107	93
2410131K14Rik	RIKEN cDNA 2410131K14 gene	1.1878	1.1878	Neutrophil_IDOsh_day18 up vs Neutrophil_Scr_IDOsh_day18	178	153
2500002B13Rik	RIKEN cDNA 2500002B13 gene	0.900857	-1.11005	Neutrophil_IDOsh_day18 down vs Neutrophil_Scr_IDOsh_day18	30	34
2500004C02Rik	RIKEN cDNA 2500004C02 gene	0.62829	-1.59162	Neutrophil_IDOsh_day18 down vs Neutrophil_Scr_IDOsh_day18	16	26
2510002D24Rik	RIKEN cDNA 2510002D24 gene	0.990032	-1.01007	Neutrophil_IDOsh_day18 down vs Neutrophil_Scr_IDOsh_day18	128	132
2510003B16Rik	RIKEN cDNA 2510003B16 gene	1.02097	1.02097	Neutrophil_IDOsh_day18 up vs Neutrophil_Scr_IDOsh_day18	2	2
2510009E07Rik	RIKEN cDNA 2510009E07 gene	0.92954	-1.0758	Neutrophil_IDOsh_day18 down vs Neutrophil_Scr_IDOsh_day18	61	67
2510039O18Rik	RIKEN cDNA 2510039O18 gene	1.01381	1.01381	Neutrophil_IDOsh_day18 up vs Neutrophil_Scr_IDOsh_day18	708	713
2610001J05Rik	RIKEN cDNA 2610001J05 gene	1.1174	1.1174	Neutrophil_IDOsh_day18 up vs Neutrophil_Scr_IDOsh_day18	197	180
2610002M06Rik	RIKEN cDNA 2610002M06 gene	0.926166	-1.07972	Neutrophil_IDOsh_day18 down vs Neutrophil_Scr_IDOsh_day18	254	280
2610005L07Rik	cadherin 11 pseudogene	1.08024	1.08024	Neutrophil_IDOsh_day18 up vs Neutrophil_Scr_IDOsh_day18	439.628	415.506
2610008E11Rik	RIKEN cDNA 2610008E11 gene	0.951868	-1.05057	Neutrophil_IDOsh_day18 down vs Neutrophil_Scr_IDOsh_day18	427	457.999
2610016A17Rik	RIKEN cDNA 2610016A17 gene	?	?	No change between Neutrophil_IDOsh_day18 and Neutrophil_Scr_IDOsh_day18	1	0
2610020C07Rik	RIKEN cDNA 2610020C07 gene	0.972601	-1.02817	Neutrophil_IDOsh_day18 down vs Neutrophil_Scr_IDOsh_day18	105.255	110.489
2610024D14Rik	ATP synthase subunit g, mitochondrial pseudogene	1.13138	1.13138	Neutrophil_IDOsh_day18 up vs Neutrophil_Scr_IDOsh_day18	789	712
2610027K06Rik	RIKEN cDNA 2610027K06 gene	0.775106	-1.29015	Neutrophil_IDOsh_day18 down vs Neutrophil_Scr_IDOsh_day18	49.9978	65.8572
2610028H24Rik	RIKEN cDNA 2610028H24 gene	?	?	No change between Neutrophil_IDOsh_day18 and Neutrophil_Scr_IDOsh_day18	6.88456e-28	1.38056
2610035D17Rik	RIKEN cDNA 2610035D17 gene	1.02097	1.02097	Neutrophil_IDOsh_day18 up vs Neutrophil_Scr_IDOsh_day18	190	190
2610037D02Rik	RIKEN cDNA 2610037D02 gene	1.02097	1.02097	Neutrophil_IDOsh_day18 up vs Neutrophil_Scr_IDOsh_day18	11	11
2610042L04Rik	RIKEN cDNA 2610042L04 gene	0.998857	-1.00114	Neutrophil_IDOsh_day18 down vs Neutrophil_Scr_IDOsh_day18	3.52109	3.59905
2610044O15Rik8	RIKEN cDNA 2610044O15 gene	1.17412	1.17412	Neutrophil_IDOsh_day18 up vs Neutrophil_Scr_IDOsh_day18	46	40
2610203C22Rik	RIKEN cDNA 2610203C22 gene	?	?	No change between Neutrophil_IDOsh_day18 and Neutrophil_Scr_IDOsh_day18	0	2
2610206C17Rik	RIKEN cDNA 2610206C17 gene	6.12582	6.12582	Neutrophil_IDOsh_day18 up vs Neutrophil_Scr_IDOsh_day18	6	1
2610301B20Rik	RIKEN cDNA 2610301B20 gene	0.651945	-1.53387	Neutrophil_IDOsh_day18 down vs Neutrophil_Scr_IDOsh_day18	53	83
2610306M01Rik	RIKEN cDNA 2610306M01 gene	1.6816	1.6816	Neutrophil_IDOsh_day18 up vs Neutrophil_Scr_IDOsh_day18	28	17
2610307P16Rik	RIKEN cDNA 2610307P16 gene	0.960913	-1.04068	Neutrophil_IDOsh_day18 down vs Neutrophil_Scr_IDOsh_day18	16	17
2610318N02Rik	RIKEN cDNA 2610318N02 gene	0.806029	-1.24065	Neutrophil_IDOsh_day18 down vs Neutrophil_Scr_IDOsh_day18	15	19
2610507B11Rik	RIKEN cDNA 2610507B11 gene	1.03038	1.03038	Neutrophil_IDOsh_day18 up vs Neutrophil_Scr_IDOsh_day18	2958	2931
2610507I01Rik	RIKEN cDNA 2610507I01 gene	0.952141	-1.05026	Neutrophil_IDOsh_day18 down vs Neutrophil_Scr_IDOsh_day18	83	89
2610524H06Rik	RIKEN cDNA 2610524H06 gene	1.38698	1.38698	Neutrophil_IDOsh_day18 up vs Neutrophil_Scr_IDOsh_day18	72	53
2610528A11Rik	RIKEN cDNA 2610528A11 gene	0.204194	-4.8973	Neutrophil_IDOsh_day18 down vs Neutrophil_Scr_IDOsh_day18	1	5
2700012I20Rik	RIKEN cDNA 2700012I20 gene	1.29323	1.29323	Neutrophil_IDOsh_day18 up vs Neutrophil_Scr_IDOsh_day18	19	15
2700038G22Rik	RIKEN cDNA 2700038G22 gene	0.952251	-1.05014	Neutrophil_IDOsh_day18 down vs Neutrophil_Scr_IDOsh_day18	97	104
2700046G09Rik	RIKEN cDNA 2700046G09 gene	0.62829	-1.59162	Neutrophil_IDOsh_day18 down vs Neutrophil_Scr_IDOsh_day18	8	13
2700049A03Rik	RIKEN cDNA 2700049A03 gene	0.972243	-1.02855	Neutrophil_IDOsh_day18 down vs Neutrophil_Scr_IDOsh_day18	419	440
2700054A10Rik	RIKEN cDNA 2700054A10 gene	0.765728	-1.30595	Neutrophil_IDOsh_day18 down vs Neutrophil_Scr_IDOsh_day18	6	8
2700062C07Rik	RIKEN cDNA 2700062C07 gene	0.91679	-1.09076	Neutrophil_IDOsh_day18 down vs Neutrophil_Scr_IDOsh_day18	44	49
2700081O15Rik	RIKEN cDNA 2700081O15 gene	1.02097	1.02097	Neutrophil_IDOsh_day18 up vs Neutrophil_Scr_IDOsh_day18	259	259
2700089I24Rik	RIKEN cDNA 2700089I24 gene	?	?	No change between Neutrophil_IDOsh_day18 and Neutrophil_Scr_IDOsh_day18	1	0
2700097O09Rik	RIKEN cDNA 2700097O09 gene	0.969922	-1.03101	Neutrophil_IDOsh_day18 down vs Neutrophil_Scr_IDOsh_day18	38	40
2700099C18Rik	NDC80 homolog, kinetochore complex component pseudogene	0.742715	-1.34641	Neutrophil_IDOsh_day18 down vs Neutrophil_Scr_IDOsh_day18	25.4611	35
2810001G20Rik	RIKEN cDNA 2810001G20 gene	1.051	1.051	Neutrophil_IDOsh_day18 up vs Neutrophil_Scr_IDOsh_day18	35	34
2810002D19Rik	RIKEN cDNA 2810002D19 gene	0.9918	-1.00827	Neutrophil_IDOsh_day18 down vs Neutrophil_Scr_IDOsh_day18	68	70
2810004N23Rik	RIKEN cDNA 2810004N23 gene	0.916256	-1.0914	Neutrophil_IDOsh_day18 down vs Neutrophil_Scr_IDOsh_day18	105	117
2810006K23Rik	RIKEN cDNA 2810006K23 gene	0.892892	-1.11996	Neutrophil_IDOsh_day18 down vs Neutrophil_Scr_IDOsh_day18	48.9749	56
2810013P06Rik	RIKEN cDNA 2810013P06 gene	1.02289	1.02289	Neutrophil_IDOsh_day18 up vs Neutrophil_Scr_IDOsh_day18	533	532
2810021J22Rik	RIKEN cDNA 2810021J22 gene	1.16851	1.16851	Neutrophil_IDOsh_day18 up vs Neutrophil_Scr_IDOsh_day18	147.937	129.258
2810025M15Rik	RIKEN cDNA 2810025M15 gene	0.489852	-2.04143	Neutrophil_IDOsh_day18 down vs Neutrophil_Scr_IDOsh_day18	8	16.6739
2810029C07Rik	RIKEN cDNA 2810029C07 gene	0.680647	-1.46919	Neutrophil_IDOsh_day18 down vs Neutrophil_Scr_IDOsh_day18	10	15
2810047C21Rik1_dup1	?	0.00113737	-879.222	Neutrophil_IDOsh_day18 down vs Neutrophil_Scr_IDOsh_day18	0.0040847	3.66667
2810047C21Rik1_dup2	?	0.00113737	-879.222	Neutrophil_IDOsh_day18 down vs Neutrophil_Scr_IDOsh_day18	0.0040847	3.66667
2810047C21Rik1_dup3	?	2.2253	2.2253	Neutrophil_IDOsh_day18 up vs Neutrophil_Scr_IDOsh_day18	7.99183	3.66667
2810403A07Rik	?	1.05477	1.05477	Neutrophil_IDOsh_day18 up vs Neutrophil_Scr_IDOsh_day18	874.002	845.996
2810403D21Rik	RIKEN cDNA 2810403D21 gene	1.02097	1.02097	Neutrophil_IDOsh_day18 up vs Neutrophil_Scr_IDOsh_day18	15	15
2810408A11Rik	RIKEN cDNA 2810408A11 gene	1.24785	1.24785	Neutrophil_IDOsh_day18 up vs Neutrophil_Scr_IDOsh_day18	11	9
2810408I11Rik	RIKEN cDNA 2810408I11 gene	0.510485	-1.95892	Neutrophil_IDOsh_day18 down vs Neutrophil_Scr_IDOsh_day18	3	6
2810410L24Rik	RIKEN cDNA 2810410L24 gene	?	?	No change between Neutrophil_IDOsh_day18 and Neutrophil_Scr_IDOsh_day18	0	1
2810414N06Rik	RIKEN cDNA 2810414N06 gene	1.83775	1.83775	Neutrophil_IDOsh_day18 up vs Neutrophil_Scr_IDOsh_day18	9	5
2810429I04Rik	RIKEN cDNA 2810429I04 gene	1.1578	1.1578	Neutrophil_IDOsh_day18 up vs Neutrophil_Scr_IDOsh_day18	2	1.76365
2810442N19Rik	RIKEN cDNA 2810442N19 gene	0.680647	-1.46919	Neutrophil_IDOsh_day18 down vs Neutrophil_Scr_IDOsh_day18	2	3
2810454H06Rik	RIKEN cDNA 2810454H06 gene	0.776182	-1.28836	Neutrophil_IDOsh_day18 down vs Neutrophil_Scr_IDOsh_day18	66.3926	87.3311
2810459M11Rik	RIKEN cDNA 2810459M11 gene	0.595566	-1.67907	Neutrophil_IDOsh_day18 down vs Neutrophil_Scr_IDOsh_day18	7	12
2810468N07Rik	RIKEN cDNA 2810468N07 gene	?	?	No change between Neutrophil_IDOsh_day18 and Neutrophil_Scr_IDOsh_day18	5	0
2900005J15Rik	RIKEN cDNA 2900005J15 gene	1.12307	1.12307	Neutrophil_IDOsh_day18 up vs Neutrophil_Scr_IDOsh_day18	11	10
2900011O08Rik	RIKEN cDNA 2900011O08 gene	0.388941	-2.57108	Neutrophil_IDOsh_day18 down vs Neutrophil_Scr_IDOsh_day18	8	21
2900026A02Rik	RIKEN cDNA 2900026A02 gene	1.22116	1.22116	Neutrophil_IDOsh_day18 up vs Neutrophil_Scr_IDOsh_day18	122	102
2900041M22Rik	RIKEN cDNA 2900041M22 gene	0.340324	-2.93838	Neutrophil_IDOsh_day18 down vs Neutrophil_Scr_IDOsh_day18	1	3
2900052L18Rik	RIKEN cDNA 2900052L18 gene	?	?	No change between Neutrophil_IDOsh_day18 and Neutrophil_Scr_IDOsh_day18	0	3
2900060B14Rik	RIKEN cDNA 2900060B14 gene	1.0646	1.0646	Neutrophil_IDOsh_day18 up vs Neutrophil_Scr_IDOsh_day18	122	117
2900076A07Rik	RIKEN cDNA 2900076A07 gene	1.04587	1.04587	Neutrophil_IDOsh_day18 up vs Neutrophil_Scr_IDOsh_day18	42	41
2900079G21Rik	RIKEN cDNA 2900079G21 gene	?	?	No change between Neutrophil_IDOsh_day18 and Neutrophil_Scr_IDOsh_day18	0	0.00455692
2900093K20Rik	RIKEN cDNA 2900093K20 gene	0.863898	-1.15754	Neutrophil_IDOsh_day18 down vs Neutrophil_Scr_IDOsh_day18	55	65
2900097C17Rik	RIKEN cDNA 2900097C17 gene	1.06408	1.06408	Neutrophil_IDOsh_day18 up vs Neutrophil_Scr_IDOsh_day18	2740	2629
3000002C10Rik	glyceraldehyde-3-phosphate dehydrogenase pseudogene	0.796552	-1.25541	Neutrophil_IDOsh_day18 down vs Neutrophil_Scr_IDOsh_day18	42.2622	54.169
3010001F23Rik	RIKEN cDNA 3010001F23 gene	0.000500568	-1997.73	Neutrophil_IDOsh_day18 down vs Neutrophil_Scr_IDOsh_day18	0.000490286	1
3010003L21Rik	RIKEN cDNA 3010003L21 gene	1.1021	1.1021	Neutrophil_IDOsh_day18 up vs Neutrophil_Scr_IDOsh_day18	167.233	154.922
3110009E18Rik	RIKEN cDNA 3110009E18 gene	1.89609	1.89609	Neutrophil_IDOsh_day18 up vs Neutrophil_Scr_IDOsh_day18	26	14
3110021A11Rik	RIKEN cDNA 3110021A11 gene	?	?	No change between Neutrophil_IDOsh_day18 and Neutrophil_Scr_IDOsh_day18	0	3
3110040N11Rik	RIKEN cDNA 3110040N11 gene	1.40383	1.40383	Neutrophil_IDOsh_day18 up vs Neutrophil_Scr_IDOsh_day18	44	32
3110043O21Rik	?	1.1065	1.1065	Neutrophil_IDOsh_day18 up vs Neutrophil_Scr_IDOsh_day18	207	191
3110045C21Rik	RIKEN cDNA 3110045C21 gene	3.06291	3.06291	Neutrophil_IDOsh_day18 up vs Neutrophil_Scr_IDOsh_day18	6	2
3110056K07Rik	RIKEN cDNA 3110056K07 gene	1.18218	1.18218	Neutrophil_IDOsh_day18 up vs Neutrophil_Scr_IDOsh_day18	154	133
3110062M04Rik	?	0.802391	-1.24627	Neutrophil_IDOsh_day18 down vs Neutrophil_Scr_IDOsh_day18	128.162	163.075
3110070M22Rik	RIKEN cDNA 3110070M22 gene	0.893349	-1.11938	Neutrophil_IDOsh_day18 down vs Neutrophil_Scr_IDOsh_day18	14	16
3110082I17Rik	RIKEN cDNA 3110082I17 gene	0.989065	-1.01106	Neutrophil_IDOsh_day18 down vs Neutrophil_Scr_IDOsh_day18	31	32
3110082J24Rik	RIKEN cDNA 3110082J24 gene	?	?	No change between Neutrophil_IDOsh_day18 and Neutrophil_Scr_IDOsh_day18	0	3
3200001D21Rik	RIKEN cDNA 3200001D21 gene	0.939554	-1.06433	Neutrophil_IDOsh_day18 down vs Neutrophil_Scr_IDOsh_day18	13.4039	14.5654
3300002I08Rik	RIKEN cDNA 3300002I08 gene	0.435388	-2.2968	Neutrophil_IDOsh_day18 down vs Neutrophil_Scr_IDOsh_day18	4.9089	11.5112
3300005D01Rik	RIKEN cDNA 3300005D01 gene	1.06293	1.06293	Neutrophil_IDOsh_day18 up vs Neutrophil_Scr_IDOsh_day18	76	73
3425401B19Rik	RIKEN cDNA 3425401B19 gene	0.942435	-1.06108	Neutrophil_IDOsh_day18 down vs Neutrophil_Scr_IDOsh_day18	12	13
3632454L22Rik	RIKEN cDNA 3632454L22 gene	0.942435	-1.06108	Neutrophil_IDOsh_day18 down vs Neutrophil_Scr_IDOsh_day18	36	39
3830403N18Rik	RIKEN cDNA 3830403N18 gene	?	?	No change between Neutrophil_IDOsh_day18 and Neutrophil_Scr_IDOsh_day18	5	0
3830406C13Rik	RIKEN cDNA 3830406C13 gene	1.15641	1.15641	Neutrophil_IDOsh_day18 up vs Neutrophil_Scr_IDOsh_day18	111	98
3830408C21Rik	RIKEN cDNA 3830408C21 gene	0.875118	-1.1427	Neutrophil_IDOsh_day18 down vs Neutrophil_Scr_IDOsh_day18	18	21
3830432H09Rik	RIKEN cDNA 3830432H09 gene	1.02097	1.02097	Neutrophil_IDOsh_day18 up vs Neutrophil_Scr_IDOsh_day18	10	10
3930402G23Rik	RIKEN cDNA 3930402G23 gene	0.649709	-1.53915	Neutrophil_IDOsh_day18 down vs Neutrophil_Scr_IDOsh_day18	7	11
4430402I18Rik	RIKEN cDNA 4430402I18 gene	?	?	No change between Neutrophil_IDOsh_day18 and Neutrophil_Scr_IDOsh_day18	0	2.04792
4631405J19Rik	RIKEN cDNA 4631405J19 gene	0.969922	-1.03101	Neutrophil_IDOsh_day18 down vs Neutrophil_Scr_IDOsh_day18	38	40
4632404H12Rik	RIKEN cDNA 4632404H12 gene	1.13286	1.13286	Neutrophil_IDOsh_day18 up vs Neutrophil_Scr_IDOsh_day18	81	73
4632415L05Rik	RRS1 ribosome biogenesis regulator homolog pseudogene	0.910866	-1.09786	Neutrophil_IDOsh_day18 down vs Neutrophil_Scr_IDOsh_day18	91	102
4632427E13Rik	RIKEN cDNA 4632427E13 gene	0.917143	-1.09034	Neutrophil_IDOsh_day18 down vs Neutrophil_Scr_IDOsh_day18	106	118
4632428C04Rik	RIKEN cDNA 4632428C04 gene	0.946265	-1.05679	Neutrophil_IDOsh_day18 down vs Neutrophil_Scr_IDOsh_day18	38	41
4732414G09Rik	RIKEN cDNA 4732414G09 gene	1.02097	1.02097	Neutrophil_IDOsh_day18 up vs Neutrophil_Scr_IDOsh_day18	3	3
4732416N19Rik	RIKEN cDNA 4732416N19 gene	1.68373	1.68373	Neutrophil_IDOsh_day18 up vs Neutrophil_Scr_IDOsh_day18	8.88033	5.3848
4732471J01Rik	RIKEN cDNA 4732471J01 gene	0.738325	-1.35442	Neutrophil_IDOsh_day18 down vs Neutrophil_Scr_IDOsh_day18	23.8004	32.9116
4732490B19Rik	RIKEN cDNA 4732490B19 gene	1.36129	1.36129	Neutrophil_IDOsh_day18 up vs Neutrophil_Scr_IDOsh_day18	4	3
4732491K20Rik	RIKEN cDNA 4732491K20 gene	1.63355	1.63355	Neutrophil_IDOsh_day18 up vs Neutrophil_Scr_IDOsh_day18	24	15
4831407H17Rik	RIKEN cDNA 4831407H17 gene	?	?	No change between Neutrophil_IDOsh_day18 and Neutrophil_Scr_IDOsh_day18	0	1
4831440E17Rik	RIKEN cDNA 4831440E17 gene	1.36129	1.36129	Neutrophil_IDOsh_day18 up vs Neutrophil_Scr_IDOsh_day18	60	45
4833411C07Rik	RIKEN cDNA 4833411C07 gene	4.08388	4.08388	Neutrophil_IDOsh_day18 up vs Neutrophil_Scr_IDOsh_day18	4	1
4833415N18Rik	RIKEN cDNA 4833415N18 gene	1.16019	1.16019	Neutrophil_IDOsh_day18 up vs Neutrophil_Scr_IDOsh_day18	25	22
4833417C18Rik	RIKEN cDNA 4833417C18 gene	0.72456	-1.38015	Neutrophil_IDOsh_day18 down vs Neutrophil_Scr_IDOsh_day18	22	31
4833418N02Rik	RIKEN cDNA 4833418N02 gene	0.825466	-1.21144	Neutrophil_IDOsh_day18 down vs Neutrophil_Scr_IDOsh_day18	38	47
4833419F23Rik	RIKEN cDNA 4833419F23 gene	1.33512	1.33512	Neutrophil_IDOsh_day18 up vs Neutrophil_Scr_IDOsh_day18	51	39
4833420G17Rik	RIKEN cDNA 4833420G17 gene	1.02615	1.02615	Neutrophil_IDOsh_day18 up vs Neutrophil_Scr_IDOsh_day18	792.999	788.999
4833422C13Rik	RIKEN cDNA 4833422C13 gene	1.30266	1.30266	Neutrophil_IDOsh_day18 up vs Neutrophil_Scr_IDOsh_day18	74	57.9981
4833422M21Rik	RIKEN cDNA 4833422M21 gene	0.638107	-1.56714	Neutrophil_IDOsh_day18 down vs Neutrophil_Scr_IDOsh_day18	5	8
4833428L15Rik	RIKEN cDNA 4833428L15 gene	?	?	No change between Neutrophil_IDOsh_day18 and Neutrophil_Scr_IDOsh_day18	0	1
4833438C02Rik	RIKEN cDNA 4833438C02 gene	1.0792	1.0792	Neutrophil_IDOsh_day18 up vs Neutrophil_Scr_IDOsh_day18	401.865	380.181
4833439L19Rik	RIKEN cDNA 4833439L19 gene	1.0547	1.0547	Neutrophil_IDOsh_day18 up vs Neutrophil_Scr_IDOsh_day18	298.635	289.085
4921507G05Rik	RIKEN cDNA 4921507G05 gene	0.340324	-2.93838	Neutrophil_IDOsh_day18 down vs Neutrophil_Scr_IDOsh_day18	1	3
4921507P07Rik	RIKEN cDNA 4921507P07 gene	1.65908	1.65908	Neutrophil_IDOsh_day18 up vs Neutrophil_Scr_IDOsh_day18	13	8
4921509O07Rik	RIKEN cDNA 4921509O07 gene	?	?	No change between Neutrophil_IDOsh_day18 and Neutrophil_Scr_IDOsh_day18	1	0
4921511C10Rik	RIKEN cDNA 4921511C10 gene	0.909996	-1.09891	Neutrophil_IDOsh_day18 down vs Neutrophil_Scr_IDOsh_day18	41	46
4921511I17Rik	RIKEN cDNA 4921511I17 gene	0.888179	-1.1259	Neutrophil_IDOsh_day18 down vs Neutrophil_Scr_IDOsh_day18	45.4436	52.2379
4921517D22Rik	RIKEN cDNA 4921517D22 gene	?	?	No change between Neutrophil_IDOsh_day18 and Neutrophil_Scr_IDOsh_day18	1	0
4921524J17Rik	RIKEN cDNA 4921524J17 gene	0.977526	-1.02299	Neutrophil_IDOsh_day18 down vs Neutrophil_Scr_IDOsh_day18	90.0001	94
4921525O09Rik	RIKEN cDNA 4921525O09 gene	1.48505	1.48505	Neutrophil_IDOsh_day18 up vs Neutrophil_Scr_IDOsh_day18	32	22
4921531C22Rik	RIKEN cDNA 4921531C22 gene	1.10073	1.10073	Neutrophil_IDOsh_day18 up vs Neutrophil_Scr_IDOsh_day18	69	64
4921533I20Rik	PRP18 pre-mRNA processing factor 18 homolog pseudogene	?	?	No change between Neutrophil_IDOsh_day18 and Neutrophil_Scr_IDOsh_day18	0	2
4921536K21Rik	RIKEN cDNA 4921536K21 gene	2.38226	2.38226	Neutrophil_IDOsh_day18 up vs Neutrophil_Scr_IDOsh_day18	14	6
4922502D21Rik	RIKEN cDNA 4922502D21 gene	1.02097	1.02097	Neutrophil_IDOsh_day18 up vs Neutrophil_Scr_IDOsh_day18	4	4
4930401O10Rik	RIKEN cDNA 4930401O10 gene	1.02097	1.02097	Neutrophil_IDOsh_day18 up vs Neutrophil_Scr_IDOsh_day18	1	1
4930402F06Rik	RIKEN cDNA 4930402F06 gene	1.16682	1.16682	Neutrophil_IDOsh_day18 up vs Neutrophil_Scr_IDOsh_day18	16	14
4930402H24Rik	RIKEN cDNA 4930402H24 gene	0.968534	-1.03249	Neutrophil_IDOsh_day18 down vs Neutrophil_Scr_IDOsh_day18	314	331
4930404I05Rik	RIKEN cDNA 4930404I05 gene	1.12307	1.12307	Neutrophil_IDOsh_day18 up vs Neutrophil_Scr_IDOsh_day18	22	20
4930404N11Rik	RIKEN cDNA 4930404N11 gene	?	?	No change between Neutrophil_IDOsh_day18 and Neutrophil_Scr_IDOsh_day18	4.03046e-11	2.67521e-07
4930405A10Rik	RIKEN cDNA 4930405A10 gene	?	?	No change between Neutrophil_IDOsh_day18 and Neutrophil_Scr_IDOsh_day18	2	0
4930405A21Rik	RIKEN cDNA 4930405A21 gene	1.36129	1.36129	Neutrophil_IDOsh_day18 up vs Neutrophil_Scr_IDOsh_day18	4	3
4930405J17Rik	RIKEN cDNA 4930405J17 gene	2.04194	2.04194	Neutrophil_IDOsh_day18 up vs Neutrophil_Scr_IDOsh_day18	2	1
4930405O22Rik	RIKEN cDNA 4930405O22 gene	0.97843	-1.02205	Neutrophil_IDOsh_day18 down vs Neutrophil_Scr_IDOsh_day18	69	72
4930406D18Rik	RIKEN cDNA 4930406D18 gene	0.612582	-1.63243	Neutrophil_IDOsh_day18 down vs Neutrophil_Scr_IDOsh_day18	3	5
4930407I10Rik	RIKEN cDNA 4930407I10 gene	?	?	No change between Neutrophil_IDOsh_day18 and Neutrophil_Scr_IDOsh_day18	0	1
4930412O13Rik	RIKEN cDNA 4930412O13 gene	?	?	No change between Neutrophil_IDOsh_day18 and Neutrophil_Scr_IDOsh_day18	0	2
4930413G21Rik	RIKEN cDNA 4930413G21 gene	1.09782	1.09782	Neutrophil_IDOsh_day18 up vs Neutrophil_Scr_IDOsh_day18	200	186
4930414N06Rik	RIKEN cDNA 4930414N06 gene	0.284884	-3.5102	Neutrophil_IDOsh_day18 down vs Neutrophil_Scr_IDOsh_day18	2.2994	8.24061
4930415O20Rik	RIKEN cDNA 4930415O20 gene	?	?	No change between Neutrophil_IDOsh_day18 and Neutrophil_Scr_IDOsh_day18	0	2
4930417O13Rik	RIKEN cDNA 4930417O13 gene	1.07822	1.07822	Neutrophil_IDOsh_day18 up vs Neutrophil_Scr_IDOsh_day18	113	107
4930422M22Rik	RIKEN cDNA 4930422M22 gene	0.638107	-1.56714	Neutrophil_IDOsh_day18 down vs Neutrophil_Scr_IDOsh_day18	5	8
4930426D05Rik	RIKEN cDNA 4930426D05 gene	1.36313	1.36313	Neutrophil_IDOsh_day18 up vs Neutrophil_Scr_IDOsh_day18	129.457	96.9615
4930426L09Rik	RIKEN cDNA 4930426L09 gene	0.720685	-1.38757	Neutrophil_IDOsh_day18 down vs Neutrophil_Scr_IDOsh_day18	24	34
4930428G15Rik	RIKEN cDNA 4930428G15 gene	?	?	No change between Neutrophil_IDOsh_day18 and Neutrophil_Scr_IDOsh_day18	1	0
4930428O21Rik	RIKEN cDNA 4930428O21 gene	1.08478	1.08478	Neutrophil_IDOsh_day18 up vs Neutrophil_Scr_IDOsh_day18	34	32
4930429B21Rik	RIKEN cDNA 4930429B21 gene	1.24741	1.24741	Neutrophil_IDOsh_day18 up vs Neutrophil_Scr_IDOsh_day18	6.20679	5.08007
4930429F24Rik	RIKEN cDNA 4930429F24 gene	0.816776	-1.22433	Neutrophil_IDOsh_day18 down vs Neutrophil_Scr_IDOsh_day18	8	10
4930430F08Rik	RIKEN cDNA 4930430F08 gene	0.756303	-1.32222	Neutrophil_IDOsh_day18 down vs Neutrophil_Scr_IDOsh_day18	44.1532	59.6046
4930430J02Rik	RIKEN cDNA 4930430J02 gene	?	?	No change between Neutrophil_IDOsh_day18 and Neutrophil_Scr_IDOsh_day18	6	0
4930431P03Rik	RIKEN cDNA 4930431P03 gene	1.42936	1.42936	Neutrophil_IDOsh_day18 up vs Neutrophil_Scr_IDOsh_day18	7	5
4930432K21Rik	RIKEN cDNA 4930432K21 gene	1.73565	1.73565	Neutrophil_IDOsh_day18 up vs Neutrophil_Scr_IDOsh_day18	17	10
4930435F18Rik	RIKEN cDNA 4930435F18 gene	0.62146	-1.60911	Neutrophil_IDOsh_day18 down vs Neutrophil_Scr_IDOsh_day18	14	23
4930440C22Rik	RIKEN cDNA 4930440C22 gene	?	?	No change between Neutrophil_IDOsh_day18 and Neutrophil_Scr_IDOsh_day18	0	1
4930442L01Rik	RIKEN cDNA 4930442L01 gene	0.850809	-1.17535	Neutrophil_IDOsh_day18 down vs Neutrophil_Scr_IDOsh_day18	10	12
4930443O20Rik	RIKEN cDNA 4930443O20 gene	1.27621	1.27621	Neutrophil_IDOsh_day18 up vs Neutrophil_Scr_IDOsh_day18	10	8
4930444G20Rik	RIKEN cDNA 4930444G20 gene	1.64126	1.64126	Neutrophil_IDOsh_day18 up vs Neutrophil_Scr_IDOsh_day18	9.7395	6.05861
4930444M15Rik	RIKEN cDNA 4930444M15 gene	3.06291	3.06291	Neutrophil_IDOsh_day18 up vs Neutrophil_Scr_IDOsh_day18	3	1
4930444P10Rik	RIKEN cDNA 4930444P10 gene	2.04194	2.04194	Neutrophil_IDOsh_day18 up vs Neutrophil_Scr_IDOsh_day18	2	1
4930445N18Rik	RIKEN cDNA 4930445N18 gene	2.04194	2.04194	Neutrophil_IDOsh_day18 up vs Neutrophil_Scr_IDOsh_day18	2	1
4930447A16Rik	RIKEN cDNA 4930447A16 gene	?	?	No change between Neutrophil_IDOsh_day18 and Neutrophil_Scr_IDOsh_day18	1	0
4930447C04Rik	RIKEN cDNA 4930447C04 gene	?	?	No change between Neutrophil_IDOsh_day18 and Neutrophil_Scr_IDOsh_day18	0	1
4930447K03Rik	RIKEN cDNA 4930447K03 gene	3.06291	3.06291	Neutrophil_IDOsh_day18 up vs Neutrophil_Scr_IDOsh_day18	3	1
4930447N08Rik	RIKEN cDNA 4930447N08 gene	?	?	No change between Neutrophil_IDOsh_day18 and Neutrophil_Scr_IDOsh_day18	0	2
4930449E18Rik	RIKEN cDNA 4930449E18 gene	1.02097	1.02097	Neutrophil_IDOsh_day18 up vs Neutrophil_Scr_IDOsh_day18	3	3
4930451G09Rik	RIKEN cDNA 4930451G09 gene	4.37559	4.37559	Neutrophil_IDOsh_day18 up vs Neutrophil_Scr_IDOsh_day18	30	7
4930452B06Rik	RIKEN cDNA 4930452B06 gene	1.02097	1.02097	Neutrophil_IDOsh_day18 up vs Neutrophil_Scr_IDOsh_day18	1	1
4930453N24Rik	RIKEN cDNA 4930453N24 gene	1.03519	1.03519	Neutrophil_IDOsh_day18 up vs Neutrophil_Scr_IDOsh_day18	364	359
4930455C13Rik	RIKEN cDNA 4930455C13 gene	1.3156	1.3156	Neutrophil_IDOsh_day18 up vs Neutrophil_Scr_IDOsh_day18	70.7806	54.9294
4930455D15Rik	RIKEN cDNA 4930455D15 gene	?	?	No change between Neutrophil_IDOsh_day18 and Neutrophil_Scr_IDOsh_day18	4	0
4930455G09Rik	RIKEN cDNA 4930455G09 gene	0.510485	-1.95892	Neutrophil_IDOsh_day18 down vs Neutrophil_Scr_IDOsh_day18	1	2
4930463O16Rik	RIKEN cDNA 4930463O16 gene	2.04194	2.04194	Neutrophil_IDOsh_day18 up vs Neutrophil_Scr_IDOsh_day18	4	2
4930465K10Rik	RIKEN cDNA 4930465K10 gene	0.340324	-2.93838	Neutrophil_IDOsh_day18 down vs Neutrophil_Scr_IDOsh_day18	2	6
4930465M20Rik	RIKEN cDNA 4930465M20 gene	?	?	No change between Neutrophil_IDOsh_day18 and Neutrophil_Scr_IDOsh_day18	1	0
4930467E23Rik	RIKEN cDNA 4930467E23 gene	5.91127e-06	-169168	Neutrophil_IDOsh_day18 down vs Neutrophil_Scr_IDOsh_day18	9.30796e-08	0.0160763
4930469K13Rik	RIKEN cDNA 4930469K13 gene	1.02097	1.02097	Neutrophil_IDOsh_day18 up vs Neutrophil_Scr_IDOsh_day18	2	2
4930470G03Rik	RIKEN cDNA 4930470G03 gene	1.17452	1.17452	Neutrophil_IDOsh_day18 up vs Neutrophil_Scr_IDOsh_day18	41.2126	35.8248
4930470H14Rik	RIKEN cDNA 4930470H14 gene	0.850809	-1.17535	Neutrophil_IDOsh_day18 down vs Neutrophil_Scr_IDOsh_day18	5	6
4930471C04Rik	RIKEN cDNA 4930471C04 gene	1.02097	1.02097	Neutrophil_IDOsh_day18 up vs Neutrophil_Scr_IDOsh_day18	1	1
4930471G03Rik	RIKEN cDNA 4930471G03 gene	2.04194	2.04194	Neutrophil_IDOsh_day18 up vs Neutrophil_Scr_IDOsh_day18	2	1
4930471M09Rik	RIKEN cDNA 4930471M09 gene	1.7867	1.7867	Neutrophil_IDOsh_day18 up vs Neutrophil_Scr_IDOsh_day18	7	4
4930473A02Rik	RIKEN cDNA 4930473A02 gene	0.79524	-1.25748	Neutrophil_IDOsh_day18 down vs Neutrophil_Scr_IDOsh_day18	20.8507	26.7692
4930474N09Rik	RIKEN cDNA 4930474N09 gene	1.00095	1.00095	Neutrophil_IDOsh_day18 up vs Neutrophil_Scr_IDOsh_day18	50	51
4930478L05Rik	RIKEN cDNA 4930478L05 gene	0.884841	-1.13015	Neutrophil_IDOsh_day18 down vs Neutrophil_Scr_IDOsh_day18	104	120
4930479D17Rik	RIKEN cDNA 4930479D17 gene	?	?	No change between Neutrophil_IDOsh_day18 and Neutrophil_Scr_IDOsh_day18	1	0
4930480K15Rik	RIKEN cDNA 4930480K15 gene	1.02097	1.02097	Neutrophil_IDOsh_day18 up vs Neutrophil_Scr_IDOsh_day18	3	3
4930480K23Rik	RIKEN cDNA 4930480K23 gene	1.38256	1.38256	Neutrophil_IDOsh_day18 up vs Neutrophil_Scr_IDOsh_day18	65	48
4930481A15Rik	RIKEN cDNA 4930481A15 gene	0.996872	-1.00314	Neutrophil_IDOsh_day18 down vs Neutrophil_Scr_IDOsh_day18	91	93.1998
4930482G09Rik	RIKEN cDNA 4930482G09 gene	2.04194	2.04194	Neutrophil_IDOsh_day18 up vs Neutrophil_Scr_IDOsh_day18	2	1
4930483J18Rik	RIKEN cDNA 4930483J18 gene	1.02097	1.02097	Neutrophil_IDOsh_day18 up vs Neutrophil_Scr_IDOsh_day18	1	1
4930483K19Rik	RIKEN cDNA 4930483K19 gene	2.34165	2.34165	Neutrophil_IDOsh_day18 up vs Neutrophil_Scr_IDOsh_day18	5.26205	2.29428
4930486L24Rik	RIKEN cDNA 4930486L24 gene	0.278447	-3.59135	Neutrophil_IDOsh_day18 down vs Neutrophil_Scr_IDOsh_day18	3	11
4930487D11Rik	RIKEN cDNA 4930487D11 gene	1.02097	1.02097	Neutrophil_IDOsh_day18 up vs Neutrophil_Scr_IDOsh_day18	1	1
4930487H11Rik	RIKEN cDNA 4930487H11 gene	0.255243	-3.91784	Neutrophil_IDOsh_day18 down vs Neutrophil_Scr_IDOsh_day18	1	4
4930488B22Rik	RIKEN cDNA 4930488B22 gene	?	?	No change between Neutrophil_IDOsh_day18 and Neutrophil_Scr_IDOsh_day18	0	1
4930502E09Rik	RIKEN cDNA 4930502E09 gene	0.510485	-1.95892	Neutrophil_IDOsh_day18 down vs Neutrophil_Scr_IDOsh_day18	7	14
4930503E24Rik	eukaryotic translation initiation factor 3, subunit I pseudogene	0.782744	-1.27756	Neutrophil_IDOsh_day18 down vs Neutrophil_Scr_IDOsh_day18	46	60
4930503L19Rik	RIKEN cDNA 4930503L19 gene	1.03432	1.03432	Neutrophil_IDOsh_day18 up vs Neutrophil_Scr_IDOsh_day18	155	153
4930505N22Rik	RIKEN cDNA 4930505N22 gene	1.02097	1.02097	Neutrophil_IDOsh_day18 up vs Neutrophil_Scr_IDOsh_day18	4	4
4930506A18Rik	RIKEN cDNA 4930506A18 gene	?	?	No change between Neutrophil_IDOsh_day18 and Neutrophil_Scr_IDOsh_day18	3	0
4930506C21Rik	RIKEN cDNA 4930506C21 gene	0.88973	-1.12394	Neutrophil_IDOsh_day18 down vs Neutrophil_Scr_IDOsh_day18	51.8907	59.5449
4930507D05Rik	RIKEN cDNA 4930507D05 gene	1.12678	1.12678	Neutrophil_IDOsh_day18 up vs Neutrophil_Scr_IDOsh_day18	127.057	115.125
4930509E16Rik	RIKEN cDNA 4930509E16 gene	1.02097	1.02097	Neutrophil_IDOsh_day18 up vs Neutrophil_Scr_IDOsh_day18	1	1
4930509G22Rik	RIKEN cDNA 4930509G22 gene	2.14404	2.14404	Neutrophil_IDOsh_day18 up vs Neutrophil_Scr_IDOsh_day18	21	10
4930509K18Rik	RIKEN cDNA 4930509K18 gene	?	?	No change between Neutrophil_IDOsh_day18 and Neutrophil_Scr_IDOsh_day18	1	0
4930511E03Rik	RIKEN cDNA 4930511E03 gene	1.27621	1.27621	Neutrophil_IDOsh_day18 up vs Neutrophil_Scr_IDOsh_day18	10	8
4930511M06Rik	RIKEN cDNA 4930511M06 gene	1.16682	1.16682	Neutrophil_IDOsh_day18 up vs Neutrophil_Scr_IDOsh_day18	8	7
4930512B01Rik	RIKEN cDNA 4930512B01 gene	0.670332	-1.4918	Neutrophil_IDOsh_day18 down vs Neutrophil_Scr_IDOsh_day18	21.6864	33.0302
4930512J16Rik	RIKEN cDNA 4930512J16 gene	1.22516	1.22516	Neutrophil_IDOsh_day18 up vs Neutrophil_Scr_IDOsh_day18	6	5
4930512M02Rik	RIKEN cDNA 4930512M02 gene	?	?	No change between Neutrophil_IDOsh_day18 and Neutrophil_Scr_IDOsh_day18	0	3
4930513D17Rik	RIKEN cDNA 4930513D17 gene	?	?	No change between Neutrophil_IDOsh_day18 and Neutrophil_Scr_IDOsh_day18	0	1
4930513N10Rik	RIKEN cDNA 4930513N10 gene	1.30603	1.30603	Neutrophil_IDOsh_day18 up vs Neutrophil_Scr_IDOsh_day18	82	64.1022
4930515G01Rik	RIKEN cDNA 4930515G01 gene	1.29323	1.29323	Neutrophil_IDOsh_day18 up vs Neutrophil_Scr_IDOsh_day18	19	15
4930515G16Rik	myc induced nuclear antigen pseudogene	0.510485	-1.95892	Neutrophil_IDOsh_day18 down vs Neutrophil_Scr_IDOsh_day18	2	4
4930519G04Rik	RIKEN cDNA 4930519G04 gene	1.49742	1.49742	Neutrophil_IDOsh_day18 up vs Neutrophil_Scr_IDOsh_day18	22	15
4930519L02Rik	RIKEN cDNA 4930519L02 gene	0.765728	-1.30595	Neutrophil_IDOsh_day18 down vs Neutrophil_Scr_IDOsh_day18	3	4
4930520O04Rik	RIKEN cDNA 4930520O04 gene	0.371262	-2.69352	Neutrophil_IDOsh_day18 down vs Neutrophil_Scr_IDOsh_day18	4	11
4930521O11Rik	RIKEN cDNA 4930521O11 gene	?	?	No change between Neutrophil_IDOsh_day18 and Neutrophil_Scr_IDOsh_day18	2.37917	2.6631e-20
4930522P08Rik	RIKEN cDNA 4930522P08 gene	0.680647	-1.46919	Neutrophil_IDOsh_day18 down vs Neutrophil_Scr_IDOsh_day18	4	6
4930523C07Rik	RIKEN cDNA 4930523C07 gene	1.08687	1.08687	Neutrophil_IDOsh_day18 up vs Neutrophil_Scr_IDOsh_day18	3998.93	3756.46
4930524B15Rik	RIKEN cDNA 4930524B15 gene	?	?	No change between Neutrophil_IDOsh_day18 and Neutrophil_Scr_IDOsh_day18	0	1
4930524O05Rik	RIKEN cDNA 4930524O05 gene	3.03522	3.03522	Neutrophil_IDOsh_day18 up vs Neutrophil_Scr_IDOsh_day18	2.97288	1
4930525D18Rik	RIKEN cDNA 4930525D18 gene	2.04194	2.04194	Neutrophil_IDOsh_day18 up vs Neutrophil_Scr_IDOsh_day18	2	1
4930525G20Rik	RIKEN cDNA 4930525G20 gene	1.22516	1.22516	Neutrophil_IDOsh_day18 up vs Neutrophil_Scr_IDOsh_day18	12	10
4930526I15Rik	RIKEN cDNA 4930526I15 gene	1.08839	1.08839	Neutrophil_IDOsh_day18 up vs Neutrophil_Scr_IDOsh_day18	113	106
4930526L06Rik	RIKEN cDNA 4930526L06 gene	?	?	No change between Neutrophil_IDOsh_day18 and Neutrophil_Scr_IDOsh_day18	1	0
4930528A17Rik	RIKEN cDNA 4930528A17 gene	1.00538	1.00538	Neutrophil_IDOsh_day18 up vs Neutrophil_Scr_IDOsh_day18	44.9238	45.6204
4930528D03Rik	RIKEN cDNA 4930528D03 gene	0.510485	-1.95892	Neutrophil_IDOsh_day18 down vs Neutrophil_Scr_IDOsh_day18	2	4
4930529C04Rik	zinc finger, BED domain containing 4 pseudogene	3.24339	3.24339	Neutrophil_IDOsh_day18 up vs Neutrophil_Scr_IDOsh_day18	3.71101	1.16817
4930533B01Rik	RIKEN cDNA 4930533B01 gene	?	?	No change between Neutrophil_IDOsh_day18 and Neutrophil_Scr_IDOsh_day18	1	0
4930533N22Rik	RIKEN cDNA 4930533N22 gene	?	?	No change between Neutrophil_IDOsh_day18 and Neutrophil_Scr_IDOsh_day18	0	1
4930539E08Rik	RIKEN cDNA 4930539E08 gene	1.2066	1.2066	Neutrophil_IDOsh_day18 up vs Neutrophil_Scr_IDOsh_day18	13	11
4930539J05Rik	RIKEN cDNA 4930539J05 gene	0.691284	-1.44658	Neutrophil_IDOsh_day18 down vs Neutrophil_Scr_IDOsh_day18	5.51352	8.14303
4930542C21Rik	RIKEN cDNA 4930542C21 gene	?	?	No change between Neutrophil_IDOsh_day18 and Neutrophil_Scr_IDOsh_day18	1	0
4930544D05Rik	RIKEN cDNA 4930544D05 gene	?	?	No change between Neutrophil_IDOsh_day18 and Neutrophil_Scr_IDOsh_day18	3	0
4930545L23Rik	RIKEN cDNA 4930545L23 gene	?	?	No change between Neutrophil_IDOsh_day18 and Neutrophil_Scr_IDOsh_day18	0	1
4930546C10Rik	RIKEN cDNA 4930546C10 gene	?	?	No change between Neutrophil_IDOsh_day18 and Neutrophil_Scr_IDOsh_day18	0	1
4930546K05Rik	RIKEN cDNA 4930546K05 gene	1.02097	1.02097	Neutrophil_IDOsh_day18 up vs Neutrophil_Scr_IDOsh_day18	1	1
4930548H24Rik	RIKEN cDNA 4930548H24 gene	?	?	No change between Neutrophil_IDOsh_day18 and Neutrophil_Scr_IDOsh_day18	0	5
4930549C15Rik	RIKEN cDNA 4930549C15 gene	1.29323	1.29323	Neutrophil_IDOsh_day18 up vs Neutrophil_Scr_IDOsh_day18	57	45
4930549G23Rik	RIKEN cDNA 4930549G23 gene	0.576705	-1.73399	Neutrophil_IDOsh_day18 down vs Neutrophil_Scr_IDOsh_day18	15.6536	27.7124
4930550C14Rik	RIKEN cDNA 4930550C14 gene	0.549753	-1.819	Neutrophil_IDOsh_day18 down vs Neutrophil_Scr_IDOsh_day18	7	13
4930550L24Rik	RIKEN cDNA 4930550L24 gene	?	?	No change between Neutrophil_IDOsh_day18 and Neutrophil_Scr_IDOsh_day18	0	2
4930552P12Rik	RIKEN cDNA 4930552P12 gene	1.02097	1.02097	Neutrophil_IDOsh_day18 up vs Neutrophil_Scr_IDOsh_day18	51	51
4930553P18Rik	RIKEN cDNA 4930553P18 gene	2.29718	2.29718	Neutrophil_IDOsh_day18 up vs Neutrophil_Scr_IDOsh_day18	9	4
4930554I06Rik	RIKEN cDNA 4930554I06 gene	?	?	No change between Neutrophil_IDOsh_day18 and Neutrophil_Scr_IDOsh_day18	1	0
4930555B11Rik	RIKEN cDNA 4930555B11 gene	?	?	No change between Neutrophil_IDOsh_day18 and Neutrophil_Scr_IDOsh_day18	1	0
4930556M19Rik	RIKEN cDNA 4930556M19 gene	?	?	No change between Neutrophil_IDOsh_day18 and Neutrophil_Scr_IDOsh_day18	0	1
4930556N13Rik	RIKEN cDNA 4930556N13 gene	1.02097	1.02097	Neutrophil_IDOsh_day18 up vs Neutrophil_Scr_IDOsh_day18	1	1
4930557J02Rik	RIKEN cDNA 4930557J02 gene	3.23544	3.23544	Neutrophil_IDOsh_day18 up vs Neutrophil_Scr_IDOsh_day18	13.5934	4.2895
4930557K07Rik	RIKEN cDNA 4930557K07 gene	1.70162	1.70162	Neutrophil_IDOsh_day18 up vs Neutrophil_Scr_IDOsh_day18	25	15
4930558J18Rik	RIKEN cDNA 4930558J18 gene	1.22516	1.22516	Neutrophil_IDOsh_day18 up vs Neutrophil_Scr_IDOsh_day18	12	10
4930562C15Rik	RIKEN cDNA 4930562C15 gene	1.08727	1.08727	Neutrophil_IDOsh_day18 up vs Neutrophil_Scr_IDOsh_day18	246	231
4930562F07Rik	RIKEN cDNA 4930562F07 gene	0.984288	-1.01596	Neutrophil_IDOsh_day18 down vs Neutrophil_Scr_IDOsh_day18	308.068	319.549
4930563D23Rik	?	2.04194	2.04194	Neutrophil_IDOsh_day18 up vs Neutrophil_Scr_IDOsh_day18	2	1
4930563E18Rik	RIKEN cDNA 4930563E18 gene	2.04194	2.04194	Neutrophil_IDOsh_day18 up vs Neutrophil_Scr_IDOsh_day18	2	1
4930563E22Rik	RIKEN cDNA 4930563E22 gene	1.11498	1.11498	Neutrophil_IDOsh_day18 up vs Neutrophil_Scr_IDOsh_day18	29.0018	26.5565
4930563F08Rik	RIKEN cDNA 4930563F08 gene	?	?	No change between Neutrophil_IDOsh_day18 and Neutrophil_Scr_IDOsh_day18	1	0
4930563J15Rik	RIKEN cDNA 4930563J15 gene	1.19113	1.19113	Neutrophil_IDOsh_day18 up vs Neutrophil_Scr_IDOsh_day18	7	6
4930564C03Rik	RIKEN cDNA 4930564C03 gene	1.29323	1.29323	Neutrophil_IDOsh_day18 up vs Neutrophil_Scr_IDOsh_day18	19	15
4930565N06Rik	RIKEN cDNA 4930565N06 gene	0.976257	-1.02432	Neutrophil_IDOsh_day18 down vs Neutrophil_Scr_IDOsh_day18	131	137
4930568D16Rik	RIKEN cDNA 4930568D16 gene	1.02097	1.02097	Neutrophil_IDOsh_day18 up vs Neutrophil_Scr_IDOsh_day18	2	2
4930570G19Rik	RIKEN cDNA 4930570G19 gene	?	?	No change between Neutrophil_IDOsh_day18 and Neutrophil_Scr_IDOsh_day18	0	1
4930577N17Rik	RIKEN cDNA 4930577N17 gene	0.73963	-1.35203	Neutrophil_IDOsh_day18 down vs Neutrophil_Scr_IDOsh_day18	97.9205	135.168
4930578C19Rik	RIKEN cDNA 4930578C19 gene	1.02097	1.02097	Neutrophil_IDOsh_day18 up vs Neutrophil_Scr_IDOsh_day18	3	3
4930578L24Rik	RIKEN cDNA 4930578L24 gene	0.990942	-1.00914	Neutrophil_IDOsh_day18 down vs Neutrophil_Scr_IDOsh_day18	33	34
4930578M01Rik	RIKEN cDNA 4930578M01 gene	0.816776	-1.22433	Neutrophil_IDOsh_day18 down vs Neutrophil_Scr_IDOsh_day18	4	5
4930579F01Rik	RIKEN cDNA 4930579F01 gene	1.02097	1.02097	Neutrophil_IDOsh_day18 up vs Neutrophil_Scr_IDOsh_day18	1	1
4930579G18Rik	RIKEN cDNA 4930579G18 gene	1.03088	1.03088	Neutrophil_IDOsh_day18 up vs Neutrophil_Scr_IDOsh_day18	104	103
4930579G24Rik	RIKEN cDNA 4930579G24 gene	0.827255	-1.20882	Neutrophil_IDOsh_day18 down vs Neutrophil_Scr_IDOsh_day18	61.58	76
4930579K19Rik	RIKEN cDNA 4930579K19 gene	0.765728	-1.30595	Neutrophil_IDOsh_day18 down vs Neutrophil_Scr_IDOsh_day18	9	12
4930579P08Rik	RIKEN cDNA 4930579P08 gene	1.27621	1.27621	Neutrophil_IDOsh_day18 up vs Neutrophil_Scr_IDOsh_day18	5	4
4930581F22Rik	RIKEN cDNA 4930581F22 gene	0.815592	-1.2261	Neutrophil_IDOsh_day18 down vs Neutrophil_Scr_IDOsh_day18	57.257	71.6752
4930583K01Rik	RIKEN cDNA 4930583K01 gene	1.02097	1.02097	Neutrophil_IDOsh_day18 up vs Neutrophil_Scr_IDOsh_day18	2	2
4930589L23Rik	RIKEN cDNA 4930589L23 gene	4.08388	4.08388	Neutrophil_IDOsh_day18 up vs Neutrophil_Scr_IDOsh_day18	4	1
4930590J08Rik	RIKEN cDNA 4930590J08 gene	0.972353	-1.02843	Neutrophil_IDOsh_day18 down vs Neutrophil_Scr_IDOsh_day18	20	21
4930592A05Rik	RIKEN cDNA 4930592A05 gene	0.935749	-1.06866	Neutrophil_IDOsh_day18 down vs Neutrophil_Scr_IDOsh_day18	1	1.09107
4930592C13Rik	RIKEN cDNA 4930592C13 gene	?	?	No change between Neutrophil_IDOsh_day18 and Neutrophil_Scr_IDOsh_day18	1	0
4930592I03Rik	RIKEN cDNA 4930592I03 gene	0.747753	-1.33734	Neutrophil_IDOsh_day18 down vs Neutrophil_Scr_IDOsh_day18	52	71
4930594C11Rik	G1 to S phase transition pseudogene	1.04246	1.04246	Neutrophil_IDOsh_day18 up vs Neutrophil_Scr_IDOsh_day18	291	285
4930594O21Rik	RIKEN cDNA 4930594O21 gene	?	?	No change between Neutrophil_IDOsh_day18 and Neutrophil_Scr_IDOsh_day18	0	2
4930595D18Rik	RIKEN cDNA 4930595D18 gene	0.649709	-1.53915	Neutrophil_IDOsh_day18 down vs Neutrophil_Scr_IDOsh_day18	7	11
4930596I21Rik	RIKEN cDNA 4930596I21 gene	0.476453	-2.09884	Neutrophil_IDOsh_day18 down vs Neutrophil_Scr_IDOsh_day18	7	15
4930597A21Rik	RIKEN cDNA 4930597A21 gene	1.02097	1.02097	Neutrophil_IDOsh_day18 up vs Neutrophil_Scr_IDOsh_day18	3	3
4930599N23Rik	RIKEN cDNA 4930599N23 gene	0.962902	-1.03853	Neutrophil_IDOsh_day18 down vs Neutrophil_Scr_IDOsh_day18	39.0765	41.433
4931402G19Rik	RIKEN cDNA 4931402G19 gene	1.31702	1.31702	Neutrophil_IDOsh_day18 up vs Neutrophil_Scr_IDOsh_day18	30.6715	23.777
4931403E22Rik	RIKEN cDNA 4931403E22 gene	0.553026	-1.80823	Neutrophil_IDOsh_day18 down vs Neutrophil_Scr_IDOsh_day18	13	24
4931403G20Rik	RIKEN cDNA 4931403G20 gene	0.651683	-1.53449	Neutrophil_IDOsh_day18 down vs Neutrophil_Scr_IDOsh_day18	30	47
4931406B18Rik	RIKEN cDNA 4931406B18 gene	?	?	No change between Neutrophil_IDOsh_day18 and Neutrophil_Scr_IDOsh_day18	0	2
4931406C07Rik	RIKEN cDNA 4931406C07 gene	1.10975	1.10975	Neutrophil_IDOsh_day18 up vs Neutrophil_Scr_IDOsh_day18	50	46
4931406H21Rik	RIKEN cDNA 4931406H21 gene	1.09721	1.09721	Neutrophil_IDOsh_day18 up vs Neutrophil_Scr_IDOsh_day18	331	308
4931406P16Rik	RIKEN cDNA 4931406P16 gene	1.03804	1.03804	Neutrophil_IDOsh_day18 up vs Neutrophil_Scr_IDOsh_day18	669	658
4931408D14Rik	RIKEN cDNA 4931408D14 gene	0.306291	-3.26487	Neutrophil_IDOsh_day18 down vs Neutrophil_Scr_IDOsh_day18	3	10
4931409K22Rik	RIKEN cDNA 4931409K22 gene	?	?	No change between Neutrophil_IDOsh_day18 and Neutrophil_Scr_IDOsh_day18	0	1
4931414P19Rik	RIKEN cDNA 4931414P19 gene	0.716471	-1.39573	Neutrophil_IDOsh_day18 down vs Neutrophil_Scr_IDOsh_day18	40	57
4931422A03Rik	RIKEN cDNA 4931422A03 gene	1.04906	1.04906	Neutrophil_IDOsh_day18 up vs Neutrophil_Scr_IDOsh_day18	51.6978	50.3137
4931423N10Rik	RIKEN cDNA 4931423N10 gene	0.255243	-3.91784	Neutrophil_IDOsh_day18 down vs Neutrophil_Scr_IDOsh_day18	1	4
4931428F04Rik	RIKEN cDNA 4931428F04 gene	1.12268	1.12268	Neutrophil_IDOsh_day18 up vs Neutrophil_Scr_IDOsh_day18	60	54.564
4931428L18Rik	RIKEN cDNA 4931428L18 gene	?	?	No change between Neutrophil_IDOsh_day18 and Neutrophil_Scr_IDOsh_day18	1	0
4931429L15Rik	RIKEN cDNA 4931429L15 gene	1.02097	1.02097	Neutrophil_IDOsh_day18 up vs Neutrophil_Scr_IDOsh_day18	1	1
4931431B13Rik	RIKEN cDNA 4931431B13 gene	6.47224e-08	-15450600	Neutrophil_IDOsh_day18 down vs Neutrophil_Scr_IDOsh_day18	6.3393e-08	1
4931431C16Rik	RIKEN cDNA 4931431C16 gene	0.809835	-1.23482	Neutrophil_IDOsh_day18 down vs Neutrophil_Scr_IDOsh_day18	12.2702	15.4692
4931440F15Rik	RIKEN cDNA 4931440F15 gene	2.16342	2.16342	Neutrophil_IDOsh_day18 up vs Neutrophil_Scr_IDOsh_day18	2.2406	1.0574
4931440J10Rik	RIKEN cDNA 4931440J10 gene	1.53146	1.53146	Neutrophil_IDOsh_day18 up vs Neutrophil_Scr_IDOsh_day18	3	2
4931440P22Rik	RIKEN cDNA 4931440P22 gene	0.95745	-1.04444	Neutrophil_IDOsh_day18 down vs Neutrophil_Scr_IDOsh_day18	179.725	191.648
4932411N23Rik	RIKEN cDNA 4932411N23 gene	?	?	No change between Neutrophil_IDOsh_day18 and Neutrophil_Scr_IDOsh_day18	1	0
4932413F04Rik	RIKEN cDNA 4932413F04 gene	1.02097	1.02097	Neutrophil_IDOsh_day18 up vs Neutrophil_Scr_IDOsh_day18	15	15
4932414J04Rik	RIKEN cDNA 4932414J04 gene	?	?	No change between Neutrophil_IDOsh_day18 and Neutrophil_Scr_IDOsh_day18	1	0
4932415M13Rik	RIKEN cDNA 4932415M13 gene	?	?	No change between Neutrophil_IDOsh_day18 and Neutrophil_Scr_IDOsh_day18	1	0
4932438A13Rik	RIKEN cDNA 4932438A13 gene	1.06727	1.06727	Neutrophil_IDOsh_day18 up vs Neutrophil_Scr_IDOsh_day18	7883	7541
4932438H23Rik	RIKEN cDNA 4932438H23 gene	2.26882	2.26882	Neutrophil_IDOsh_day18 up vs Neutrophil_Scr_IDOsh_day18	20	9
4932702P03Rik	RIKEN cDNA 4932702P03 gene	?	?	No change between Neutrophil_IDOsh_day18 and Neutrophil_Scr_IDOsh_day18	5.75854e-15	1.02193
4933400F21Rik	RIKEN cDNA 4933400F21 gene	0.255243	-3.91784	Neutrophil_IDOsh_day18 down vs Neutrophil_Scr_IDOsh_day18	2	8
4933401D09Rik	RIKEN cDNA 4933401D09 gene	2.47737	2.47737	Neutrophil_IDOsh_day18 up vs Neutrophil_Scr_IDOsh_day18	3	1.23635
4933401H06Rik	RIKEN cDNA 4933401H06 gene	0.510485	-1.95892	Neutrophil_IDOsh_day18 down vs Neutrophil_Scr_IDOsh_day18	5	10
4933402D24Rik	RIKEN cDNA 4933402D24 gene	0.408388	-2.44865	Neutrophil_IDOsh_day18 down vs Neutrophil_Scr_IDOsh_day18	2	5
4933402J15Rik	RIKEN cDNA 4933402J15 gene	?	?	No change between Neutrophil_IDOsh_day18 and Neutrophil_Scr_IDOsh_day18	0	1
4933402N22Rik	RIKEN cDNA 4933402N22 gene	2.21765e-07	-4509270	Neutrophil_IDOsh_day18 down vs Neutrophil_Scr_IDOsh_day18	6.91607e-07	3.18404
4933404K13Rik	RIKEN cDNA 4933404K13 gene	0.816776	-1.22433	Neutrophil_IDOsh_day18 down vs Neutrophil_Scr_IDOsh_day18	4	5
4933404O12Rik	RIKEN cDNA 4933404O12 gene	1.14548	1.14548	Neutrophil_IDOsh_day18 up vs Neutrophil_Scr_IDOsh_day18	46	41
4933405L10Rik	RIKEN cDNA 4933405L10 gene	?	?	No change between Neutrophil_IDOsh_day18 and Neutrophil_Scr_IDOsh_day18	3	0
4933406C10Rik	RIKEN cDNA 4933406C10 gene	0.875118	-1.1427	Neutrophil_IDOsh_day18 down vs Neutrophil_Scr_IDOsh_day18	6	7
4933406I18Rik	RIKEN cDNA 4933406I18 gene	1.34002	1.34002	Neutrophil_IDOsh_day18 up vs Neutrophil_Scr_IDOsh_day18	42	32
4933406J09Rik	RIKEN cDNA 4933406J09 gene	?	?	No change between Neutrophil_IDOsh_day18 and Neutrophil_Scr_IDOsh_day18	0	1
4933406J10Rik	RIKEN cDNA 4933406J10 gene	0.765728	-1.30595	Neutrophil_IDOsh_day18 down vs Neutrophil_Scr_IDOsh_day18	15	20
4933406M09Rik	RIKEN cDNA 4933406M09 gene	?	?	No change between Neutrophil_IDOsh_day18 and Neutrophil_Scr_IDOsh_day18	0	1
4933407G14Rik	RIKEN cDNA 4933407G14 gene	2.04194	2.04194	Neutrophil_IDOsh_day18 up vs Neutrophil_Scr_IDOsh_day18	14	7
4933407I05Rik	RIKEN cDNA 4933407I05 gene	1.02097	1.02097	Neutrophil_IDOsh_day18 up vs Neutrophil_Scr_IDOsh_day18	2	2
4933407K13Rik	RIKEN cDNA 4933407K13 gene	1.13728	1.13728	Neutrophil_IDOsh_day18 up vs Neutrophil_Scr_IDOsh_day18	88	79
4933407L21Rik	RIKEN cDNA 4933407L21 gene	1.02097	1.02097	Neutrophil_IDOsh_day18 up vs Neutrophil_Scr_IDOsh_day18	10	10
4933408B17Rik	RIKEN cDNA 4933408B17 gene	0.698559	-1.43152	Neutrophil_IDOsh_day18 down vs Neutrophil_Scr_IDOsh_day18	13	19
4933408J17Rik	RIKEN cDNA 4933408J17 gene	1.17908	1.17908	Neutrophil_IDOsh_day18 up vs Neutrophil_Scr_IDOsh_day18	7	6.06132
4933409K07Rik_dup1	?	1.22869	1.22869	Neutrophil_IDOsh_day18 up vs Neutrophil_Scr_IDOsh_day18	74.8146	62.1667
4933409K07Rik_dup2	?	0.98635	-1.01384	Neutrophil_IDOsh_day18 down vs Neutrophil_Scr_IDOsh_day18	62.3055	64.4925
4933411E08Rik	RIKEN cDNA 4933411E08 gene	3.40324	3.40324	Neutrophil_IDOsh_day18 up vs Neutrophil_Scr_IDOsh_day18	10	3
4933412E12Rik	RIKEN cDNA 4933412E12 gene	1.40087	1.40087	Neutrophil_IDOsh_day18 up vs Neutrophil_Scr_IDOsh_day18	59	43
4933412E24Rik	RIKEN cDNA 4933412E24 gene	?	?	No change between Neutrophil_IDOsh_day18 and Neutrophil_Scr_IDOsh_day18	1	0
4933412O06Rik	RIKEN cDNA 4933412O06 gene	0.510485	-1.95892	Neutrophil_IDOsh_day18 down vs Neutrophil_Scr_IDOsh_day18	1	2
4933413J09Rik	RIKEN cDNA 4933413J09 gene	1.13526	1.13526	Neutrophil_IDOsh_day18 up vs Neutrophil_Scr_IDOsh_day18	149	134
4933416M07Rik	RIKEN cDNA 4933416M07 gene	1.43035	1.43035	Neutrophil_IDOsh_day18 up vs Neutrophil_Scr_IDOsh_day18	28.5302	20.3646
4933417A18Rik	RIKEN cDNA 4933417A18 gene	?	?	No change between Neutrophil_IDOsh_day18 and Neutrophil_Scr_IDOsh_day18	0	1
4933417D19Rik	RIKEN cDNA 4933417D19 gene	1.11821	1.11821	Neutrophil_IDOsh_day18 up vs Neutrophil_Scr_IDOsh_day18	23	21
4933417G07Rik	SEC13 homolog pseudogene	1.19113	1.19113	Neutrophil_IDOsh_day18 up vs Neutrophil_Scr_IDOsh_day18	7	6
4933417O13Rik	RIKEN cDNA 4933417O13 gene	?	?	No change between Neutrophil_IDOsh_day18 and Neutrophil_Scr_IDOsh_day18	1	0
4933421O10Rik	RIKEN cDNA 4933421O10 gene	0.960439	-1.04119	Neutrophil_IDOsh_day18 down vs Neutrophil_Scr_IDOsh_day18	238	253
4933422A05Rik	RIKEN cDNA 4933422A05 gene	?	?	No change between Neutrophil_IDOsh_day18 and Neutrophil_Scr_IDOsh_day18	0	2
4933424G05Rik	RIKEN cDNA 4933424G05 gene	2.77121	2.77121	Neutrophil_IDOsh_day18 up vs Neutrophil_Scr_IDOsh_day18	19	7
4933424G06Rik	RIKEN cDNA 4933424G06 gene	?	?	No change between Neutrophil_IDOsh_day18 and Neutrophil_Scr_IDOsh_day18	0	1
4933424L21Rik	RIKEN cDNA 4933424L21 gene	0.870828	-1.14833	Neutrophil_IDOsh_day18 down vs Neutrophil_Scr_IDOsh_day18	29	34
4933425L06Rik	RIKEN cDNA 4933425L06 gene	?	?	No change between Neutrophil_IDOsh_day18 and Neutrophil_Scr_IDOsh_day18	3	0
4933427D14Rik	RIKEN cDNA 4933427D14 gene	1.23495	1.23495	Neutrophil_IDOsh_day18 up vs Neutrophil_Scr_IDOsh_day18	202	167
4933427E11Rik	RIKEN cDNA 4933427E11 gene	0.765728	-1.30595	Neutrophil_IDOsh_day18 down vs Neutrophil_Scr_IDOsh_day18	3	4
4933428G20Rik	RIKEN cDNA 4933428G20 gene	0.635012	-1.57477	Neutrophil_IDOsh_day18 down vs Neutrophil_Scr_IDOsh_day18	4.25419	6.83988
4933429K18Rik	RIKEN cDNA 4933429K18 gene	?	?	No change between Neutrophil_IDOsh_day18 and Neutrophil_Scr_IDOsh_day18	0	1
4933430H16Rik	RIKEN cDNA 4933430H16 gene	?	?	No change between Neutrophil_IDOsh_day18 and Neutrophil_Scr_IDOsh_day18	0	1
4933430I17Rik	RIKEN cDNA 4933430I17 gene	1.27621	1.27621	Neutrophil_IDOsh_day18 up vs Neutrophil_Scr_IDOsh_day18	5	4
4933430M04Rik	RIKEN cDNA 4933430M04 gene	?	?	No change between Neutrophil_IDOsh_day18 and Neutrophil_Scr_IDOsh_day18	1	0
4933431E20Rik	RIKEN cDNA 4933431E20 gene	0.442421	-2.26029	Neutrophil_IDOsh_day18 down vs Neutrophil_Scr_IDOsh_day18	13	30
4933431G14Rik	RIKEN cDNA 4933431G14 gene	0.96318	-1.03823	Neutrophil_IDOsh_day18 down vs Neutrophil_Scr_IDOsh_day18	50	53
4933432I03Rik	RIKEN cDNA 4933432I03 gene	1.02097	1.02097	Neutrophil_IDOsh_day18 up vs Neutrophil_Scr_IDOsh_day18	10	10
4933432I09Rik	RIKEN cDNA 4933432I09 gene	0.742524	-1.34676	Neutrophil_IDOsh_day18 down vs Neutrophil_Scr_IDOsh_day18	8	11
4933432K03Rik	RIKEN cDNA 4933432K03 gene	?	?	No change between Neutrophil_IDOsh_day18 and Neutrophil_Scr_IDOsh_day18	0	1
4933433G15Rik	RIKEN cDNA 4933433G15 gene	0.990942	-1.00914	Neutrophil_IDOsh_day18 down vs Neutrophil_Scr_IDOsh_day18	33	34
4933433G19Rik	RIKEN cDNA 4933433G19 gene	0.631337	-1.58394	Neutrophil_IDOsh_day18 down vs Neutrophil_Scr_IDOsh_day18	16.1524	26.121
4933433H22Rik	RIKEN cDNA 4933433H22 gene	1.53146	1.53146	Neutrophil_IDOsh_day18 up vs Neutrophil_Scr_IDOsh_day18	3	2
4933434E20Rik	RIKEN cDNA 4933434E20 gene	1.13447	1.13447	Neutrophil_IDOsh_day18 up vs Neutrophil_Scr_IDOsh_day18	479.851	431.843
4933436H12Rik	RIKEN cDNA 4933436H12 gene	1.36129	1.36129	Neutrophil_IDOsh_day18 up vs Neutrophil_Scr_IDOsh_day18	8	6
4933439C10Rik	RIKEN cDNA 4933439C10 gene	1.26259	1.26259	Neutrophil_IDOsh_day18 up vs Neutrophil_Scr_IDOsh_day18	57.9322	46.846
4933439K11Rik	RIKEN cDNA 4933439K11 gene	1.02097	1.02097	Neutrophil_IDOsh_day18 up vs Neutrophil_Scr_IDOsh_day18	5	5
4933440M02Rik	RIKEN cDNA 4933440M02 gene	2.04194	2.04194	Neutrophil_IDOsh_day18 up vs Neutrophil_Scr_IDOsh_day18	4	2
5031425E22Rik	RIKEN cDNA 5031425E22 gene	0.999212	-1.00079	Neutrophil_IDOsh_day18 down vs Neutrophil_Scr_IDOsh_day18	1194	1220
5031425F14Rik	RIKEN cDNA 5031425F14 gene	1.27621	1.27621	Neutrophil_IDOsh_day18 up vs Neutrophil_Scr_IDOsh_day18	5	4
5031426D15Rik	RIKEN cDNA 5031426D15 gene	0.680647	-1.46919	Neutrophil_IDOsh_day18 down vs Neutrophil_Scr_IDOsh_day18	2	3
5031434C07Rik	RIKEN cDNA 5031434C07 gene	3.06291	3.06291	Neutrophil_IDOsh_day18 up vs Neutrophil_Scr_IDOsh_day18	3	1
5031434O11Rik	RIKEN cDNA 5031434O11 gene	1.2066	1.2066	Neutrophil_IDOsh_day18 up vs Neutrophil_Scr_IDOsh_day18	13	11
5031439G07Rik	RIKEN cDNA 5031439G07 gene	1.00235	1.00235	Neutrophil_IDOsh_day18 up vs Neutrophil_Scr_IDOsh_day18	1023	1042
5033403F01Rik	RIKEN cDNA 5033403F01 gene	1.02068	1.02068	Neutrophil_IDOsh_day18 up vs Neutrophil_Scr_IDOsh_day18	3.32952	3.33048
5033406O09Rik	RIKEN cDNA 5033406O09 gene	1.02097	1.02097	Neutrophil_IDOsh_day18 up vs Neutrophil_Scr_IDOsh_day18	7	7
5033417F24Rik	RIKEN cDNA 5033417F24 gene	0.876994	-1.14026	Neutrophil_IDOsh_day18 down vs Neutrophil_Scr_IDOsh_day18	15.3821	17.9074
5330416C01Rik	RIKEN cDNA 5330416C01 gene	?	?	No change between Neutrophil_IDOsh_day18 and Neutrophil_Scr_IDOsh_day18	0	2
5330417C22Rik	RIKEN cDNA 5330417C22 gene	0.816777	-1.22433	Neutrophil_IDOsh_day18 down vs Neutrophil_Scr_IDOsh_day18	4	5
5330434G04Rik	RIKEN cDNA 5330434G04 gene	0.680647	-1.46919	Neutrophil_IDOsh_day18 down vs Neutrophil_Scr_IDOsh_day18	2	3
5430402O13Rik	RIKEN cDNA 5430402O13 gene	1.75024	1.75024	Neutrophil_IDOsh_day18 up vs Neutrophil_Scr_IDOsh_day18	12	7
5430405H02Rik	RIKEN cDNA 5430405H02 gene	0.657338	-1.52129	Neutrophil_IDOsh_day18 down vs Neutrophil_Scr_IDOsh_day18	47.1403	73.2178
5430416N02Rik	RIKEN cDNA 5430416N02 gene	0.705398	-1.41764	Neutrophil_IDOsh_day18 down vs Neutrophil_Scr_IDOsh_day18	38	55
5430425K12Rik	RIKEN cDNA 5430425K12 gene	?	?	No change between Neutrophil_IDOsh_day18 and Neutrophil_Scr_IDOsh_day18	0	3
5430427M07Rik	RIKEN cDNA 5430427M07 gene	1.14859	1.14859	Neutrophil_IDOsh_day18 up vs Neutrophil_Scr_IDOsh_day18	9	8
5430427O19Rik	RIKEN cDNA 5430427O19 gene	0.929013	-1.07641	Neutrophil_IDOsh_day18 down vs Neutrophil_Scr_IDOsh_day18	394	433
5430431A17Rik	RIKEN cDNA 5430431A17 gene	1.14859	1.14859	Neutrophil_IDOsh_day18 up vs Neutrophil_Scr_IDOsh_day18	9	8
5430437J10Rik	RIKEN cDNA 5430437J10 gene	?	?	No change between Neutrophil_IDOsh_day18 and Neutrophil_Scr_IDOsh_day18	1	0
5530601H04Rik	RIKEN cDNA 5530601H04 gene	1.18718	1.18718	Neutrophil_IDOsh_day18 up vs Neutrophil_Scr_IDOsh_day18	100	86
5730403I07Rik	RIKEN cDNA 5730403I07 gene	0.816776	-1.22433	Neutrophil_IDOsh_day18 down vs Neutrophil_Scr_IDOsh_day18	4	5
5730405O15Rik	RIKEN cDNA 5730405O15 gene	0.680647	-1.46919	Neutrophil_IDOsh_day18 down vs Neutrophil_Scr_IDOsh_day18	6	9
5730408K05Rik	RIKEN cDNA 5730408K05 gene	0.776138	-1.28843	Neutrophil_IDOsh_day18 down vs Neutrophil_Scr_IDOsh_day18	466	613
5730409E04Rik	RIKEN cDNA 5730409E04Rik gene	0.893349	-1.11938	Neutrophil_IDOsh_day18 down vs Neutrophil_Scr_IDOsh_day18	7	8
5730416F02Rik	capping protein (actin filament), gelsolin-like pseudogene	1.27621	1.27621	Neutrophil_IDOsh_day18 up vs Neutrophil_Scr_IDOsh_day18	10	8
5730422E09Rik	RIKEN cDNA 5730422E09 gene	0.583412	-1.71406	Neutrophil_IDOsh_day18 down vs Neutrophil_Scr_IDOsh_day18	8	14
5730455P16Rik	RIKEN cDNA 5730455P16 gene	1.07632	1.07632	Neutrophil_IDOsh_day18 up vs Neutrophil_Scr_IDOsh_day18	175	166
5730460C07Rik	RIKEN cDNA 5730460C07 gene	0.510485	-1.95892	Neutrophil_IDOsh_day18 down vs Neutrophil_Scr_IDOsh_day18	1	2
5730480H06Rik	RIKEN cDNA 5730480H06 gene	0.907529	-1.10189	Neutrophil_IDOsh_day18 down vs Neutrophil_Scr_IDOsh_day18	32	36
5730488B01Rik	RIKEN cDNA 5730488B01 gene	0.890634	-1.1228	Neutrophil_IDOsh_day18 down vs Neutrophil_Scr_IDOsh_day18	246	282
5730507C01Rik	RIKEN cDNA 5730507C01 gene	5.10485	5.10485	Neutrophil_IDOsh_day18 up vs Neutrophil_Scr_IDOsh_day18	10	2
5830408C22Rik	RIKEN cDNA 5830408C22 gene	1.11379	1.11379	Neutrophil_IDOsh_day18 up vs Neutrophil_Scr_IDOsh_day18	12	11
5830411N06Rik	RIKEN cDNA 5830411N06 gene	1.53146	1.53146	Neutrophil_IDOsh_day18 up vs Neutrophil_Scr_IDOsh_day18	45	30
5830416I19Rik	RIKEN cDNA 5830416I19 gene	?	?	No change between Neutrophil_IDOsh_day18 and Neutrophil_Scr_IDOsh_day18	0	2
5830417I10Rik	gon-4-like pseudogene	1.06633	1.06633	Neutrophil_IDOsh_day18 up vs Neutrophil_Scr_IDOsh_day18	920.457	881.306
5830418P13Rik	RIKEN cDNA 5830418P13 gene	1.46727	1.46727	Neutrophil_IDOsh_day18 up vs Neutrophil_Scr_IDOsh_day18	23.2578	16.1835
5830428M24Rik	RIKEN cDNA 5830428M24 gene	1.33385	1.33385	Neutrophil_IDOsh_day18 up vs Neutrophil_Scr_IDOsh_day18	81	62
5830432E09Rik	RIKEN cDNA 5830432E09 gene	1.00394	1.00394	Neutrophil_IDOsh_day18 up vs Neutrophil_Scr_IDOsh_day18	34	34.5768
5830444B04Rik	RIKEN cDNA 5830444B04 gene	0.720008	-1.38887	Neutrophil_IDOsh_day18 down vs Neutrophil_Scr_IDOsh_day18	18.3357	26
5830454E08Rik	RIKEN cDNA 5830454E08 gene	0.863898	-1.15754	Neutrophil_IDOsh_day18 down vs Neutrophil_Scr_IDOsh_day18	11	13
5930403L14Rik	RIKEN cDNA 5930403L14 gene	0.255243	-3.91784	Neutrophil_IDOsh_day18 down vs Neutrophil_Scr_IDOsh_day18	1	4
5930412G12Rik	RIKEN cDNA 5930412G12 gene	?	?	No change between Neutrophil_IDOsh_day18 and Neutrophil_Scr_IDOsh_day18	1	0
5930430L01Rik	RIKEN cDNA 5930430L01 gene	1.11379	1.11379	Neutrophil_IDOsh_day18 up vs Neutrophil_Scr_IDOsh_day18	60	55
6030408B16Rik	RIKEN cDNA 6030408B16 gene	0.840799	-1.18934	Neutrophil_IDOsh_day18 down vs Neutrophil_Scr_IDOsh_day18	28	34
6030419C18Rik	?	1.36129	1.36129	Neutrophil_IDOsh_day18 up vs Neutrophil_Scr_IDOsh_day18	4	3
6030440G07Rik	RIKEN cDNA 6030440G07 gene	?	?	No change between Neutrophil_IDOsh_day18 and Neutrophil_Scr_IDOsh_day18	0	1
6030443J06Rik	RIKEN cDNA 6030443J06 gene	1.06738	1.06738	Neutrophil_IDOsh_day18 up vs Neutrophil_Scr_IDOsh_day18	23	22
6030458C11Rik	RIKEN cDNA 6030458C11 gene	0.781995	-1.27878	Neutrophil_IDOsh_day18 down vs Neutrophil_Scr_IDOsh_day18	224	292.454
6030468B19Rik	RIKEN cDNA 6030468B19 gene	0.748712	-1.33563	Neutrophil_IDOsh_day18 down vs Neutrophil_Scr_IDOsh_day18	22	30
6230400D17Rik	RIKEN cDNA 6230400D17 gene	0.945343	-1.05782	Neutrophil_IDOsh_day18 down vs Neutrophil_Scr_IDOsh_day18	50	54
6330403K07Rik	RIKEN cDNA 6330403K07 gene	1.53146	1.53146	Neutrophil_IDOsh_day18 up vs Neutrophil_Scr_IDOsh_day18	9	6
6330407A03Rik	RIKEN cDNA 6330407A03 gene	1.11774	1.11774	Neutrophil_IDOsh_day18 up vs Neutrophil_Scr_IDOsh_day18	566	517
6330409D20Rik	RIKEN cDNA 6330409D20 gene	1.70162	1.70162	Neutrophil_IDOsh_day18 up vs Neutrophil_Scr_IDOsh_day18	15	9
6330415G19Rik	RIKEN cDNA 6330415G19 gene	1.2487	1.2487	Neutrophil_IDOsh_day18 up vs Neutrophil_Scr_IDOsh_day18	23.7132	19.3886
6330418K02Rik	RIKEN cDNA 6330418K02 gene	1.36318	1.36318	Neutrophil_IDOsh_day18 up vs Neutrophil_Scr_IDOsh_day18	7.29093	5.46065
6330549D23Rik	RIKEN cDNA 6330549D23 gene	1.22322	1.22322	Neutrophil_IDOsh_day18 up vs Neutrophil_Scr_IDOsh_day18	92.8229	77.4755
6430531B16Rik	RIKEN cDNA 6430531B16 gene	2.38226	2.38226	Neutrophil_IDOsh_day18 up vs Neutrophil_Scr_IDOsh_day18	7	3
6430548M08Rik	RIKEN cDNA 6430548M08 gene	1.07567	1.07567	Neutrophil_IDOsh_day18 up vs Neutrophil_Scr_IDOsh_day18	59	56
6430550D23Rik	RIKEN cDNA 6430550D23 gene	0.649709	-1.53915	Neutrophil_IDOsh_day18 down vs Neutrophil_Scr_IDOsh_day18	14	22
6430562O15Rik	RIKEN cDNA 6430562O15 gene	1.41781	1.41781	Neutrophil_IDOsh_day18 up vs Neutrophil_Scr_IDOsh_day18	11.5935	8.3485
6430571L13Rik	RIKEN cDNA 6430571L13 gene	1.7867	1.7867	Neutrophil_IDOsh_day18 up vs Neutrophil_Scr_IDOsh_day18	7	4
6430628N08Rik	RIKEN cDNA 6430628N08 gene	?	?	No change between Neutrophil_IDOsh_day18 and Neutrophil_Scr_IDOsh_day18	2	0
6430706D22Rik	RIKEN cDNA 6430706D22 gene	1.07798	1.07798	Neutrophil_IDOsh_day18 up vs Neutrophil_Scr_IDOsh_day18	924.273	875.396
6530402F18Rik	RIKEN cDNA 6530402F18 gene	1.23483	1.23483	Neutrophil_IDOsh_day18 up vs Neutrophil_Scr_IDOsh_day18	138.927	114.866
6530403H02Rik	RIKEN cDNA 6530403H02 gene	0.510485	-1.95892	Neutrophil_IDOsh_day18 down vs Neutrophil_Scr_IDOsh_day18	3	6
6530411M01Rik	RIKEN cDNA 6530411M01 gene	?	?	No change between Neutrophil_IDOsh_day18 and Neutrophil_Scr_IDOsh_day18	1	0
6720468P15Rik	RIKEN cDNA 6720468P15 gene	0.340324	-2.93838	Neutrophil_IDOsh_day18 down vs Neutrophil_Scr_IDOsh_day18	1	3
6720489N17Rik	RIKEN cDNA 6720489N17 gene	1.33762	1.33762	Neutrophil_IDOsh_day18 up vs Neutrophil_Scr_IDOsh_day18	31	23.6614
6820431F20Rik	cadherin 11 pseudogene	1.15623	1.15623	Neutrophil_IDOsh_day18 up vs Neutrophil_Scr_IDOsh_day18	2093.37	1848.49
7530416G11Rik	RIKEN cDNA 7530416G11 gene	1.02097	1.02097	Neutrophil_IDOsh_day18 up vs Neutrophil_Scr_IDOsh_day18	3	3
8030423F21Rik	RIKEN cDNA 8030423F21 gene	1.02097	1.02097	Neutrophil_IDOsh_day18 up vs Neutrophil_Scr_IDOsh_day18	1	1
8030442B05Rik	RIKEN cDNA 8030442B05 gene	?	?	No change between Neutrophil_IDOsh_day18 and Neutrophil_Scr_IDOsh_day18	3	0
8030462N17Rik	RIKEN cDNA 8030462N17 gene	0.882735	-1.13284	Neutrophil_IDOsh_day18 down vs Neutrophil_Scr_IDOsh_day18	447	517
8030474K03Rik	RIKEN cDNA 8030474K03 gene	?	?	No change between Neutrophil_IDOsh_day18 and Neutrophil_Scr_IDOsh_day18	4	0
8430423G03Rik	RIKEN cDNA 8430423G03 gene	?	?	No change between Neutrophil_IDOsh_day18 and Neutrophil_Scr_IDOsh_day18	0	1
8430429K09Rik	RIKEN cDNA 8430429K09 gene	1.63298	1.63298	Neutrophil_IDOsh_day18 up vs Neutrophil_Scr_IDOsh_day18	24.0335	15.0262
8430431K14Rik	RIKEN cDNA 8430431K14 gene	0.510485	-1.95892	Neutrophil_IDOsh_day18 down vs Neutrophil_Scr_IDOsh_day18	1	2
9030025P20Rik	RIKEN cDNA 9030025P20 gene	1.00991	1.00991	Neutrophil_IDOsh_day18 up vs Neutrophil_Scr_IDOsh_day18	121.162	122.489
9030404E10Rik	RIKEN cDNA 9030404E10 gene	1.12307	1.12307	Neutrophil_IDOsh_day18 up vs Neutrophil_Scr_IDOsh_day18	11	10
9030619P08Rik	lymphocyte antigen 6 complex pseudogene	?	?	No change between Neutrophil_IDOsh_day18 and Neutrophil_Scr_IDOsh_day18	0	1
9030624G23Rik	RIKEN cDNA 9030624G23 gene	2.29718	2.29718	Neutrophil_IDOsh_day18 up vs Neutrophil_Scr_IDOsh_day18	9	4
9030624J02Rik	?	0.881449	-1.1345	Neutrophil_IDOsh_day18 down vs Neutrophil_Scr_IDOsh_day18	537	622
9130008F23Rik	RIKEN cDNA 9130008F23 gene	0.510485	-1.95892	Neutrophil_IDOsh_day18 down vs Neutrophil_Scr_IDOsh_day18	2	4
9130015A21Rik	RIKEN cDNA 9130015A21 gene	1.02097	1.02097	Neutrophil_IDOsh_day18 up vs Neutrophil_Scr_IDOsh_day18	1	1
9130019O22Rik	RIKEN cDNA 9130019O22 gene	1.27281	1.27281	Neutrophil_IDOsh_day18 up vs Neutrophil_Scr_IDOsh_day18	95.6825	76.751
9130019P16Rik	RIKEN cDNA 9130019P16 gene	0.982029	-1.0183	Neutrophil_IDOsh_day18 down vs Neutrophil_Scr_IDOsh_day18	5.14677	5.35086
9130023H24Rik	RIKEN cDNA 9130023H24 gene	1.06137	1.06137	Neutrophil_IDOsh_day18 up vs Neutrophil_Scr_IDOsh_day18	106.256	102.211
9130024F11Rik	RIKEN cDNA 9130024F11 gene	2.04194	2.04194	Neutrophil_IDOsh_day18 up vs Neutrophil_Scr_IDOsh_day18	2	1
9130221H12Rik	RIKEN cDNA 9130221H12 gene	1.0661	1.0661	Neutrophil_IDOsh_day18 up vs Neutrophil_Scr_IDOsh_day18	83.0875	79.5699
9130230L23Rik	RIKEN cDNA 9130230L23 gene	2.55243	2.55243	Neutrophil_IDOsh_day18 up vs Neutrophil_Scr_IDOsh_day18	5	2
9130401M01Rik	RIKEN cDNA 9130401M01 gene	0.887386	-1.12691	Neutrophil_IDOsh_day18 down vs Neutrophil_Scr_IDOsh_day18	93	107
9230105E05Rik	RIKEN cDNA 9230105E05 gene	?	?	No change between Neutrophil_IDOsh_day18 and Neutrophil_Scr_IDOsh_day18	0	2
9230114K14Rik	RIKEN cDNA 9230114K14 gene	1.08223	1.08223	Neutrophil_IDOsh_day18 up vs Neutrophil_Scr_IDOsh_day18	53	50
9230116L04Rik	RIKEN cDNA 9230116L04 gene	0.751116	-1.33135	Neutrophil_IDOsh_day18 down vs Neutrophil_Scr_IDOsh_day18	6	8.15563
9230116N13Rik	RIKEN cDNA 9230116N13 gene	0.912775	-1.09556	Neutrophil_IDOsh_day18 down vs Neutrophil_Scr_IDOsh_day18	34.867	39
9230117E06Rik	RIKEN cDNA 9230117E06 gene	?	?	No change between Neutrophil_IDOsh_day18 and Neutrophil_Scr_IDOsh_day18	1	0
9330020H09Rik	RIKEN cDNA 9330020H09 gene	1.08147	1.08147	Neutrophil_IDOsh_day18 up vs Neutrophil_Scr_IDOsh_day18	143	135
9330104G04Rik	RIKEN cDNA 9330104G04 gene	0.893349	-1.11938	Neutrophil_IDOsh_day18 down vs Neutrophil_Scr_IDOsh_day18	49	56
9330133O14Rik	RIKEN cDNA 9330133O14 gene	1.39647	1.39647	Neutrophil_IDOsh_day18 up vs Neutrophil_Scr_IDOsh_day18	98.4808	72
9330136K24Rik	RIKEN cDNA 9330136K24 gene	0.510485	-1.95892	Neutrophil_IDOsh_day18 down vs Neutrophil_Scr_IDOsh_day18	14	28
9330151L19Rik	RIKEN cDNA 9330151L19 gene	1.02393	1.02393	Neutrophil_IDOsh_day18 up vs Neutrophil_Scr_IDOsh_day18	94.7628	94.489
9330159M07Rik	RIKEN cDNA 9330159M07 gene	1.13603	1.13603	Neutrophil_IDOsh_day18 up vs Neutrophil_Scr_IDOsh_day18	16.6905	15
9330162012Rik	cDNA RIKEN 9330162012 gene	1.22515	1.22515	Neutrophil_IDOsh_day18 up vs Neutrophil_Scr_IDOsh_day18	2.3682	1.97352
9330162B11Rik	RIKEN cDNA 9330162B11 gene	?	?	No change between Neutrophil_IDOsh_day18 and Neutrophil_Scr_IDOsh_day18	1	0
9330175E14Rik	RIKEN cDNA 9330175E14 gene	1.33293	1.33293	Neutrophil_IDOsh_day18 up vs Neutrophil_Scr_IDOsh_day18	47	36
9330179D12Rik	RIKEN cDNA 9330179D12 gene	1.58818	1.58818	Neutrophil_IDOsh_day18 up vs Neutrophil_Scr_IDOsh_day18	28	18
9330182L06Rik	RIKEN cDNA 9330182L06 gene	0.680647	-1.46919	Neutrophil_IDOsh_day18 down vs Neutrophil_Scr_IDOsh_day18	2	3
9330198I05Rik	RIKEN cDNA 9330198I05 gene	2.04194	2.04194	Neutrophil_IDOsh_day18 up vs Neutrophil_Scr_IDOsh_day18	6	3
9330199G10Rik	RIKEN cDNA 9330199G10 gene	?	?	No change between Neutrophil_IDOsh_day18 and Neutrophil_Scr_IDOsh_day18	0	1
9430015G10Rik	RIKEN cDNA 9430015G10 gene	1.09767	1.09767	Neutrophil_IDOsh_day18 up vs Neutrophil_Scr_IDOsh_day18	229	212.999
9430018G01Rik	RIKEN cDNA 9430018G01 gene	1.2304	1.2304	Neutrophil_IDOsh_day18 up vs Neutrophil_Scr_IDOsh_day18	94	78
9430037G07Rik	RIKEN cDNA 9430037G07 gene	0.8078	-1.23793	Neutrophil_IDOsh_day18 down vs Neutrophil_Scr_IDOsh_day18	18.989	24
9430038I01Rik	RIKEN cDNA 9430038I01 gene	1.08478	1.08478	Neutrophil_IDOsh_day18 up vs Neutrophil_Scr_IDOsh_day18	85	80
9430041J12Rik	RIKEN cDNA 9430041J12 gene	?	?	No change between Neutrophil_IDOsh_day18 and Neutrophil_Scr_IDOsh_day18	0	2
9430060I03Rik	RIKEN cDNA 9430060I03 gene	1.00622	1.00622	Neutrophil_IDOsh_day18 up vs Neutrophil_Scr_IDOsh_day18	24.6089	24.9697
9430065F17Rik	RIKEN cDNA 9430065F17 gene	0.510485	-1.95892	Neutrophil_IDOsh_day18 down vs Neutrophil_Scr_IDOsh_day18	2	4
9430069I07Rik	RIKEN cDNA 9430069I07 gene	?	?	No change between Neutrophil_IDOsh_day18 and Neutrophil_Scr_IDOsh_day18	0	2
9430078K24Rik	RIKEN cDNA 9430078K24 gene	0.255243	-3.91784	Neutrophil_IDOsh_day18 down vs Neutrophil_Scr_IDOsh_day18	1	4
9430083A17Rik	RIKEN cDNA 9430083A17 gene	1.04471	1.04471	Neutrophil_IDOsh_day18 up vs Neutrophil_Scr_IDOsh_day18	44	43
9430091E24Rik	RIKEN cDNA 9430091E24 gene	0.864754	-1.1564	Neutrophil_IDOsh_day18 down vs Neutrophil_Scr_IDOsh_day18	69.4817	82.0335
9530003J23Rik	RIKEN cDNA 9530003J23 gene	?	?	No change between Neutrophil_IDOsh_day18 and Neutrophil_Scr_IDOsh_day18	0	1
9530020I12Rik	RIKEN cDNA 9530020I12 gene	?	?	No change between Neutrophil_IDOsh_day18 and Neutrophil_Scr_IDOsh_day18	7	0
9530026F06Rik	RIKEN cDNA 9530026F06 gene	0.510485	-1.95892	Neutrophil_IDOsh_day18 down vs Neutrophil_Scr_IDOsh_day18	1	2
9530027J09Rik	RIKEN cDNA 9530027J09 gene	0.816747	-1.22437	Neutrophil_IDOsh_day18 down vs Neutrophil_Scr_IDOsh_day18	34.9165	43.6473
9530051G07Rik	RIKEN cDNA 9530051G07 gene	?	?	No change between Neutrophil_IDOsh_day18 and Neutrophil_Scr_IDOsh_day18	1	0
9530052C20Rik	RIKEN cDNA 9530052C20 gene	0.612582	-1.63243	Neutrophil_IDOsh_day18 down vs Neutrophil_Scr_IDOsh_day18	12	20
9530052E02Rik	RIKEN cDNA 9530052E02 gene	0.338287	-2.95607	Neutrophil_IDOsh_day18 down vs Neutrophil_Scr_IDOsh_day18	1.0751	3.24472
9530053A07Rik	RIKEN cDNA 9530053A07 gene	?	?	No change between Neutrophil_IDOsh_day18 and Neutrophil_Scr_IDOsh_day18	2	0
9530062K07Rik	RIKEN cDNA 9530062K07 gene	1.02097	1.02097	Neutrophil_IDOsh_day18 up vs Neutrophil_Scr_IDOsh_day18	3	3
9530068E07Rik	RIKEN cDNA 9530068E07 gene	0.96733	-1.03377	Neutrophil_IDOsh_day18 down vs Neutrophil_Scr_IDOsh_day18	541	571
9530077C05Rik	RIKEN cDNA 9530077C05 gene	0.85876	-1.16447	Neutrophil_IDOsh_day18 down vs Neutrophil_Scr_IDOsh_day18	90	107
9530080O11Rik	RIKEN cDNA 9530080O11 gene	0.684052	-1.46188	Neutrophil_IDOsh_day18 down vs Neutrophil_Scr_IDOsh_day18	4.04362	6.03524
9530082P21Rik	RIKEN cDNA 9530082P21 gene	0.885356	-1.12949	Neutrophil_IDOsh_day18 down vs Neutrophil_Scr_IDOsh_day18	6.45514	7.44391
9530091C08Rik	RIKEN cDNA 9530091C08 gene	2.29718	2.29718	Neutrophil_IDOsh_day18 up vs Neutrophil_Scr_IDOsh_day18	9	4
9630013A20Rik	RIKEN cDNA 9630013A20 gene	?	?	No change between Neutrophil_IDOsh_day18 and Neutrophil_Scr_IDOsh_day18	1	0
9630013K17Rik	RIKEN cDNA 9630013K17 gene	0.785362	-1.2733	Neutrophil_IDOsh_day18 down vs Neutrophil_Scr_IDOsh_day18	10	13
9630028B13Rik	RIKEN cDNA 9630028B13 gene	1.31268	1.31268	Neutrophil_IDOsh_day18 up vs Neutrophil_Scr_IDOsh_day18	9	7
9630028I04Rik	RIKEN cDNA 9630028I04 gene	0.875118	-1.1427	Neutrophil_IDOsh_day18 down vs Neutrophil_Scr_IDOsh_day18	6	7
9830107B12Rik	RIKEN cDNA 9830107B12 gene	1.24404	1.24404	Neutrophil_IDOsh_day18 up vs Neutrophil_Scr_IDOsh_day18	13.7554	11.2889
9830132P13Rik	RIKEN cDNA 9830132P13 gene	0.71024	-1.40797	Neutrophil_IDOsh_day18 down vs Neutrophil_Scr_IDOsh_day18	16	23
9830166K06Rik	RIKEN cDNA 9830166K06 gene	?	?	No change between Neutrophil_IDOsh_day18 and Neutrophil_Scr_IDOsh_day18	9	0
9930012K11Rik	RIKEN cDNA 9930012K11 gene	1.23367	1.23367	Neutrophil_IDOsh_day18 up vs Neutrophil_Scr_IDOsh_day18	116	96
9930014A18Rik	RIKEN cDNA 9930014A18 gene	1.26345	1.26345	Neutrophil_IDOsh_day18 up vs Neutrophil_Scr_IDOsh_day18	82.03	66.2871
9930021J03Rik	RIKEN cDNA 9930021J03 gene	1.0567	1.0567	Neutrophil_IDOsh_day18 up vs Neutrophil_Scr_IDOsh_day18	828	800
9930104L06Rik	RIKEN cDNA 9930104L06 gene	0.772885	-1.29385	Neutrophil_IDOsh_day18 down vs Neutrophil_Scr_IDOsh_day18	81	107
9930111J21Rik1	RIKEN cDNA 9930111J21 gene 1	1.12628	1.12628	Neutrophil_IDOsh_day18 up vs Neutrophil_Scr_IDOsh_day18	2359.29	2138.7
9930111J21Rik2_dup1	?	0.856183	-1.16797	Neutrophil_IDOsh_day18 down vs Neutrophil_Scr_IDOsh_day18	299.444	357.077
9930111J21Rik2_dup2	?	1.03549	1.03549	Neutrophil_IDOsh_day18 up vs Neutrophil_Scr_IDOsh_day18	491.884	484.989
A030001D20Rik	RIKEN cDNA A030001D20 gene	0.691681	-1.44575	Neutrophil_IDOsh_day18 down vs Neutrophil_Scr_IDOsh_day18	9.29514	13.7203
A130010J15Rik	RIKEN cDNA A130010J15 gene	1.12038	1.12038	Neutrophil_IDOsh_day18 up vs Neutrophil_Scr_IDOsh_day18	187.233	170.62
A130077B15Rik	RIKEN cDNA A130077B15 gene	0.723187	-1.38277	Neutrophil_IDOsh_day18 down vs Neutrophil_Scr_IDOsh_day18	17	24
A1cf	APOBEC1 complementation factor	?	?	No change between Neutrophil_IDOsh_day18 and Neutrophil_Scr_IDOsh_day18	1	0
A230020J21Rik	RIKEN cDNA A230020J21 gene	0.732574	-1.36505	Neutrophil_IDOsh_day18 down vs Neutrophil_Scr_IDOsh_day18	4.35429	6.06848
A230028O05Rik	RIKEN cDNA A230028O05 gene	0.127621	-7.83568	Neutrophil_IDOsh_day18 down vs Neutrophil_Scr_IDOsh_day18	1	8
A230050P20Rik	RIKEN cDNA A230050P20 gene	1.5082	1.5082	Neutrophil_IDOsh_day18 up vs Neutrophil_Scr_IDOsh_day18	99.6531	67.4597
A230056J06Rik	RIKEN cDNA A230056J06 gene	1.27621	1.27621	Neutrophil_IDOsh_day18 up vs Neutrophil_Scr_IDOsh_day18	5	4
A230056P14Rik	RIKEN cDNA A230056P14 gene	0.260666	-3.83633	Neutrophil_IDOsh_day18 down vs Neutrophil_Scr_IDOsh_day18	4.10559	16.0807
A230072C01Rik	RIKEN cDNA A230072C01 gene	0.997227	-1.00278	Neutrophil_IDOsh_day18 down vs Neutrophil_Scr_IDOsh_day18	42	43
A230072E10Rik	RIKEN cDNA A230072E10 gene	0.979293	-1.02115	Neutrophil_IDOsh_day18 down vs Neutrophil_Scr_IDOsh_day18	25.6845	26.7776
A230083G16Rik	RIKEN cDNA A230083G16 gene	0.765728	-1.30595	Neutrophil_IDOsh_day18 down vs Neutrophil_Scr_IDOsh_day18	3	4
A230103J11Rik	RIKEN cDNA A230103J11 gene	0.945584	-1.05755	Neutrophil_IDOsh_day18 down vs Neutrophil_Scr_IDOsh_day18	26.3188	28.4171
A230108P19Rik	RIKEN cDNA A230108P19 gene	1.02097	1.02097	Neutrophil_IDOsh_day18 up vs Neutrophil_Scr_IDOsh_day18	19	19
A330008L17Rik	RIKEN cDNA A330008L17 gene	1.27621	1.27621	Neutrophil_IDOsh_day18 up vs Neutrophil_Scr_IDOsh_day18	5	4
A330009N23Rik	RIKEN cDNA A330009N23 gene	1.24558	1.24558	Neutrophil_IDOsh_day18 up vs Neutrophil_Scr_IDOsh_day18	61	50
A330023F24Rik	RIKEN cDNA A330023F24 gene	0.897797	-1.11384	Neutrophil_IDOsh_day18 down vs Neutrophil_Scr_IDOsh_day18	328	373
A330032B11Rik	RIKEN cDNA A330032B11 gene	0.446675	-2.23877	Neutrophil_IDOsh_day18 down vs Neutrophil_Scr_IDOsh_day18	7	16
A330035P11Rik	RIKEN cDNA A330035P11 gene	0.809071	-1.23599	Neutrophil_IDOsh_day18 down vs Neutrophil_Scr_IDOsh_day18	84	106
A330040F15Rik	RIKEN cDNA A330040F15 gene	0.802191	-1.24659	Neutrophil_IDOsh_day18 down vs Neutrophil_Scr_IDOsh_day18	11	14
A330069E16Rik	RIKEN cDNA A330069E16 gene	0.907529	-1.10189	Neutrophil_IDOsh_day18 down vs Neutrophil_Scr_IDOsh_day18	8	9
A330076C08Rik	RIKEN cDNA A330076C08 gene	?	?	No change between Neutrophil_IDOsh_day18 and Neutrophil_Scr_IDOsh_day18	0	1
A330094K24Rik	RIKEN cDNA A330094K24 gene	?	?	No change between Neutrophil_IDOsh_day18 and Neutrophil_Scr_IDOsh_day18	1	0
A3galt2	alpha 1,3-galactosyltransferase 2 (isoglobotriaosylceramide synthase)	1.11615	1.11615	Neutrophil_IDOsh_day18 up vs Neutrophil_Scr_IDOsh_day18	129	118
A430005L14Rik	RIKEN cDNA A430005L14 gene	1.08053	1.08053	Neutrophil_IDOsh_day18 up vs Neutrophil_Scr_IDOsh_day18	127	120
A430033K04Rik	RIKEN cDNA A430033K04 gene	1.05627	1.05627	Neutrophil_IDOsh_day18 up vs Neutrophil_Scr_IDOsh_day18	84.8458	82.0106
A430035B10Rik	RIKEN cDNA A430035B10 gene	0.854766	-1.16991	Neutrophil_IDOsh_day18 down vs Neutrophil_Scr_IDOsh_day18	108	129
A430046D13Rik	Riken cDNA A430046D13 gene	1.62803	1.62803	Neutrophil_IDOsh_day18 up vs Neutrophil_Scr_IDOsh_day18	59	37
A430057M04Rik	RIKEN cDNA A430057M04 gene	1.35722	1.35722	Neutrophil_IDOsh_day18 up vs Neutrophil_Scr_IDOsh_day18	64.7669	48.7209
A430078G23Rik	RIKEN cDNA A430078G23 gene	0.987702	-1.01245	Neutrophil_IDOsh_day18 down vs Neutrophil_Scr_IDOsh_day18	1336	1381
A430078I02Rik	RIKEN cDNA A430078I02 gene	0.88772	-1.12648	Neutrophil_IDOsh_day18 down vs Neutrophil_Scr_IDOsh_day18	44.3874	51.0502
A430088P11Rik	RIKEN cDNA A430088P11 gene	1.44687	1.44687	Neutrophil_IDOsh_day18 up vs Neutrophil_Scr_IDOsh_day18	97.2628	68.6328
A430090L17Rik	RIKEN cDNA A430090L17 gene	0.930218	-1.07502	Neutrophil_IDOsh_day18 down vs Neutrophil_Scr_IDOsh_day18	41	45
A430093F15Rik	RIKEN cDNA A430093F15 gene	1.00596	1.00596	Neutrophil_IDOsh_day18 up vs Neutrophil_Scr_IDOsh_day18	67	68
A4galt	alpha 1,4-galactosyltransferase	0.291706	-3.42811	Neutrophil_IDOsh_day18 down vs Neutrophil_Scr_IDOsh_day18	2	7
A530010L16Rik	RIKEN cDNA A530010L16 gene	?	?	No change between Neutrophil_IDOsh_day18 and Neutrophil_Scr_IDOsh_day18	0	4
A530013C23Rik	RIKEN cDNA A530013C23 gene	1.02097	1.02097	Neutrophil_IDOsh_day18 up vs Neutrophil_Scr_IDOsh_day18	12	12
A530021J07Rik	Riken cDNA A530021J07 gene	1.02097	1.02097	Neutrophil_IDOsh_day18 up vs Neutrophil_Scr_IDOsh_day18	14	14
A530032D15Rik	RIKEN cDNA A530032D15Rik gene	1.21638	1.21638	Neutrophil_IDOsh_day18 up vs Neutrophil_Scr_IDOsh_day18	614.655	515.911
A530046M15Rik	RIKEN cDNA A530046M15 gene	?	?	No change between Neutrophil_IDOsh_day18 and Neutrophil_Scr_IDOsh_day18	1	0
A530050N04Rik	RIKEN cDNA A530050N04 gene	?	?	No change between Neutrophil_IDOsh_day18 and Neutrophil_Scr_IDOsh_day18	0	2
A530064D06Rik	RIKEN cDNA A530064D06 gene	0.839246	-1.19155	Neutrophil_IDOsh_day18 down vs Neutrophil_Scr_IDOsh_day18	11.8275	14.3885
A530072M11Rik	RIKEN cDNA gene A530072M11	1.42936	1.42936	Neutrophil_IDOsh_day18 up vs Neutrophil_Scr_IDOsh_day18	14	10
A530088E08Rik	RIKEN cDNA A530088E08 gene	1.24555	1.24555	Neutrophil_IDOsh_day18 up vs Neutrophil_Scr_IDOsh_day18	24.0644	19.7255
A630001G21Rik	RIKEN cDNA A630001G21 gene	1.17727	1.17727	Neutrophil_IDOsh_day18 up vs Neutrophil_Scr_IDOsh_day18	821	712
A630001O12Rik	RIKEN cDNA A630001O12 gene	0.659377	-1.51658	Neutrophil_IDOsh_day18 down vs Neutrophil_Scr_IDOsh_day18	31	48
A630019I02Rik	RIKEN cDNA A630019I02 gene	0.385189	-2.59613	Neutrophil_IDOsh_day18 down vs Neutrophil_Scr_IDOsh_day18	7.77411	20.6059
A630023P12Rik	RIKEN cDNA A630023P12 gene	1.82924	1.82924	Neutrophil_IDOsh_day18 up vs Neutrophil_Scr_IDOsh_day18	43	24
A630066F11Rik	RIKEN cDNA A630066F11 gene	1.59342	1.59342	Neutrophil_IDOsh_day18 up vs Neutrophil_Scr_IDOsh_day18	41.5639	26.6318
A630072M18Rik	RIKEN cDNA A630072M18 gene	0.859765	-1.16311	Neutrophil_IDOsh_day18 down vs Neutrophil_Scr_IDOsh_day18	398.974	473.782
A630075F10Rik	RIKEN cDNA A630075F10 gene	5.83395	5.83395	Neutrophil_IDOsh_day18 up vs Neutrophil_Scr_IDOsh_day18	1.99911	0.349854
A630089N07Rik	RIKEN cDNA A630089N07 gene	1.44137	1.44137	Neutrophil_IDOsh_day18 up vs Neutrophil_Scr_IDOsh_day18	24	17
A630095N17Rik	RIKEN cDNA A630095N17 gene	3.06291	3.06291	Neutrophil_IDOsh_day18 up vs Neutrophil_Scr_IDOsh_day18	3	1
A730006G06Rik	RIKEN cDNA A730006G06 gene	?	?	No change between Neutrophil_IDOsh_day18 and Neutrophil_Scr_IDOsh_day18	1	0
A730008H23Rik	RIKEN cDNA A730008H23 gene	0.574466	-1.74075	Neutrophil_IDOsh_day18 down vs Neutrophil_Scr_IDOsh_day18	136.113	241.906
A730013G03Rik	RIKEN cDNA A730013G03 gene	1.02097	1.02097	Neutrophil_IDOsh_day18 up vs Neutrophil_Scr_IDOsh_day18	1	1
A730017L22Rik	RIKEN cDNA A730017L22 gene	0.96318	-1.03823	Neutrophil_IDOsh_day18 down vs Neutrophil_Scr_IDOsh_day18	50	53
A730020E08Rik	RIKEN cDNA A730020E08 gene	?	?	No change between Neutrophil_IDOsh_day18 and Neutrophil_Scr_IDOsh_day18	0	1
A730035I17Rik	RIKEN cDNA A730035I17 gene	1.18615	1.18615	Neutrophil_IDOsh_day18 up vs Neutrophil_Scr_IDOsh_day18	4.81091	4.14097
A730036I17Rik	RIKEN cDNA A730036I17 gene	0.696116	-1.43654	Neutrophil_IDOsh_day18 down vs Neutrophil_Scr_IDOsh_day18	15	22
A730043L09Rik	RIKEN cDNA A730043L09 gene	0.510485	-1.95892	Neutrophil_IDOsh_day18 down vs Neutrophil_Scr_IDOsh_day18	1	2
A730063M14Rik	RIKEN cDNA A730063M14 gene	0.680647	-1.46919	Neutrophil_IDOsh_day18 down vs Neutrophil_Scr_IDOsh_day18	2	3
A730081D07Rik	RIKEN cDNA A730081D07 gene	1.08037	1.08037	Neutrophil_IDOsh_day18 up vs Neutrophil_Scr_IDOsh_day18	3.54896	3.35383
A730082K24Rik	RIKEN cDNA A730082K24 gene	?	?	No change between Neutrophil_IDOsh_day18 and Neutrophil_Scr_IDOsh_day18	0	1
A730085K08Rik	RIKEN cDNA A730085K08 gene	0.583412	-1.71406	Neutrophil_IDOsh_day18 down vs Neutrophil_Scr_IDOsh_day18	4	7
A730090N16Rik	RIKEN cDNA A730090N16 gene	8.16776	8.16776	Neutrophil_IDOsh_day18 up vs Neutrophil_Scr_IDOsh_day18	8	1
A830009L08Rik	RIKEN cDNA A830009L08 gene	0.255243	-3.91784	Neutrophil_IDOsh_day18 down vs Neutrophil_Scr_IDOsh_day18	2	8
A830010M20Rik	RIKEN cDNA A830010M20 gene	0.847028	-1.1806	Neutrophil_IDOsh_day18 down vs Neutrophil_Scr_IDOsh_day18	224	270
A830011K09Rik	RIKEN cDNA A830011K09 gene	?	?	No change between Neutrophil_IDOsh_day18 and Neutrophil_Scr_IDOsh_day18	1	0
A830018L16Rik	RIKEN cDNA A830018L16 gene	?	?	No change between Neutrophil_IDOsh_day18 and Neutrophil_Scr_IDOsh_day18	1	0
A830035O19Rik	RIKEN cDNA A830035O19 gene	0.871075	-1.14801	Neutrophil_IDOsh_day18 down vs Neutrophil_Scr_IDOsh_day18	219.347	257.093
A830052D11Rik	RIKEN cDNA A830052D11 gene	?	?	No change between Neutrophil_IDOsh_day18 and Neutrophil_Scr_IDOsh_day18	1	0
A830082N09Rik	RIKEN cDNA A830082N09 gene	0.867825	-1.15231	Neutrophil_IDOsh_day18 down vs Neutrophil_Scr_IDOsh_day18	34	40
A930001A20Rik	RIKEN cDNA A930001A20 gene	?	?	No change between Neutrophil_IDOsh_day18 and Neutrophil_Scr_IDOsh_day18	1	0
A930001C03Rik	RIKEN cDNA A930001C03 gene	0.61537	-1.62504	Neutrophil_IDOsh_day18 down vs Neutrophil_Scr_IDOsh_day18	5.17723	8.58963
A930002C04Rik	RIKEN cDNA A930002C04 gene	?	?	No change between Neutrophil_IDOsh_day18 and Neutrophil_Scr_IDOsh_day18	1	0
A930003A15Rik	RIKEN cDNA A930003A15 gene	?	?	No change between Neutrophil_IDOsh_day18 and Neutrophil_Scr_IDOsh_day18	0	1
A930004D18Rik	RIKEN cDNA A930004D18 gene	?	?	No change between Neutrophil_IDOsh_day18 and Neutrophil_Scr_IDOsh_day18	1	4.13756e-15
A930005H10Rik	RIKEN cDNA A930005H10 gene	1.17898	1.17898	Neutrophil_IDOsh_day18 up vs Neutrophil_Scr_IDOsh_day18	97	84
A930006K02Rik	RIKEN cDNA A930006K02 gene	0.770544	-1.29778	Neutrophil_IDOsh_day18 down vs Neutrophil_Scr_IDOsh_day18	40	53
A930007A09Rik	RIKEN cDNA A930007A09 gene	1.30069	1.30069	Neutrophil_IDOsh_day18 up vs Neutrophil_Scr_IDOsh_day18	93	73
A930007I19Rik	RIKEN cDNA A930007I19 gene	1.21092	1.21092	Neutrophil_IDOsh_day18 up vs Neutrophil_Scr_IDOsh_day18	51	43
A930011G23Rik	RIKEN cDNA A930011G23 gene	?	?	No change between Neutrophil_IDOsh_day18 and Neutrophil_Scr_IDOsh_day18	1	0
A930012L18Rik	RIKEN cDNA A930012L18 gene	?	?	No change between Neutrophil_IDOsh_day18 and Neutrophil_Scr_IDOsh_day18	0	1
A930013F10Rik	RIKEN cDNA A930013F10 gene	0.804401	-1.24316	Neutrophil_IDOsh_day18 down vs Neutrophil_Scr_IDOsh_day18	156	198
A930015D03Rik	RIKEN cDNA A930015D03 gene	0.0891646	-11.2152	Neutrophil_IDOsh_day18 down vs Neutrophil_Scr_IDOsh_day18	0.683452	7.8258
A930016O22Rik	RIKEN cDNA A930016O22 gene	3.23216	3.23216	Neutrophil_IDOsh_day18 up vs Neutrophil_Scr_IDOsh_day18	9	2.84291
A930017K11Rik	RIKEN cDNA A930017K11 gene	?	?	No change between Neutrophil_IDOsh_day18 and Neutrophil_Scr_IDOsh_day18	0	1
A930018P22Rik	RIKEN cDNA A930018P22 gene	?	?	No change between Neutrophil_IDOsh_day18 and Neutrophil_Scr_IDOsh_day18	1	0
A930019D19Rik	RIKEN cDNA A930019D19 gene	0.706826	-1.41478	Neutrophil_IDOsh_day18 down vs Neutrophil_Scr_IDOsh_day18	18	26
A930024E05Rik	RIKEN cDNA A930024E05 gene	0.994244	-1.00579	Neutrophil_IDOsh_day18 down vs Neutrophil_Scr_IDOsh_day18	186	191
A930031H19Rik	RIKEN cDNA A930031H19 gene	?	?	No change between Neutrophil_IDOsh_day18 and Neutrophil_Scr_IDOsh_day18	0	1
A930033H14Rik	RIKEN cDNA A930033H14 gene	0.408388	-2.44865	Neutrophil_IDOsh_day18 down vs Neutrophil_Scr_IDOsh_day18	6	15
A930037H05Rik	RIKEN cDNA A930037H05 gene	1.19243	1.19243	Neutrophil_IDOsh_day18 up vs Neutrophil_Scr_IDOsh_day18	306	262
A930041C12Rik	RIKEN cDNA A930041C12 gene	1.02097	1.02097	Neutrophil_IDOsh_day18 up vs Neutrophil_Scr_IDOsh_day18	7	7
AA388235	expressed sequence AA388235	0.838654	-1.19239	Neutrophil_IDOsh_day18 down vs Neutrophil_Scr_IDOsh_day18	69	84
AA413626	ribosomal protein L17 pseudogene	1.7867	1.7867	Neutrophil_IDOsh_day18 up vs Neutrophil_Scr_IDOsh_day18	7	4
AA414768	expressed sequence AA414768	1.06846	1.06846	Neutrophil_IDOsh_day18 up vs Neutrophil_Scr_IDOsh_day18	45	43
AA465934	expressed sequence AA465934	?	?	No change between Neutrophil_IDOsh_day18 and Neutrophil_Scr_IDOsh_day18	6.75125e-28	3.24444
AA467197	expressed sequence AA467197	2.04194	2.04194	Neutrophil_IDOsh_day18 up vs Neutrophil_Scr_IDOsh_day18	14	7
AA543186	expressed sequence AA543186	0.612582	-1.63243	Neutrophil_IDOsh_day18 down vs Neutrophil_Scr_IDOsh_day18	3	5
AA543401	myc-like oncogene, s-myc protein pseudogene	0.510485	-1.95892	Neutrophil_IDOsh_day18 down vs Neutrophil_Scr_IDOsh_day18	1	2
AA792892	expressed sequence AA792892	3.06291	3.06291	Neutrophil_IDOsh_day18 up vs Neutrophil_Scr_IDOsh_day18	3	1
AA986860	expressed sequence AA986860	0.660628	-1.51371	Neutrophil_IDOsh_day18 down vs Neutrophil_Scr_IDOsh_day18	11	17
AB124611	cDNA sequence AB124611	1.04861	1.04861	Neutrophil_IDOsh_day18 up vs Neutrophil_Scr_IDOsh_day18	683.002	665.002
AF067061	cDNA sequence AF067061	4.01403	4.01403	Neutrophil_IDOsh_day18 up vs Neutrophil_Scr_IDOsh_day18	11.7948	3
AF357399	snoRNA AF357399	1.31268	1.31268	Neutrophil_IDOsh_day18 up vs Neutrophil_Scr_IDOsh_day18	9	7
AF366264	cDNA sequence AF366264	1.85099	1.85099	Neutrophil_IDOsh_day18 up vs Neutrophil_Scr_IDOsh_day18	5.28927	2.91746
AI182371	expressed sequence AI182371	0.437559	-2.28541	Neutrophil_IDOsh_day18 down vs Neutrophil_Scr_IDOsh_day18	3	7
AI413582	expressed sequence AI413582	0.77965	-1.28263	Neutrophil_IDOsh_day18 down vs Neutrophil_Scr_IDOsh_day18	84	110
AI427809	expressed sequence AI427809	1.39223	1.39223	Neutrophil_IDOsh_day18 up vs Neutrophil_Scr_IDOsh_day18	15	11
AI429214	expressed sequence AI429214	1.02097	1.02097	Neutrophil_IDOsh_day18 up vs Neutrophil_Scr_IDOsh_day18	4	4
AI450353	expressed sequence AI450353	1.12707	1.12707	Neutrophil_IDOsh_day18 up vs Neutrophil_Scr_IDOsh_day18	99.1903	89.8529
AI463170	expressed sequence AI463170	2.04194	2.04194	Neutrophil_IDOsh_day18 up vs Neutrophil_Scr_IDOsh_day18	2	1
AI464131	expressed sequence AI464131	0.340324	-2.93838	Neutrophil_IDOsh_day18 down vs Neutrophil_Scr_IDOsh_day18	2	6
AI467606	expressed sequence AI467606	1.02931	1.02931	Neutrophil_IDOsh_day18 up vs Neutrophil_Scr_IDOsh_day18	494	490
AI504432	expressed sequence AI504432	1.15017	1.15017	Neutrophil_IDOsh_day18 up vs Neutrophil_Scr_IDOsh_day18	1273	1130
AI506816	expressed sequence AI506816	1.61313	1.61313	Neutrophil_IDOsh_day18 up vs Neutrophil_Scr_IDOsh_day18	79	50
AI593442	expressed sequence AI593442	1.02097	1.02097	Neutrophil_IDOsh_day18 up vs Neutrophil_Scr_IDOsh_day18	1	1
AI597479	expressed sequence AI597479	1.04099	1.04099	Neutrophil_IDOsh_day18 up vs Neutrophil_Scr_IDOsh_day18	208	204
AI662270	expressed sequence AI662270	0.955462	-1.04661	Neutrophil_IDOsh_day18 down vs Neutrophil_Scr_IDOsh_day18	598	639
AI837181	expressed sequence AI837181	1.017	1.017	Neutrophil_IDOsh_day18 up vs Neutrophil_Scr_IDOsh_day18	256	257
AI839979	expressed sequence AI839979	1.57786	1.57786	Neutrophil_IDOsh_day18 up vs Neutrophil_Scr_IDOsh_day18	34	22
AI847159	expressed sequence AI847159	0.453765	-2.20379	Neutrophil_IDOsh_day18 down vs Neutrophil_Scr_IDOsh_day18	4	9
AI854703	expressed sequence AI854703	0.603301	-1.65755	Neutrophil_IDOsh_day18 down vs Neutrophil_Scr_IDOsh_day18	13	22
AI987944	expressed sequence AI987944	0.812901	-1.23016	Neutrophil_IDOsh_day18 down vs Neutrophil_Scr_IDOsh_day18	162.463	204.047
AU019990	expressed sequence AU019990	1.53146	1.53146	Neutrophil_IDOsh_day18 up vs Neutrophil_Scr_IDOsh_day18	18	12
AU021063	expressed sequence AU021063	1	1	No change between Neutrophil_IDOsh_day18 and Neutrophil_Scr_IDOsh_day18	5.17152e-21	7.99666e-13
AU021092	expressed sequence AU021092	?	?	No change between Neutrophil_IDOsh_day18 and Neutrophil_Scr_IDOsh_day18	0	4
AU022252	expressed sequence AU022252	0.968162	-1.03289	Neutrophil_IDOsh_day18 down vs Neutrophil_Scr_IDOsh_day18	55	58
AU040320	expressed sequence AU040320	1.10361	1.10361	Neutrophil_IDOsh_day18 up vs Neutrophil_Scr_IDOsh_day18	684.234	633
AU040972	expressed sequence AU040972	1.73565	1.73565	Neutrophil_IDOsh_day18 up vs Neutrophil_Scr_IDOsh_day18	17	10
AU041133	expressed sequence AU041133	1.09549	1.09549	Neutrophil_IDOsh_day18 up vs Neutrophil_Scr_IDOsh_day18	147	137
AV039307	expressed sequence AV039307	0.891775	-1.12136	Neutrophil_IDOsh_day18 down vs Neutrophil_Scr_IDOsh_day18	11.6514	13.3394
AV051173	expressed sequence AV051173	1.09951	1.09951	Neutrophil_IDOsh_day18 up vs Neutrophil_Scr_IDOsh_day18	14	13
AW011738	expressed sequence AW011738	0.758314	-1.31871	Neutrophil_IDOsh_day18 down vs Neutrophil_Scr_IDOsh_day18	179	241
AW046200	expressed sequence AW046200	0.680647	-1.46919	Neutrophil_IDOsh_day18 down vs Neutrophil_Scr_IDOsh_day18	12	18
AW112010	expressed sequence AW112010	1.1983	1.1983	Neutrophil_IDOsh_day18 up vs Neutrophil_Scr_IDOsh_day18	223	190
AW146154	expressed sequence AW146154	0.726685	-1.37611	Neutrophil_IDOsh_day18 down vs Neutrophil_Scr_IDOsh_day18	40.5365	56.9525
AW209491	expressed sequence AW209491	0.786998	-1.27065	Neutrophil_IDOsh_day18 down vs Neutrophil_Scr_IDOsh_day18	37	48
AW549877	expressed sequence AW549877	1.16551	1.16551	Neutrophil_IDOsh_day18 up vs Neutrophil_Scr_IDOsh_day18	1774	1554
AW554918	expressed sequence AW554918	1.06024	1.06024	Neutrophil_IDOsh_day18 up vs Neutrophil_Scr_IDOsh_day18	324	312
AY074887	cDNA sequence AY074887	0.408388	-2.44865	Neutrophil_IDOsh_day18 down vs Neutrophil_Scr_IDOsh_day18	2	5
AY358078	cDNA sequence AY358078	2.05657	2.05657	Neutrophil_IDOsh_day18 up vs Neutrophil_Scr_IDOsh_day18	6.04299	3
AY512931	cDNA sequence AY512931	1.36129	1.36129	Neutrophil_IDOsh_day18 up vs Neutrophil_Scr_IDOsh_day18	4	3
AY702103	cDNA sequence AY702103	?	?	No change between Neutrophil_IDOsh_day18 and Neutrophil_Scr_IDOsh_day18	0	1
Aaas	achalasia, adrenocortical insufficiency, alacrimia	0.847028	-1.1806	Neutrophil_IDOsh_day18 down vs Neutrophil_Scr_IDOsh_day18	224	270
Aacs	acetoacetyl-CoA synthetase	0.856023	-1.16819	Neutrophil_IDOsh_day18 down vs Neutrophil_Scr_IDOsh_day18	301	359
Aadacl2	arylacetamide deacetylase like 2	?	?	No change between Neutrophil_IDOsh_day18 and Neutrophil_Scr_IDOsh_day18	1	0
Aaed1	AhpC/TSA antioxidant enzyme domain containing 1	0.966828	-1.03431	Neutrophil_IDOsh_day18 down vs Neutrophil_Scr_IDOsh_day18	125	132
Aagab	alpha- and gamma-adaptin binding protein	0.967318	-1.03379	Neutrophil_IDOsh_day18 down vs Neutrophil_Scr_IDOsh_day18	612.999	646.999
Aak1	AP2 associated kinase 1	1.06564	1.06564	Neutrophil_IDOsh_day18 up vs Neutrophil_Scr_IDOsh_day18	2720.02	2606
Aamdc	adipogenesis associated Mth938 domain containing	1.055	1.055	Neutrophil_IDOsh_day18 up vs Neutrophil_Scr_IDOsh_day18	31	30
Aamp	angio-associated migratory protein	0.97177	-1.02905	Neutrophil_IDOsh_day18 down vs Neutrophil_Scr_IDOsh_day18	553.003	581.001
Aanat	arylalkylamine N-acetyltransferase	0.453765	-2.20379	Neutrophil_IDOsh_day18 down vs Neutrophil_Scr_IDOsh_day18	4	9
Aar2	AAR2 splicing factor homolog	1.05981	1.05981	Neutrophil_IDOsh_day18 up vs Neutrophil_Scr_IDOsh_day18	381.998	368
Aars	alanyl-tRNA synthetase	0.807426	-1.2385	Neutrophil_IDOsh_day18 down vs Neutrophil_Scr_IDOsh_day18	639	808
Aars2	alanyl-tRNA synthetase 2, mitochondrial	1.26176	1.26176	Neutrophil_IDOsh_day18 up vs Neutrophil_Scr_IDOsh_day18	131	106
Aarsd1	alanyl-tRNA synthetase domain containing 1	0.841459	-1.18841	Neutrophil_IDOsh_day18 down vs Neutrophil_Scr_IDOsh_day18	75	91
Aasdh	aminoadipate-semialdehyde dehydrogenase	1.2124	1.2124	Neutrophil_IDOsh_day18 up vs Neutrophil_Scr_IDOsh_day18	190	160
Aasdhppt	aminoadipate-semialdehyde dehydrogenase-phosphopantetheinyl transferase	0.969921	-1.03101	Neutrophil_IDOsh_day18 down vs Neutrophil_Scr_IDOsh_day18	228	240
Aatf	apoptosis antagonizing transcription factor	0.842385	-1.18711	Neutrophil_IDOsh_day18 down vs Neutrophil_Scr_IDOsh_day18	250	303
Aatk	apoptosis-associated tyrosine kinase	1.63355	1.63355	Neutrophil_IDOsh_day18 up vs Neutrophil_Scr_IDOsh_day18	24	15
Abat	4-aminobutyrate aminotransferase	0.93219	-1.07274	Neutrophil_IDOsh_day18 down vs Neutrophil_Scr_IDOsh_day18	21	23
Abca1	ATP-binding cassette, sub-family A (ABC1), member 1	1.19317	1.19317	Neutrophil_IDOsh_day18 up vs Neutrophil_Scr_IDOsh_day18	3416	2923
Abca13	ATP-binding cassette, sub-family A (ABC1), member 13	3.79629	3.79629	Neutrophil_IDOsh_day18 up vs Neutrophil_Scr_IDOsh_day18	264	71
Abca17	ATP-binding cassette, sub-family A (ABC1), member 17	1.02243	1.02243	Neutrophil_IDOsh_day18 up vs Neutrophil_Scr_IDOsh_day18	2.01975	2.01688
Abca2	ATP-binding cassette, sub-family A (ABC1), member 2	1.13946	1.13946	Neutrophil_IDOsh_day18 up vs Neutrophil_Scr_IDOsh_day18	1481	1327
Abca3	ATP-binding cassette, sub-family A (ABC1), member 3	0.982032	-1.0183	Neutrophil_IDOsh_day18 down vs Neutrophil_Scr_IDOsh_day18	1136.79	1181.86
Abca4	ATP-binding cassette, sub-family A (ABC1), member 4	0.510485	-1.95892	Neutrophil_IDOsh_day18 down vs Neutrophil_Scr_IDOsh_day18	1	2
Abca5	ATP-binding cassette, sub-family A (ABC1), member 5	1.17303	1.17303	Neutrophil_IDOsh_day18 up vs Neutrophil_Scr_IDOsh_day18	54	47
Abca6	ATP-binding cassette, sub-family A (ABC1), member 6	1.33512	1.33512	Neutrophil_IDOsh_day18 up vs Neutrophil_Scr_IDOsh_day18	17	13
Abca7	ATP-binding cassette, sub-family A (ABC1), member 7	1.02734	1.02734	Neutrophil_IDOsh_day18 up vs Neutrophil_Scr_IDOsh_day18	1776	1764.99
Abca8a	ATP-binding cassette, sub-family A (ABC1), member 8a	?	?	No change between Neutrophil_IDOsh_day18 and Neutrophil_Scr_IDOsh_day18	0	1
Abca8b	ATP-binding cassette, sub-family A (ABC1), member 8b	0.680647	-1.46919	Neutrophil_IDOsh_day18 down vs Neutrophil_Scr_IDOsh_day18	6	9
Abca9	ATP-binding cassette, sub-family A (ABC1), member 9	1.53146	1.53146	Neutrophil_IDOsh_day18 up vs Neutrophil_Scr_IDOsh_day18	6	4
Abcb10	ATP-binding cassette, sub-family B (MDR/TAP), member 10	0.5766	-1.7343	Neutrophil_IDOsh_day18 down vs Neutrophil_Scr_IDOsh_day18	907	1606
Abcb11	ATP-binding cassette, sub-family B (MDR/TAP), member 11	?	?	No change between Neutrophil_IDOsh_day18 and Neutrophil_Scr_IDOsh_day18	0	1
Abcb1a	ATP-binding cassette, sub-family B (MDR/TAP), member 1A	1.15239	1.15239	Neutrophil_IDOsh_day18 up vs Neutrophil_Scr_IDOsh_day18	180.146	159.603
Abcb1b	ATP-binding cassette, sub-family B (MDR/TAP), member 1B	0.663486	-1.50719	Neutrophil_IDOsh_day18 down vs Neutrophil_Scr_IDOsh_day18	104.75	161.189
Abcb4	ATP-binding cassette, sub-family B (MDR/TAP), member 4	0.614281	-1.62792	Neutrophil_IDOsh_day18 down vs Neutrophil_Scr_IDOsh_day18	276.722	459.927
Abcb6	ATP-binding cassette, sub-family B (MDR/TAP), member 6	0.521705	-1.91679	Neutrophil_IDOsh_day18 down vs Neutrophil_Scr_IDOsh_day18	93	182
Abcb7	ATP-binding cassette, sub-family B (MDR/TAP), member 7	1.00511	1.00511	Neutrophil_IDOsh_day18 up vs Neutrophil_Scr_IDOsh_day18	1077	1094
Abcb8	ATP-binding cassette, sub-family B (MDR/TAP), member 8	0.589489	-1.69638	Neutrophil_IDOsh_day18 down vs Neutrophil_Scr_IDOsh_day18	97	168
Abcb9	ATP-binding cassette, sub-family B (MDR/TAP), member 9	0.962629	-1.03882	Neutrophil_IDOsh_day18 down vs Neutrophil_Scr_IDOsh_day18	165	175
Abcc1	ATP-binding cassette, sub-family C (CFTR/MRP), member 1	1.02994	1.02994	Neutrophil_IDOsh_day18 up vs Neutrophil_Scr_IDOsh_day18	804	797
Abcc10	ATP-binding cassette, sub-family C (CFTR/MRP), member 10	1.00085	1.00085	Neutrophil_IDOsh_day18 up vs Neutrophil_Scr_IDOsh_day18	199	203
Abcc2	ATP-binding cassette, sub-family C (CFTR/MRP), member 2	1.70162	1.70162	Neutrophil_IDOsh_day18 up vs Neutrophil_Scr_IDOsh_day18	10	6
Abcc3	ATP-binding cassette, sub-family C (CFTR/MRP), member 3	0.638107	-1.56714	Neutrophil_IDOsh_day18 down vs Neutrophil_Scr_IDOsh_day18	5	8
Abcc4	ATP-binding cassette, sub-family C (CFTR/MRP), member 4	1.1725	1.1725	Neutrophil_IDOsh_day18 up vs Neutrophil_Scr_IDOsh_day18	618.997	538.999
Abcc5	ATP-binding cassette, sub-family C (CFTR/MRP), member 5	1.01028	1.01028	Neutrophil_IDOsh_day18 up vs Neutrophil_Scr_IDOsh_day18	378	382
Abcc6	ATP-binding cassette, sub-family C (CFTR/MRP), member 6	1.02097	1.02097	Neutrophil_IDOsh_day18 up vs Neutrophil_Scr_IDOsh_day18	1	1
Abcc8	ATP-binding cassette, sub-family C (CFTR/MRP), member 8	?	?	No change between Neutrophil_IDOsh_day18 and Neutrophil_Scr_IDOsh_day18	2	0
Abcc9	ATP-binding cassette, sub-family C (CFTR/MRP), member 9	1.83775	1.83775	Neutrophil_IDOsh_day18 up vs Neutrophil_Scr_IDOsh_day18	18	10
Abcd1	ATP-binding cassette, sub-family D (ALD), member 1	1.01059	1.01059	Neutrophil_IDOsh_day18 up vs Neutrophil_Scr_IDOsh_day18	712.762	720.08
Abcd2	ATP-binding cassette, sub-family D (ALD), member 2	0.810771	-1.23339	Neutrophil_IDOsh_day18 down vs Neutrophil_Scr_IDOsh_day18	27	34
Abcd3	ATP-binding cassette, sub-family D (ALD), member 3	1.07064	1.07064	Neutrophil_IDOsh_day18 up vs Neutrophil_Scr_IDOsh_day18	194	185
Abcd4	ATP-binding cassette, sub-family D (ALD), member 4	1.00963	1.00963	Neutrophil_IDOsh_day18 up vs Neutrophil_Scr_IDOsh_day18	89	90
Abce1	ATP-binding cassette, sub-family E (OABP), member 1	0.969612	-1.03134	Neutrophil_IDOsh_day18 down vs Neutrophil_Scr_IDOsh_day18	1133	1193.01
Abcf1	ATP-binding cassette, sub-family F (GCN20), member 1	0.883133	-1.13233	Neutrophil_IDOsh_day18 down vs Neutrophil_Scr_IDOsh_day18	724	837
Abcf2	ATP-binding cassette, sub-family F (GCN20), member 2	0.853468	-1.17169	Neutrophil_IDOsh_day18 down vs Neutrophil_Scr_IDOsh_day18	428.001	512.001
Abcf3	ATP-binding cassette, sub-family F (GCN20), member 3	1.00325	1.00325	Neutrophil_IDOsh_day18 up vs Neutrophil_Scr_IDOsh_day18	453	461
Abcg1	ATP binding cassette subfamily G member 1	1.10789	1.10789	Neutrophil_IDOsh_day18 up vs Neutrophil_Scr_IDOsh_day18	1708	1574
Abcg2	ATP binding cassette subfamily G member 2 (Junior blood group)	0.487281	-2.0522	Neutrophil_IDOsh_day18 down vs Neutrophil_Scr_IDOsh_day18	168	352
Abcg3	ATP binding cassette subfamily G member 3	0.997634	-1.00237	Neutrophil_IDOsh_day18 down vs Neutrophil_Scr_IDOsh_day18	171	175
Abcg4	ATP binding cassette subfamily G member 4	0.268676	-3.72195	Neutrophil_IDOsh_day18 down vs Neutrophil_Scr_IDOsh_day18	30	114
Abcg5	ATP binding cassette subfamily G member 5	1.02097	1.02097	Neutrophil_IDOsh_day18 up vs Neutrophil_Scr_IDOsh_day18	1	1
Abcg8	ATP binding cassette subfamily G member 8	1.02097	1.02097	Neutrophil_IDOsh_day18 up vs Neutrophil_Scr_IDOsh_day18	8	8
Abhd1	abhydrolase domain containing 1	1.49033	1.49033	Neutrophil_IDOsh_day18 up vs Neutrophil_Scr_IDOsh_day18	16.719	11.4536
Abhd10	abhydrolase domain containing 10	0.961611	-1.03992	Neutrophil_IDOsh_day18 down vs Neutrophil_Scr_IDOsh_day18	162	172
Abhd11	abhydrolase domain containing 11	1.13796	1.13796	Neutrophil_IDOsh_day18 up vs Neutrophil_Scr_IDOsh_day18	214	192
Abhd11os	abhydrolase domain containing 11, opposite strand	0.765728	-1.30595	Neutrophil_IDOsh_day18 down vs Neutrophil_Scr_IDOsh_day18	3	4
Abhd12	abhydrolase domain containing 12	1.12089	1.12089	Neutrophil_IDOsh_day18 up vs Neutrophil_Scr_IDOsh_day18	359	326.999
Abhd13	abhydrolase domain containing 13	1.06855	1.06855	Neutrophil_IDOsh_day18 up vs Neutrophil_Scr_IDOsh_day18	539	514.999
Abhd14a	abhydrolase domain containing 14A	0.487281	-2.0522	Neutrophil_IDOsh_day18 down vs Neutrophil_Scr_IDOsh_day18	21	44
Abhd14b	abhydrolase domain containing 14b	0.423329	-2.36223	Neutrophil_IDOsh_day18 down vs Neutrophil_Scr_IDOsh_day18	17	41
Abhd15	abhydrolase domain containing 15	1.08103	1.08103	Neutrophil_IDOsh_day18 up vs Neutrophil_Scr_IDOsh_day18	54	51
Abhd16a	abhydrolase domain containing 16A	0.906255	-1.10344	Neutrophil_IDOsh_day18 down vs Neutrophil_Scr_IDOsh_day18	316	356
Abhd16b	abhydrolase domain containing 16B	0.392681	-2.5466	Neutrophil_IDOsh_day18 down vs Neutrophil_Scr_IDOsh_day18	5	13
Abhd17a	abhydrolase domain containing 17A	1.08192	1.08192	Neutrophil_IDOsh_day18 up vs Neutrophil_Scr_IDOsh_day18	497	469
Abhd17b	abhydrolase domain containing 17B	1.0479	1.0479	Neutrophil_IDOsh_day18 up vs Neutrophil_Scr_IDOsh_day18	1362	1327
Abhd17c	abhydrolase domain containing 17C	0.912549	-1.09583	Neutrophil_IDOsh_day18 down vs Neutrophil_Scr_IDOsh_day18	202	226
Abhd18	abhydrolase domain containing 18	1.07133	1.07133	Neutrophil_IDOsh_day18 up vs Neutrophil_Scr_IDOsh_day18	77.5741	73.9273
Abhd2	abhydrolase domain containing 2	1.03543	1.03543	Neutrophil_IDOsh_day18 up vs Neutrophil_Scr_IDOsh_day18	1074	1059
Abhd3	abhydrolase domain containing 3	2.55243	2.55243	Neutrophil_IDOsh_day18 up vs Neutrophil_Scr_IDOsh_day18	5	2
Abhd4	abhydrolase domain containing 4	0.857767	-1.16582	Neutrophil_IDOsh_day18 down vs Neutrophil_Scr_IDOsh_day18	226	269
Abhd5	abhydrolase domain containing 5	0.80165	-1.24743	Neutrophil_IDOsh_day18 down vs Neutrophil_Scr_IDOsh_day18	106	135
Abhd6	abhydrolase domain containing 6	1.09716	1.09716	Neutrophil_IDOsh_day18 up vs Neutrophil_Scr_IDOsh_day18	72	67
Abhd8	abhydrolase domain containing 8	0.957725	-1.04414	Neutrophil_IDOsh_day18 down vs Neutrophil_Scr_IDOsh_day18	212	226
Abi1	abl-interactor 1	1.01786	1.01786	Neutrophil_IDOsh_day18 up vs Neutrophil_Scr_IDOsh_day18	2006.92	2013.06
Abi2	abl-interactor 2	0.876988	-1.14027	Neutrophil_IDOsh_day18 down vs Neutrophil_Scr_IDOsh_day18	134	156
Abi3	ABI gene family, member 3	1.19281	1.19281	Neutrophil_IDOsh_day18 up vs Neutrophil_Scr_IDOsh_day18	808.294	691.848
Abi3bp	ABI gene family, member 3 (NESH) binding protein	1.07769	1.07769	Neutrophil_IDOsh_day18 up vs Neutrophil_Scr_IDOsh_day18	19	18
Abl1	c-abl oncogene 1, non-receptor tyrosine kinase	1.03043	1.03043	Neutrophil_IDOsh_day18 up vs Neutrophil_Scr_IDOsh_day18	1198	1187
Abl2	v-abl Abelson murine leukemia viral oncogene 2 (arg, Abelson-related gene)	1.0494	1.0494	Neutrophil_IDOsh_day18 up vs Neutrophil_Scr_IDOsh_day18	2878.98	2801
Ablim1	actin-binding LIM protein 1	1.11329	1.11329	Neutrophil_IDOsh_day18 up vs Neutrophil_Scr_IDOsh_day18	7599.69	6969.47
Ablim2	actin-binding LIM protein 2	0.850809	-1.17535	Neutrophil_IDOsh_day18 down vs Neutrophil_Scr_IDOsh_day18	5	6
Ablim3	actin binding LIM protein family, member 3	?	?	No change between Neutrophil_IDOsh_day18 and Neutrophil_Scr_IDOsh_day18	1	0
Abo	ABO blood group (transferase A, alpha 1-3-N-acetylgalactosaminyltransferase, transferase B, alpha 1-3-galactosyltransferase)	0.510485	-1.95892	Neutrophil_IDOsh_day18 down vs Neutrophil_Scr_IDOsh_day18	1	2
Abr	active BCR-related gene	0.956601	-1.04537	Neutrophil_IDOsh_day18 down vs Neutrophil_Scr_IDOsh_day18	743	792.997
Abra	actin-binding Rho activating protein	1.24172	1.24172	Neutrophil_IDOsh_day18 up vs Neutrophil_Scr_IDOsh_day18	45	37
Abracl	ABRA C-terminal like	0.903917	-1.1063	Neutrophil_IDOsh_day18 down vs Neutrophil_Scr_IDOsh_day18	139	157
Abraxas1	BRCA1 A complex subunit	1.20865	1.20865	Neutrophil_IDOsh_day18 up vs Neutrophil_Scr_IDOsh_day18	161	136
Abraxas2	BRISC complex subunit	1.00591	1.00591	Neutrophil_IDOsh_day18 up vs Neutrophil_Scr_IDOsh_day18	334	339
Abt1	activator of basal transcription 1	1.09787	1.09787	Neutrophil_IDOsh_day18 up vs Neutrophil_Scr_IDOsh_day18	414	385
Abtb1	ankyrin repeat and BTB (POZ) domain containing 1	1.00728	1.00728	Neutrophil_IDOsh_day18 up vs Neutrophil_Scr_IDOsh_day18	367.999	373
Abtb2	ankyrin repeat and BTB (POZ) domain containing 2	1.11191	1.11191	Neutrophil_IDOsh_day18 up vs Neutrophil_Scr_IDOsh_day18	917	842
Acaa1a	acetyl-Coenzyme A acyltransferase 1A	0.909593	-1.09939	Neutrophil_IDOsh_day18 down vs Neutrophil_Scr_IDOsh_day18	343	384.999
Acaa1b	acetyl-Coenzyme A acyltransferase 1B	1	1	No change between Neutrophil_IDOsh_day18 and Neutrophil_Scr_IDOsh_day18	3.02259e-26	1.65345e-29
Acaa2	acetyl-Coenzyme A acyltransferase 2 (mitochondrial 3-oxoacyl-Coenzyme A thiolase)	1.11655	1.11655	Neutrophil_IDOsh_day18 up vs Neutrophil_Scr_IDOsh_day18	257	235
Acaca	acetyl-Coenzyme A carboxylase alpha	0.937834	-1.06629	Neutrophil_IDOsh_day18 down vs Neutrophil_Scr_IDOsh_day18	643	700
Acacb	acetyl-Coenzyme A carboxylase beta	0.850809	-1.17535	Neutrophil_IDOsh_day18 down vs Neutrophil_Scr_IDOsh_day18	10	12
Acad10	acyl-Coenzyme A dehydrogenase family, member 10	1.23963	1.23963	Neutrophil_IDOsh_day18 up vs Neutrophil_Scr_IDOsh_day18	111.29	91.6599
Acad11	acyl-Coenzyme A dehydrogenase family, member 11	1.02097	1.02097	Neutrophil_IDOsh_day18 up vs Neutrophil_Scr_IDOsh_day18	148	148
Acad12	acyl-Coenzyme A dehydrogenase family, member 12	0.74285	-1.34617	Neutrophil_IDOsh_day18 down vs Neutrophil_Scr_IDOsh_day18	17.7097	24.3401
Acad8	acyl-Coenzyme A dehydrogenase family, member 8	0.974563	-1.0261	Neutrophil_IDOsh_day18 down vs Neutrophil_Scr_IDOsh_day18	63	66
Acad9	acyl-Coenzyme A dehydrogenase family, member 9	1.04411	1.04411	Neutrophil_IDOsh_day18 up vs Neutrophil_Scr_IDOsh_day18	361	353
Acadl	acyl-Coenzyme A dehydrogenase, long-chain	0.906736	-1.10286	Neutrophil_IDOsh_day18 down vs Neutrophil_Scr_IDOsh_day18	508	572
Acadm	acyl-Coenzyme A dehydrogenase, medium chain	1.01548	1.01548	Neutrophil_IDOsh_day18 up vs Neutrophil_Scr_IDOsh_day18	185	186
Acads	acyl-Coenzyme A dehydrogenase, short chain	1.13441	1.13441	Neutrophil_IDOsh_day18 up vs Neutrophil_Scr_IDOsh_day18	190	171
Acadsb	acyl-Coenzyme A dehydrogenase, short/branched chain	1.07166	1.07166	Neutrophil_IDOsh_day18 up vs Neutrophil_Scr_IDOsh_day18	148	141
Acadvl	acyl-Coenzyme A dehydrogenase, very long chain	0.979148	-1.0213	Neutrophil_IDOsh_day18 down vs Neutrophil_Scr_IDOsh_day18	398	415
Acap1	ArfGAP with coiled-coil, ankyrin repeat and PH domains 1	0.997244	-1.00276	Neutrophil_IDOsh_day18 down vs Neutrophil_Scr_IDOsh_day18	2690	2754
Acap2	ArfGAP with coiled-coil, ankyrin repeat and PH domains 2	1.06377	1.06377	Neutrophil_IDOsh_day18 up vs Neutrophil_Scr_IDOsh_day18	1914	1837
Acap3	ArfGAP with coiled-coil, ankyrin repeat and PH domains 3	1.0109	1.0109	Neutrophil_IDOsh_day18 up vs Neutrophil_Scr_IDOsh_day18	301	304
Acat1	acetyl-Coenzyme A acetyltransferase 1	0.892636	-1.12028	Neutrophil_IDOsh_day18 down vs Neutrophil_Scr_IDOsh_day18	313	358
Acat2	acetyl-Coenzyme A acetyltransferase 2	0.95577	-1.04628	Neutrophil_IDOsh_day18 down vs Neutrophil_Scr_IDOsh_day18	110.855	118.417
Acat3	acetyl-Coenzyme A acetyltransferase 3	0.497594	-2.00967	Neutrophil_IDOsh_day18 down vs Neutrophil_Scr_IDOsh_day18	41.5586	85.2706
Acbd3	acyl-Coenzyme A binding domain containing 3	1.07693	1.07693	Neutrophil_IDOsh_day18 up vs Neutrophil_Scr_IDOsh_day18	712	675
Acbd4	acyl-Coenzyme A binding domain containing 4	1.08478	1.08478	Neutrophil_IDOsh_day18 up vs Neutrophil_Scr_IDOsh_day18	85	80
Acbd5	acyl-Coenzyme A binding domain containing 5	1.05225	1.05225	Neutrophil_IDOsh_day18 up vs Neutrophil_Scr_IDOsh_day18	942.001	913.998
Acbd6	acyl-Coenzyme A binding domain containing 6	0.949323	-1.05338	Neutrophil_IDOsh_day18 down vs Neutrophil_Scr_IDOsh_day18	159	171
Accs	1-aminocyclopropane-1-carboxylate synthase (non-functional)	1.09138	1.09138	Neutrophil_IDOsh_day18 up vs Neutrophil_Scr_IDOsh_day18	93	87
Acd	adrenocortical dysplasia	0.901371	-1.10942	Neutrophil_IDOsh_day18 down vs Neutrophil_Scr_IDOsh_day18	309	350
Ace	angiotensin I converting enzyme (peptidyl-dipeptidase A) 1	0.680647	-1.46919	Neutrophil_IDOsh_day18 down vs Neutrophil_Scr_IDOsh_day18	18	27
Acer1	alkaline ceramidase 1	0.502434	-1.99031	Neutrophil_IDOsh_day18 down vs Neutrophil_Scr_IDOsh_day18	2.12139	4.31077
Acer2	alkaline ceramidase 2	1.17412	1.17412	Neutrophil_IDOsh_day18 up vs Neutrophil_Scr_IDOsh_day18	46	40
Acer3	alkaline ceramidase 3	0.721236	-1.38651	Neutrophil_IDOsh_day18 down vs Neutrophil_Scr_IDOsh_day18	77	109
Ache	acetylcholinesterase	0.360343	-2.77514	Neutrophil_IDOsh_day18 down vs Neutrophil_Scr_IDOsh_day18	42	119
Acin1	apoptotic chromatin condensation inducer 1	0.993748	-1.00629	Neutrophil_IDOsh_day18 down vs Neutrophil_Scr_IDOsh_day18	2245.24	2306.75
Ackr1	atypical chemokine receptor 1 (Duffy blood group)	0.593588	-1.68467	Neutrophil_IDOsh_day18 down vs Neutrophil_Scr_IDOsh_day18	25	43
Ackr2	atypical chemokine receptor 2	1.06236	1.06236	Neutrophil_IDOsh_day18 up vs Neutrophil_Scr_IDOsh_day18	77	74
Ackr3	atypical chemokine receptor 3	1.16154	1.16154	Neutrophil_IDOsh_day18 up vs Neutrophil_Scr_IDOsh_day18	157	138
Ackr4	atypical chemokine receptor 4	0.952906	-1.04942	Neutrophil_IDOsh_day18 down vs Neutrophil_Scr_IDOsh_day18	14	15
Acly	ATP citrate lyase	0.866496	-1.15407	Neutrophil_IDOsh_day18 down vs Neutrophil_Scr_IDOsh_day18	2243.96	2644
Acmsd	amino carboxymuconate semialdehyde decarboxylase	0.802191	-1.24659	Neutrophil_IDOsh_day18 down vs Neutrophil_Scr_IDOsh_day18	33	42
Acnat1	acyl-coenzyme A amino acid N-acyltransferase 1	1.02097	1.02097	Neutrophil_IDOsh_day18 up vs Neutrophil_Scr_IDOsh_day18	1	1
Aco1	aconitase 1	0.755581	-1.32349	Neutrophil_IDOsh_day18 down vs Neutrophil_Scr_IDOsh_day18	242	327
Aco2	aconitase 2, mitochondrial	0.899441	-1.1118	Neutrophil_IDOsh_day18 down vs Neutrophil_Scr_IDOsh_day18	722.866	820.537
Acod1	aconitate decarboxylase 1	1.45488	1.45488	Neutrophil_IDOsh_day18 up vs Neutrophil_Scr_IDOsh_day18	57	40
Acot1	acyl-CoA thioesterase 1	1.2088	1.2088	Neutrophil_IDOsh_day18 up vs Neutrophil_Scr_IDOsh_day18	5.11348	4.31892
Acot10	acyl-CoA thioesterase 10	0.93475	-1.0698	Neutrophil_IDOsh_day18 down vs Neutrophil_Scr_IDOsh_day18	103	112.501
Acot11	acyl-CoA thioesterase 11	0.783643	-1.27609	Neutrophil_IDOsh_day18 down vs Neutrophil_Scr_IDOsh_day18	65.8511	85.7942
Acot12	acyl-CoA thioesterase 12	0.505262	-1.97917	Neutrophil_IDOsh_day18 down vs Neutrophil_Scr_IDOsh_day18	1	2.02068
Acot13	acyl-CoA thioesterase 13	1.29585	1.29585	Neutrophil_IDOsh_day18 up vs Neutrophil_Scr_IDOsh_day18	99	78
Acot2	acyl-CoA thioesterase 2	1.11162	1.11162	Neutrophil_IDOsh_day18 up vs Neutrophil_Scr_IDOsh_day18	446.058	409.681
Acot6	acyl-CoA thioesterase 6	1.01492	1.01492	Neutrophil_IDOsh_day18 up vs Neutrophil_Scr_IDOsh_day18	28.8282	29
Acot7	acyl-CoA thioesterase 7	0.906111	-1.10362	Neutrophil_IDOsh_day18 down vs Neutrophil_Scr_IDOsh_day18	71	80
Acot8	acyl-CoA thioesterase 8	0.861967	-1.16014	Neutrophil_IDOsh_day18 down vs Neutrophil_Scr_IDOsh_day18	103	122
Acot9	acyl-CoA thioesterase 9	0.977275	-1.02325	Neutrophil_IDOsh_day18 down vs Neutrophil_Scr_IDOsh_day18	123	128.499
Acox1	acyl-Coenzyme A oxidase 1, palmitoyl	1.01327	1.01327	Neutrophil_IDOsh_day18 up vs Neutrophil_Scr_IDOsh_day18	395.498	398.504
Acox2	acyl-Coenzyme A oxidase 2, branched chain	3.06291	3.06291	Neutrophil_IDOsh_day18 up vs Neutrophil_Scr_IDOsh_day18	3	1
Acox3	acyl-Coenzyme A oxidase 3, pristanoyl	1.10447	1.10447	Neutrophil_IDOsh_day18 up vs Neutrophil_Scr_IDOsh_day18	1113.73	1029.53
Acoxl	acyl-Coenzyme A oxidase-like	0.79902	-1.25153	Neutrophil_IDOsh_day18 down vs Neutrophil_Scr_IDOsh_day18	36	46
Acp1	acid phosphatase 1, soluble	0.894203	-1.11831	Neutrophil_IDOsh_day18 down vs Neutrophil_Scr_IDOsh_day18	451	514.936
Acp2	acid phosphatase 2, lysosomal	0.908133	-1.10116	Neutrophil_IDOsh_day18 down vs Neutrophil_Scr_IDOsh_day18	130.315	146.507
Acp4	acid phosphatase 4	0.816777	-1.22433	Neutrophil_IDOsh_day18 down vs Neutrophil_Scr_IDOsh_day18	8	10
Acp5	acid phosphatase 5, tartrate resistant	1.05978	1.05978	Neutrophil_IDOsh_day18 up vs Neutrophil_Scr_IDOsh_day18	1091.99	1052
Acp6	acid phosphatase 6, lysophosphatidic	1.13345	1.13345	Neutrophil_IDOsh_day18 up vs Neutrophil_Scr_IDOsh_day18	131	118
Acpp	acid phosphatase, prostate	1.80724	1.80724	Neutrophil_IDOsh_day18 up vs Neutrophil_Scr_IDOsh_day18	154	87
Acr	acrosin prepropeptide	1.02097	1.02097	Neutrophil_IDOsh_day18 up vs Neutrophil_Scr_IDOsh_day18	1	1
Acrbp	proacrosin binding protein	1.43692	1.43692	Neutrophil_IDOsh_day18 up vs Neutrophil_Scr_IDOsh_day18	38	27
Acrv1	acrosomal vesicle protein 1	1.22516	1.22516	Neutrophil_IDOsh_day18 up vs Neutrophil_Scr_IDOsh_day18	12	10
Acsbg1	acyl-CoA synthetase bubblegum family member 1	1.24292	1.24292	Neutrophil_IDOsh_day18 up vs Neutrophil_Scr_IDOsh_day18	56	46
Acsbg2	acyl-CoA synthetase bubblegum family member 2	?	?	No change between Neutrophil_IDOsh_day18 and Neutrophil_Scr_IDOsh_day18	2	0
Acsf2	acyl-CoA synthetase family member 2	1.12933	1.12933	Neutrophil_IDOsh_day18 up vs Neutrophil_Scr_IDOsh_day18	667	603
Acsf3	acyl-CoA synthetase family member 3	0.711993	-1.40451	Neutrophil_IDOsh_day18 down vs Neutrophil_Scr_IDOsh_day18	106	152
Acsl1	acyl-CoA synthetase long-chain family member 1	0.87823	-1.13865	Neutrophil_IDOsh_day18 down vs Neutrophil_Scr_IDOsh_day18	1328.98	1544.99
Acsl3	acyl-CoA synthetase long-chain family member 3	1.17	1.17	Neutrophil_IDOsh_day18 up vs Neutrophil_Scr_IDOsh_day18	194.172	169.439
Acsl4	acyl-CoA synthetase long-chain family member 4	1.15119	1.15119	Neutrophil_IDOsh_day18 up vs Neutrophil_Scr_IDOsh_day18	831.007	737.003
Acsl5	acyl-CoA synthetase long-chain family member 5	0.812522	-1.23074	Neutrophil_IDOsh_day18 down vs Neutrophil_Scr_IDOsh_day18	764	960
Acsl6	acyl-CoA synthetase long-chain family member 6	0.510485	-1.95892	Neutrophil_IDOsh_day18 down vs Neutrophil_Scr_IDOsh_day18	2	4
Acsm2	acyl-CoA synthetase medium-chain family member 2	?	?	No change between Neutrophil_IDOsh_day18 and Neutrophil_Scr_IDOsh_day18	1	0
Acsm3	acyl-CoA synthetase medium-chain family member 3	?	?	No change between Neutrophil_IDOsh_day18 and Neutrophil_Scr_IDOsh_day18	1.67895e-24	2.37349
Acsm4	acyl-CoA synthetase medium-chain family member 4	0.464078	-2.15481	Neutrophil_IDOsh_day18 down vs Neutrophil_Scr_IDOsh_day18	10	22
Acss1	acyl-CoA synthetase short-chain family member 1	1.0265	1.0265	Neutrophil_IDOsh_day18 up vs Neutrophil_Scr_IDOsh_day18	1114	1108
Acss2	acyl-CoA synthetase short-chain family member 2	0.882187	-1.13355	Neutrophil_IDOsh_day18 down vs Neutrophil_Scr_IDOsh_day18	202.955	234.883
Acss2os	acyl-CoA synthetase short-chain family member 2, opposite strand	0.504133	-1.9836	Neutrophil_IDOsh_day18 down vs Neutrophil_Scr_IDOsh_day18	1.04534	2.11703
Acta1	actin, alpha 1, skeletal muscle	0.893011	-1.11981	Neutrophil_IDOsh_day18 down vs Neutrophil_Scr_IDOsh_day18	7.00539	8.00919
Acta2	actin, alpha 2, smooth muscle, aorta	1.26931	1.26931	Neutrophil_IDOsh_day18 up vs Neutrophil_Scr_IDOsh_day18	46	37
Actb	actin, beta	1.09314	1.09314	Neutrophil_IDOsh_day18 up vs Neutrophil_Scr_IDOsh_day18	55415.4	51757
Actbl2	actin, beta-like 2	?	?	No change between Neutrophil_IDOsh_day18 and Neutrophil_Scr_IDOsh_day18	1	0
Actc1	actin, alpha, cardiac muscle 1	?	?	No change between Neutrophil_IDOsh_day18 and Neutrophil_Scr_IDOsh_day18	1	0
Actg1	actin, gamma, cytoplasmic 1	1.0825	1.0825	Neutrophil_IDOsh_day18 up vs Neutrophil_Scr_IDOsh_day18	13280.4	12525.6
Actg2	actin, gamma 2, smooth muscle, enteric	0.510485	-1.95892	Neutrophil_IDOsh_day18 down vs Neutrophil_Scr_IDOsh_day18	3	6
Actl10	actin-like 10	0.928155	-1.07741	Neutrophil_IDOsh_day18 down vs Neutrophil_Scr_IDOsh_day18	10	11
Actl11	actin-like 11	?	?	No change between Neutrophil_IDOsh_day18 and Neutrophil_Scr_IDOsh_day18	1	0
Actl6a	actin-like 6A	0.880979	-1.1351	Neutrophil_IDOsh_day18 down vs Neutrophil_Scr_IDOsh_day18	365	423
Actl7a	actin-like 7a	0.771953	-1.29541	Neutrophil_IDOsh_day18 down vs Neutrophil_Scr_IDOsh_day18	31	41
Actl7b	actin-like 7b	0.71024	-1.40797	Neutrophil_IDOsh_day18 down vs Neutrophil_Scr_IDOsh_day18	16	23
Actn1	actinin, alpha 1	1.11443	1.11443	Neutrophil_IDOsh_day18 up vs Neutrophil_Scr_IDOsh_day18	1443.01	1321.99
Actn2	actinin alpha 2	1.08478	1.08478	Neutrophil_IDOsh_day18 up vs Neutrophil_Scr_IDOsh_day18	17	16
Actn3	actinin alpha 3	?	?	No change between Neutrophil_IDOsh_day18 and Neutrophil_Scr_IDOsh_day18	0	2
Actn4	actinin alpha 4	0.841581	-1.18824	Neutrophil_IDOsh_day18 down vs Neutrophil_Scr_IDOsh_day18	1525.44	1850.6
Actr10	ARP10 actin-related protein 10	1.03549	1.03549	Neutrophil_IDOsh_day18 up vs Neutrophil_Scr_IDOsh_day18	428	422
Actr1a	ARP1 actin-related protein 1A, centractin alpha	0.914012	-1.09408	Neutrophil_IDOsh_day18 down vs Neutrophil_Scr_IDOsh_day18	846	945
Actr1b	ARP1 actin-related protein 1B, centractin beta	0.978869	-1.02159	Neutrophil_IDOsh_day18 down vs Neutrophil_Scr_IDOsh_day18	372	388
Actr2	ARP2 actin-related protein 2	1.0721	1.0721	Neutrophil_IDOsh_day18 up vs Neutrophil_Scr_IDOsh_day18	5553.87	5289.01
Actr3	ARP3 actin-related protein 3	1.02759	1.02759	Neutrophil_IDOsh_day18 up vs Neutrophil_Scr_IDOsh_day18	4467.86	4439.1
Actr3b	ARP3 actin-related protein 3B	0.952906	-1.04942	Neutrophil_IDOsh_day18 down vs Neutrophil_Scr_IDOsh_day18	14	15
Actr5	ARP5 actin-related protein 5	1.12539	1.12539	Neutrophil_IDOsh_day18 up vs Neutrophil_Scr_IDOsh_day18	388	352
Actr6	ARP6 actin-related protein 6	1.22746	1.22746	Neutrophil_IDOsh_day18 up vs Neutrophil_Scr_IDOsh_day18	107	89
Actr8	ARP8 actin-related protein 8	1.08904	1.08904	Neutrophil_IDOsh_day18 up vs Neutrophil_Scr_IDOsh_day18	256	240
Actrt3	actin related protein T3	0.544518	-1.83649	Neutrophil_IDOsh_day18 down vs Neutrophil_Scr_IDOsh_day18	8	15
Acvr1	activin A receptor, type 1	1.53146	1.53146	Neutrophil_IDOsh_day18 up vs Neutrophil_Scr_IDOsh_day18	3	2
Acvr1b	activin A receptor, type 1B	1.06924	1.06924	Neutrophil_IDOsh_day18 up vs Neutrophil_Scr_IDOsh_day18	443	423
Acvr1c	activin A receptor, type IC	1.02097	1.02097	Neutrophil_IDOsh_day18 up vs Neutrophil_Scr_IDOsh_day18	1	1
Acvr2a	activin receptor IIA	1.04433	1.04433	Neutrophil_IDOsh_day18 up vs Neutrophil_Scr_IDOsh_day18	361.52	353.432
Acvr2b	activin receptor IIB	0.62829	-1.59162	Neutrophil_IDOsh_day18 down vs Neutrophil_Scr_IDOsh_day18	8	13
Acvrl1	activin A receptor, type II-like 1	0.962629	-1.03882	Neutrophil_IDOsh_day18 down vs Neutrophil_Scr_IDOsh_day18	66	70
Acy1	aminoacylase 1	0.93589	-1.0685	Neutrophil_IDOsh_day18 down vs Neutrophil_Scr_IDOsh_day18	55	60
Acyp1	acylphosphatase 1, erythrocyte (common) type	0.932191	-1.07274	Neutrophil_IDOsh_day18 down vs Neutrophil_Scr_IDOsh_day18	42	46
Acyp2	acylphosphatase 2, muscle type	0.408388	-2.44865	Neutrophil_IDOsh_day18 down vs Neutrophil_Scr_IDOsh_day18	2	5
Ada	adenosine deaminase	1.1531	1.1531	Neutrophil_IDOsh_day18 up vs Neutrophil_Scr_IDOsh_day18	95.9999	85
Adad1	adenosine deaminase domain containing 1 (testis specific)	?	?	No change between Neutrophil_IDOsh_day18 and Neutrophil_Scr_IDOsh_day18	0	2
Adal	adenosine deaminase-like	0.830911	-1.2035	Neutrophil_IDOsh_day18 down vs Neutrophil_Scr_IDOsh_day18	110.113	135.3
Adam10	a disintegrin and metallopeptidase domain 10	0.873885	-1.14432	Neutrophil_IDOsh_day18 down vs Neutrophil_Scr_IDOsh_day18	2329	2721
Adam11	a disintegrin and metallopeptidase domain 11	?	?	No change between Neutrophil_IDOsh_day18 and Neutrophil_Scr_IDOsh_day18	0	2
Adam12	a disintegrin and metallopeptidase domain 12 (meltrin alpha)	0.680647	-1.46919	Neutrophil_IDOsh_day18 down vs Neutrophil_Scr_IDOsh_day18	4	6
Adam15	a disintegrin and metallopeptidase domain 15 (metargidin)	1.17508	1.17508	Neutrophil_IDOsh_day18 up vs Neutrophil_Scr_IDOsh_day18	61	53
Adam17	a disintegrin and metallopeptidase domain 17	0.999996	-1	No change between Neutrophil_IDOsh_day18 and Neutrophil_Scr_IDOsh_day18	1094.78	1117.74
Adam18	a disintegrin and metallopeptidase domain 18	?	?	No change between Neutrophil_IDOsh_day18 and Neutrophil_Scr_IDOsh_day18	1	0
Adam19	a disintegrin and metallopeptidase domain 19 (meltrin beta)	1.00116	1.00116	Neutrophil_IDOsh_day18 up vs Neutrophil_Scr_IDOsh_day18	1818	1853.98
Adam1a	a disintegrin and metallopeptidase domain 1a	0.838245	-1.19297	Neutrophil_IDOsh_day18 down vs Neutrophil_Scr_IDOsh_day18	81.1095	98.7903
Adam1b	a disintegrin and metallopeptidase domain 1b	1.62612	1.62612	Neutrophil_IDOsh_day18 up vs Neutrophil_Scr_IDOsh_day18	9.89047	6.20979
Adam21	a disintegrin and metallopeptidase domain 21	0.706826	-1.41478	Neutrophil_IDOsh_day18 down vs Neutrophil_Scr_IDOsh_day18	9	13
Adam22	a disintegrin and metallopeptidase domain 22	0.970759	-1.03012	Neutrophil_IDOsh_day18 down vs Neutrophil_Scr_IDOsh_day18	58	61
Adam28	a disintegrin and metallopeptidase domain 28	1.62427	1.62427	Neutrophil_IDOsh_day18 up vs Neutrophil_Scr_IDOsh_day18	35	22
Adam3	a disintegrin and metallopeptidase domain 3 (cyritestin)	?	?	No change between Neutrophil_IDOsh_day18 and Neutrophil_Scr_IDOsh_day18	1	0
Adam30	a disintegrin and metallopeptidase domain 30	0.984068	-1.01619	Neutrophil_IDOsh_day18 down vs Neutrophil_Scr_IDOsh_day18	480	498
Adam32	a disintegrin and metallopeptidase domain 32	0.680647	-1.46919	Neutrophil_IDOsh_day18 down vs Neutrophil_Scr_IDOsh_day18	2	3
Adam33	a disintegrin and metallopeptidase domain 33	1.22516	1.22516	Neutrophil_IDOsh_day18 up vs Neutrophil_Scr_IDOsh_day18	12	10
Adam4	a disintegrin and metallopeptidase domain 4	1.06467	1.06467	Neutrophil_IDOsh_day18 up vs Neutrophil_Scr_IDOsh_day18	73.6698	70.6464
Adam6a	a disintegrin and metallopeptidase domain 6A	?	?	No change between Neutrophil_IDOsh_day18 and Neutrophil_Scr_IDOsh_day18	0	1.25343
Adam6b	a disintegrin and metallopeptidase domain 6B	0.991366	-1.00871	Neutrophil_IDOsh_day18 down vs Neutrophil_Scr_IDOsh_day18	25	25.7466
Adam8	a disintegrin and metallopeptidase domain 8	1.68924	1.68924	Neutrophil_IDOsh_day18 up vs Neutrophil_Scr_IDOsh_day18	182	110
Adam9	a disintegrin and metallopeptidase domain 9 (meltrin gamma)	1.15282	1.15282	Neutrophil_IDOsh_day18 up vs Neutrophil_Scr_IDOsh_day18	341	301.999
Adamdec1	ADAM-like, decysin 1	3.06291	3.06291	Neutrophil_IDOsh_day18 up vs Neutrophil_Scr_IDOsh_day18	3	1
Adamts1	a disintegrin-like and metallopeptidase (reprolysin type) with thrombospondin type 1 motif, 1	0.255243	-3.91784	Neutrophil_IDOsh_day18 down vs Neutrophil_Scr_IDOsh_day18	1	4
Adamts10	a disintegrin-like and metallopeptidase (reprolysin type) with thrombospondin type 1 motif, 10	1.01954	1.01954	Neutrophil_IDOsh_day18 up vs Neutrophil_Scr_IDOsh_day18	711.999	713.001
Adamts12	a disintegrin-like and metallopeptidase (reprolysin type) with thrombospondin type 1 motif, 12	1.02097	1.02097	Neutrophil_IDOsh_day18 up vs Neutrophil_Scr_IDOsh_day18	1	1
Adamts13	a disintegrin-like and metallopeptidase (reprolysin type) with thrombospondin type 1 motif, 13	1.10112	1.10112	Neutrophil_IDOsh_day18 up vs Neutrophil_Scr_IDOsh_day18	73.5641	68.2097
Adamts14	a disintegrin-like and metallopeptidase (reprolysin type) with thrombospondin type 1 motif, 14	0.816777	-1.22433	Neutrophil_IDOsh_day18 down vs Neutrophil_Scr_IDOsh_day18	44	55
Adamts17	a disintegrin-like and metallopeptidase (reprolysin type) with thrombospondin type 1 motif, 17	0.816777	-1.22433	Neutrophil_IDOsh_day18 down vs Neutrophil_Scr_IDOsh_day18	8	10
Adamts2	a disintegrin-like and metallopeptidase (reprolysin type) with thrombospondin type 1 motif, 2	0.340324	-2.93838	Neutrophil_IDOsh_day18 down vs Neutrophil_Scr_IDOsh_day18	2	6
Adamts20	a disintegrin-like and metallopeptidase (reprolysin type) with thrombospondin type 1 motif, 20	1.02097	1.02097	Neutrophil_IDOsh_day18 up vs Neutrophil_Scr_IDOsh_day18	1	1
Adamts3	a disintegrin-like and metallopeptidase (reprolysin type) with thrombospondin type 1 motif, 3	0.423329	-2.36223	Neutrophil_IDOsh_day18 down vs Neutrophil_Scr_IDOsh_day18	17	41
Adamts4	a disintegrin-like and metallopeptidase (reprolysin type) with thrombospondin type 1 motif, 4	1.02097	1.02097	Neutrophil_IDOsh_day18 up vs Neutrophil_Scr_IDOsh_day18	1	1
Adamts5	a disintegrin-like and metallopeptidase (reprolysin type) with thrombospondin type 1 motif, 5 (aggrecanase-2)	?	?	No change between Neutrophil_IDOsh_day18 and Neutrophil_Scr_IDOsh_day18	1	0
Adamts6	a disintegrin-like and metallopeptidase (reprolysin type) with thrombospondin type 1 motif, 6	1.05603	1.05603	Neutrophil_IDOsh_day18 up vs Neutrophil_Scr_IDOsh_day18	1235	1194
Adamts7	a disintegrin-like and metallopeptidase (reprolysin type) with thrombospondin type 1 motif, 7	1.02097	1.02097	Neutrophil_IDOsh_day18 up vs Neutrophil_Scr_IDOsh_day18	16	16
Adamts8	a disintegrin-like and metallopeptidase (reprolysin type) with thrombospondin type 1 motif, 8	0.408388	-2.44865	Neutrophil_IDOsh_day18 down vs Neutrophil_Scr_IDOsh_day18	2	5
Adamtsl1	ADAMTS-like 1	1.02097	1.02097	Neutrophil_IDOsh_day18 up vs Neutrophil_Scr_IDOsh_day18	1	1
Adamtsl2	ADAMTS-like 2	?	?	No change between Neutrophil_IDOsh_day18 and Neutrophil_Scr_IDOsh_day18	0	5
Adamtsl3	ADAMTS-like 3	1.02097	1.02097	Neutrophil_IDOsh_day18 up vs Neutrophil_Scr_IDOsh_day18	1	1
Adamtsl4	ADAMTS-like 4	1.57451	1.57451	Neutrophil_IDOsh_day18 up vs Neutrophil_Scr_IDOsh_day18	128	82.9999
Adamtsl5	ADAMTS-like 5	0.680647	-1.46919	Neutrophil_IDOsh_day18 down vs Neutrophil_Scr_IDOsh_day18	4	6
Adap1	ArfGAP with dual PH domains 1	1.14693	1.14693	Neutrophil_IDOsh_day18 up vs Neutrophil_Scr_IDOsh_day18	173	154
Adap2	ArfGAP with dual PH domains 2	?	?	No change between Neutrophil_IDOsh_day18 and Neutrophil_Scr_IDOsh_day18	0	2
Adar	adenosine deaminase, RNA-specific	1.01733	1.01733	Neutrophil_IDOsh_day18 up vs Neutrophil_Scr_IDOsh_day18	1678	1684
Adarb1	adenosine deaminase, RNA-specific, B1	1.37831	1.37831	Neutrophil_IDOsh_day18 up vs Neutrophil_Scr_IDOsh_day18	27	20
Adarb2	adenosine deaminase, RNA-specific, B2	1.11821	1.11821	Neutrophil_IDOsh_day18 up vs Neutrophil_Scr_IDOsh_day18	23	21
Adat1	adenosine deaminase, tRNA-specific 1	0.992225	-1.00784	Neutrophil_IDOsh_day18 down vs Neutrophil_Scr_IDOsh_day18	147.72	152
Adat2	adenosine deaminase, tRNA-specific 2	0.69871	-1.43121	Neutrophil_IDOsh_day18 down vs Neutrophil_Scr_IDOsh_day18	43	62.8325
Adat3	adenosine deaminase, tRNA-specific 3	0.877677	-1.13937	Neutrophil_IDOsh_day18 down vs Neutrophil_Scr_IDOsh_day18	49	57
Adck1	aarF domain containing kinase 1	0.726967	-1.37558	Neutrophil_IDOsh_day18 down vs Neutrophil_Scr_IDOsh_day18	135.596	190.434
Adck2	aarF domain containing kinase 2	1.04829	1.04829	Neutrophil_IDOsh_day18 up vs Neutrophil_Scr_IDOsh_day18	307	299
Adck5	aarF domain containing kinase 5	1.10848	1.10848	Neutrophil_IDOsh_day18 up vs Neutrophil_Scr_IDOsh_day18	114	105
Adcy1	adenylate cyclase 1	0.918874	-1.08829	Neutrophil_IDOsh_day18 down vs Neutrophil_Scr_IDOsh_day18	9	10
Adcy10	adenylate cyclase 10	1.02097	1.02097	Neutrophil_IDOsh_day18 up vs Neutrophil_Scr_IDOsh_day18	1	1
Adcy2	adenylate cyclase 2	?	?	No change between Neutrophil_IDOsh_day18 and Neutrophil_Scr_IDOsh_day18	1	0
Adcy3	adenylate cyclase 3	0.850356	-1.17598	Neutrophil_IDOsh_day18 down vs Neutrophil_Scr_IDOsh_day18	314	377
Adcy4	adenylate cyclase 4	0.93589	-1.0685	Neutrophil_IDOsh_day18 down vs Neutrophil_Scr_IDOsh_day18	11	12
Adcy5	adenylate cyclase 5	1.29942	1.29942	Neutrophil_IDOsh_day18 up vs Neutrophil_Scr_IDOsh_day18	14	11
Adcy6	adenylate cyclase 6	0.663519	-1.50712	Neutrophil_IDOsh_day18 down vs Neutrophil_Scr_IDOsh_day18	297	457
Adcy7	adenylate cyclase 7	1.04893	1.04893	Neutrophil_IDOsh_day18 up vs Neutrophil_Scr_IDOsh_day18	3302	3213.98
Adcy9	adenylate cyclase 9	0.993745	-1.00629	Neutrophil_IDOsh_day18 down vs Neutrophil_Scr_IDOsh_day18	73	74.9999
Adcyap1	adenylate cyclase activating polypeptide 1	?	?	No change between Neutrophil_IDOsh_day18 and Neutrophil_Scr_IDOsh_day18	1	0
Add1	adducin 1 (alpha)	0.967583	-1.0335	Neutrophil_IDOsh_day18 down vs Neutrophil_Scr_IDOsh_day18	3207.04	3383.99
Add2	adducin 2 (beta)	0.383616	-2.60677	Neutrophil_IDOsh_day18 down vs Neutrophil_Scr_IDOsh_day18	319	848.998
Add3	adducin 3 (gamma)	1.0471	1.0471	Neutrophil_IDOsh_day18 up vs Neutrophil_Scr_IDOsh_day18	4847.03	4726.06
Adgb	androglobin	?	?	No change between Neutrophil_IDOsh_day18 and Neutrophil_Scr_IDOsh_day18	1	0
Adgra2	adhesion G protein-coupled receptor A2	0.701917	-1.42467	Neutrophil_IDOsh_day18 down vs Neutrophil_Scr_IDOsh_day18	33	48
Adgra3	adhesion G protein-coupled receptor A3	1.27621	1.27621	Neutrophil_IDOsh_day18 up vs Neutrophil_Scr_IDOsh_day18	10	8
Adgrb1	adhesion G protein-coupled receptor B1	?	?	No change between Neutrophil_IDOsh_day18 and Neutrophil_Scr_IDOsh_day18	2	0
Adgrb2	adhesion G protein-coupled receptor B2	1.16682	1.16682	Neutrophil_IDOsh_day18 up vs Neutrophil_Scr_IDOsh_day18	8	7
Adgrd1	adhesion G protein-coupled receptor D1	1.02097	1.02097	Neutrophil_IDOsh_day18 up vs Neutrophil_Scr_IDOsh_day18	5	5
Adgre1	adhesion G protein-coupled receptor E1	1.03207	1.03207	Neutrophil_IDOsh_day18 up vs Neutrophil_Scr_IDOsh_day18	93	92
Adgre4	adhesion G protein-coupled receptor E4	0.96425	-1.03708	Neutrophil_IDOsh_day18 down vs Neutrophil_Scr_IDOsh_day18	34	36
Adgre5	adhesion G protein-coupled receptor E5	1.09472	1.09472	Neutrophil_IDOsh_day18 up vs Neutrophil_Scr_IDOsh_day18	6191.88	5774.77
Adgrf2	adhesion G protein-coupled receptor F2	1.02097	1.02097	Neutrophil_IDOsh_day18 up vs Neutrophil_Scr_IDOsh_day18	7	7
Adgrf3	adhesion G protein-coupled receptor F3	0.994103	-1.00593	Neutrophil_IDOsh_day18 down vs Neutrophil_Scr_IDOsh_day18	37	38
Adgrf4	adhesion G protein-coupled receptor F4	?	?	No change between Neutrophil_IDOsh_day18 and Neutrophil_Scr_IDOsh_day18	2	0
Adgrf5	adhesion G protein-coupled receptor F5	?	?	No change between Neutrophil_IDOsh_day18 and Neutrophil_Scr_IDOsh_day18	1	0
Adgrg1	adhesion G protein-coupled receptor G1	0.480249	-2.08226	Neutrophil_IDOsh_day18 down vs Neutrophil_Scr_IDOsh_day18	135	287
Adgrg2	adhesion G protein-coupled receptor G2	0.340324	-2.93838	Neutrophil_IDOsh_day18 down vs Neutrophil_Scr_IDOsh_day18	1	3
Adgrg3	adhesion G protein-coupled receptor G3	0.872466	-1.14618	Neutrophil_IDOsh_day18 down vs Neutrophil_Scr_IDOsh_day18	47	55
Adgrg4	adhesion G protein-coupled receptor G4	?	?	No change between Neutrophil_IDOsh_day18 and Neutrophil_Scr_IDOsh_day18	0	1
Adgrg5	adhesion G protein-coupled receptor G5	1.09987	1.09987	Neutrophil_IDOsh_day18 up vs Neutrophil_Scr_IDOsh_day18	237	220
Adgrg6	adhesion G protein-coupled receptor G6	5.10485	5.10485	Neutrophil_IDOsh_day18 up vs Neutrophil_Scr_IDOsh_day18	5	1
Adgrg7	adhesion G protein-coupled receptor G7	0.278447	-3.59135	Neutrophil_IDOsh_day18 down vs Neutrophil_Scr_IDOsh_day18	3	11
Adgrl1	adhesion G protein-coupled receptor L1	1.0053	1.0053	Neutrophil_IDOsh_day18 up vs Neutrophil_Scr_IDOsh_day18	449	456
Adgrl2	adhesion G protein-coupled receptor L2	0.844507	-1.18412	Neutrophil_IDOsh_day18 down vs Neutrophil_Scr_IDOsh_day18	67	81
Adgrl3	adhesion G protein-coupled receptor L3	?	?	No change between Neutrophil_IDOsh_day18 and Neutrophil_Scr_IDOsh_day18	0	1
Adgrl4	adhesion G protein-coupled receptor L4	0.306291	-3.26487	Neutrophil_IDOsh_day18 down vs Neutrophil_Scr_IDOsh_day18	12	40
Adgrv1	adhesion G protein-coupled receptor V1	?	?	No change between Neutrophil_IDOsh_day18 and Neutrophil_Scr_IDOsh_day18	1	0
Adh1	alcohol dehydrogenase 1 (class I)	0.437559	-2.28541	Neutrophil_IDOsh_day18 down vs Neutrophil_Scr_IDOsh_day18	3	7
Adh4	alcohol dehydrogenase 4 (class II), pi polypeptide	?	?	No change between Neutrophil_IDOsh_day18 and Neutrophil_Scr_IDOsh_day18	0	1
Adh5	alcohol dehydrogenase 5 (class III), chi polypeptide	1.04383	1.04383	Neutrophil_IDOsh_day18 up vs Neutrophil_Scr_IDOsh_day18	411.001	402
Adh6-ps1	alcohol dehydrogenase 6 (class V), pseudogene 1	?	?	No change between Neutrophil_IDOsh_day18 and Neutrophil_Scr_IDOsh_day18	0	2
Adh7	alcohol dehydrogenase 7 (class IV), mu or sigma polypeptide	?	?	No change between Neutrophil_IDOsh_day18 and Neutrophil_Scr_IDOsh_day18	0	1
Adhfe1	alcohol dehydrogenase, iron containing, 1	0.544518	-1.83649	Neutrophil_IDOsh_day18 down vs Neutrophil_Scr_IDOsh_day18	8	15
Adi1	acireductone dioxygenase 1	1.17335	1.17335	Neutrophil_IDOsh_day18 up vs Neutrophil_Scr_IDOsh_day18	308	268
Adig	adipogenin	0.408388	-2.44865	Neutrophil_IDOsh_day18 down vs Neutrophil_Scr_IDOsh_day18	2	5
Adipoq	adiponectin, C1Q and collagen domain containing	?	?	No change between Neutrophil_IDOsh_day18 and Neutrophil_Scr_IDOsh_day18	2	0
Adipor1	adiponectin receptor 1	1.04087	1.04087	Neutrophil_IDOsh_day18 up vs Neutrophil_Scr_IDOsh_day18	4336.97	4254.07
Adipor2	adiponectin receptor 2	1.03106	1.03106	Neutrophil_IDOsh_day18 up vs Neutrophil_Scr_IDOsh_day18	816.998	809.002
Adk	adenosine kinase	0.748423	-1.33614	Neutrophil_IDOsh_day18 down vs Neutrophil_Scr_IDOsh_day18	173	236
Adm	adrenomedullin	1.25017	1.25017	Neutrophil_IDOsh_day18 up vs Neutrophil_Scr_IDOsh_day18	60	49
Adnp	activity-dependent neuroprotective protein	0.99591	-1.00411	Neutrophil_IDOsh_day18 down vs Neutrophil_Scr_IDOsh_day18	879.161	901.283
Adnp2	ADNP homeobox 2	1.13271	1.13271	Neutrophil_IDOsh_day18 up vs Neutrophil_Scr_IDOsh_day18	517	466
Ado	2-aminoethanethiol (cysteamine) dioxygenase	0.986465	-1.01372	Neutrophil_IDOsh_day18 down vs Neutrophil_Scr_IDOsh_day18	486	503
Adora1	adenosine A1 receptor	1	1	No change between Neutrophil_IDOsh_day18 and Neutrophil_Scr_IDOsh_day18	6.84428e-29	0
Adora2a	adenosine A2a receptor	1.17729	1.17729	Neutrophil_IDOsh_day18 up vs Neutrophil_Scr_IDOsh_day18	241	209
Adora2b	adenosine A2b receptor	1.63355	1.63355	Neutrophil_IDOsh_day18 up vs Neutrophil_Scr_IDOsh_day18	40	25
Adora3	adenosine A3 receptor	0.593777	-1.68413	Neutrophil_IDOsh_day18 down vs Neutrophil_Scr_IDOsh_day18	4.07106	7
Adpgk	ADP-dependent glucokinase	1.28366	1.28366	Neutrophil_IDOsh_day18 up vs Neutrophil_Scr_IDOsh_day18	733.001	583
Adprh	ADP-ribosylarginine hydrolase	1.14373	1.14373	Neutrophil_IDOsh_day18 up vs Neutrophil_Scr_IDOsh_day18	382	341
Adprhl1	ADP-ribosylhydrolase like 1	?	?	No change between Neutrophil_IDOsh_day18 and Neutrophil_Scr_IDOsh_day18	0	1
Adprhl2	ADP-ribosylhydrolase like 2	1.11521	1.11521	Neutrophil_IDOsh_day18 up vs Neutrophil_Scr_IDOsh_day18	142	130
Adprm	ADP-ribose/CDP-alcohol diphosphatase, manganese dependent	1.10541	1.10541	Neutrophil_IDOsh_day18 up vs Neutrophil_Scr_IDOsh_day18	144	133
Adra1b	adrenergic receptor, alpha 1b	?	?	No change between Neutrophil_IDOsh_day18 and Neutrophil_Scr_IDOsh_day18	2	0
Adra1d	adrenergic receptor, alpha 1d	2.04194	2.04194	Neutrophil_IDOsh_day18 up vs Neutrophil_Scr_IDOsh_day18	2	1
Adra2a	adrenergic receptor, alpha 2a	0.909302	-1.09974	Neutrophil_IDOsh_day18 down vs Neutrophil_Scr_IDOsh_day18	57	64
Adra2b	adrenergic receptor, alpha 2b	0.946265	-1.05679	Neutrophil_IDOsh_day18 down vs Neutrophil_Scr_IDOsh_day18	38	41
Adrb1	adrenergic receptor, beta 1	2.72259	2.72259	Neutrophil_IDOsh_day18 up vs Neutrophil_Scr_IDOsh_day18	8	3
Adrb2	adrenergic receptor, beta 2	1.06983	1.06983	Neutrophil_IDOsh_day18 up vs Neutrophil_Scr_IDOsh_day18	1664	1588
Adrm1	adhesion regulating molecule 1	0.982752	-1.01755	Neutrophil_IDOsh_day18 down vs Neutrophil_Scr_IDOsh_day18	180	187
Adsl	adenylosuccinate lyase	1.04389	1.04389	Neutrophil_IDOsh_day18 up vs Neutrophil_Scr_IDOsh_day18	445.789	436
Adss	adenylosuccinate synthetase, non muscle	1.02097	1.02097	Neutrophil_IDOsh_day18 up vs Neutrophil_Scr_IDOsh_day18	970	970
Adssl1	adenylosuccinate synthetase like 1	1.31268	1.31268	Neutrophil_IDOsh_day18 up vs Neutrophil_Scr_IDOsh_day18	72	56
Adtrp	androgen dependent TFPI regulating protein	?	?	No change between Neutrophil_IDOsh_day18 and Neutrophil_Scr_IDOsh_day18	2	0
Aebp1	AE binding protein 1	2.04194	2.04194	Neutrophil_IDOsh_day18 up vs Neutrophil_Scr_IDOsh_day18	16	8
Aebp2	AE binding protein 2	0.921781	-1.08486	Neutrophil_IDOsh_day18 down vs Neutrophil_Scr_IDOsh_day18	1236	1369
Aen	apoptosis enhancing nuclease	0.87452	-1.14349	Neutrophil_IDOsh_day18 down vs Neutrophil_Scr_IDOsh_day18	209	244
Aes	amino-terminal enhancer of split	1.0421	1.0421	Neutrophil_IDOsh_day18 up vs Neutrophil_Scr_IDOsh_day18	1481.02	1450.99
Afap1	actin filament associated protein 1	1.20773	1.20773	Neutrophil_IDOsh_day18 up vs Neutrophil_Scr_IDOsh_day18	194	164
Afap1l1	actin filament associated protein 1-like 1	0.476453	-2.09884	Neutrophil_IDOsh_day18 down vs Neutrophil_Scr_IDOsh_day18	7	15
Afap1l2	actin filament associated protein 1-like 2	2.38226	2.38226	Neutrophil_IDOsh_day18 up vs Neutrophil_Scr_IDOsh_day18	7	3
Afdn	afadin, adherens junction formation factor	1.37969	1.37969	Neutrophil_IDOsh_day18 up vs Neutrophil_Scr_IDOsh_day18	50	37
Aff1	AF4/FMR2 family, member 1	1.09885	1.09885	Neutrophil_IDOsh_day18 up vs Neutrophil_Scr_IDOsh_day18	4513.98	4194.07
Aff2	AF4/FMR2 family, member 2	1.53146	1.53146	Neutrophil_IDOsh_day18 up vs Neutrophil_Scr_IDOsh_day18	3	2
Aff3	AF4/FMR2 family, member 3	1.07345	1.07345	Neutrophil_IDOsh_day18 up vs Neutrophil_Scr_IDOsh_day18	3907	3716
Aff4	AF4/FMR2 family, member 4	1.10911	1.10911	Neutrophil_IDOsh_day18 up vs Neutrophil_Scr_IDOsh_day18	5810.03	5348.31
Afg1l	AFG1 like ATPase	1.12223	1.12223	Neutrophil_IDOsh_day18 up vs Neutrophil_Scr_IDOsh_day18	133	121
Afg3l1	AFG3-like AAA ATPase 1	1.00648	1.00648	Neutrophil_IDOsh_day18 up vs Neutrophil_Scr_IDOsh_day18	486.002	493
Afg3l2	AFG3-like AAA ATPase 2	0.955273	-1.04682	Neutrophil_IDOsh_day18 down vs Neutrophil_Scr_IDOsh_day18	538	575
Afm	afamin	1.02097	1.02097	Neutrophil_IDOsh_day18 up vs Neutrophil_Scr_IDOsh_day18	1	1
Afmid	arylformamidase	0.806257	-1.2403	Neutrophil_IDOsh_day18 down vs Neutrophil_Scr_IDOsh_day18	205.321	260
Afp	alpha fetoprotein	1.18564	1.18564	Neutrophil_IDOsh_day18 up vs Neutrophil_Scr_IDOsh_day18	36	31
Aftph	aftiphilin	1.14347	1.14347	Neutrophil_IDOsh_day18 up vs Neutrophil_Scr_IDOsh_day18	1623.99	1450.01
Aga	aspartylglucosaminidase	1.07769	1.07769	Neutrophil_IDOsh_day18 up vs Neutrophil_Scr_IDOsh_day18	38	36
Agap1	ArfGAP with GTPase domain, ankyrin repeat and PH domain 1	0.917394	-1.09004	Neutrophil_IDOsh_day18 down vs Neutrophil_Scr_IDOsh_day18	62	69
Agap2	ArfGAP with GTPase domain, ankyrin repeat and PH domain 2	0.966074	-1.03512	Neutrophil_IDOsh_day18 down vs Neutrophil_Scr_IDOsh_day18	739.004	780.997
Agap3	ArfGAP with GTPase domain, ankyrin repeat and PH domain 3	1.05246	1.05246	Neutrophil_IDOsh_day18 up vs Neutrophil_Scr_IDOsh_day18	401	389.001
Agbl1	ATP/GTP binding protein-like 1	2.61624	2.61624	Neutrophil_IDOsh_day18 up vs Neutrophil_Scr_IDOsh_day18	41	16
[truncated: 16,847 more rows]
