# Supplementary material for: The Expression Profile of mRNA and tRNA Genes in Splenocytes and Neutrophils after In Vivo Delivery of Antitumor Short Hairpin RNA of Indoleamine 2,3- Dioxygenase
Source: Int J Mol Sci. 2020 Sep 13;21(18):6703. doi: 10.3390/ijms21186703 (PMC7555719; doi:10.3390/ijms21186703)
Supplement: Supplementary file 1 [file ijms-21-06703-s001.zip › tRNA.xlsx]

## Sheet: Total splenocytes
Probeset ID	MeanRatio(Total_IDOsh_day16 vs. Total_Scr_IDOsh_day16)	Fold-Change(Total_IDOsh_day16 vs. Total_Scr_IDOsh_day16)	Fold-Change(Total_IDOsh_day16 vs. Total_Scr_IDOsh_day16) (Description)	Reads_Total_IDOsh_day16	Reads_Total_Scr_IDOsh_day16
tRNA-Ala-AGC-3-1	?	?	No change between Total_IDOsh_day16 and Total_Scr_IDOsh_day16	1	0
tRNA-Ala-TGC-4-1	?	?	No change between Total_IDOsh_day16 and Total_Scr_IDOsh_day16	0	1
tRNA-Arg-ACG-3-1	2.28082	2.28082	Total_IDOsh_day16 up vs Total_Scr_IDOsh_day16	1	1
tRNA-Arg-ACG-3-2	?	?	No change between Total_IDOsh_day16 and Total_Scr_IDOsh_day16	0	1
tRNA-Arg-CCG-2-1	?	?	No change between Total_IDOsh_day16 and Total_Scr_IDOsh_day16	1	0
tRNA-Arg-CCG-3-1	?	?	No change between Total_IDOsh_day16 and Total_Scr_IDOsh_day16	0	1
tRNA-Asn-GTT-1-1	1	1	No change between Total_IDOsh_day16 and Total_Scr_IDOsh_day16	1.77636e-16	0
tRNA-Asn-GTT-3-1	1.14041	1.14041	Total_IDOsh_day16 up vs Total_Scr_IDOsh_day16	0.222222	0.444444
tRNA-Asn-GTT-3-2	1.14041	1.14041	Total_IDOsh_day16 up vs Total_Scr_IDOsh_day16	0.222222	0.444444
tRNA-Asn-GTT-3-3	1.14041	1.14041	Total_IDOsh_day16 up vs Total_Scr_IDOsh_day16	0.222222	0.444444
tRNA-Asn-GTT-3-4	1.14041	1.14041	Total_IDOsh_day16 up vs Total_Scr_IDOsh_day16	0.222222	0.444444
tRNA-Asn-GTT-3-5	1.14041	1.14041	Total_IDOsh_day16 up vs Total_Scr_IDOsh_day16	0.222222	0.444444
tRNA-Asn-GTT-3-6	1.14041	1.14041	Total_IDOsh_day16 up vs Total_Scr_IDOsh_day16	0.222222	0.444444
tRNA-Asn-GTT-3-7	1.14041	1.14041	Total_IDOsh_day16 up vs Total_Scr_IDOsh_day16	0.222222	0.444444
tRNA-Asn-GTT-3-8	1.14041	1.14041	Total_IDOsh_day16 up vs Total_Scr_IDOsh_day16	0.222222	0.444444
tRNA-Asn-GTT-3-9	1.14041	1.14041	Total_IDOsh_day16 up vs Total_Scr_IDOsh_day16	0.222222	0.444444
tRNA-Asp-GTC-1-1	0.282762	-3.53655	Total_IDOsh_day16 down vs Total_Scr_IDOsh_day16	0.198671	1.60253
tRNA-Asp-GTC-1-10	1.26327	1.26327	Total_IDOsh_day16 up vs Total_Scr_IDOsh_day16	8.69799	15.7041
tRNA-Asp-GTC-1-11	0.370179	-2.70139	Total_IDOsh_day16 down vs Total_Scr_IDOsh_day16	2.80073	17.2564
tRNA-Asp-GTC-1-12	0.0750202	-13.3297	Total_IDOsh_day16 down vs Total_Scr_IDOsh_day16	0.0291566	0.886442
tRNA-Asp-GTC-1-13	0.138038	-7.24437	Total_IDOsh_day16 down vs Total_Scr_IDOsh_day16	0.0291648	0.481893
tRNA-Asp-GTC-1-2	3.1469	3.1469	Total_IDOsh_day16 up vs Total_Scr_IDOsh_day16	7.28895	5.28292
tRNA-Asp-GTC-1-3	0.932549	-1.07233	Total_IDOsh_day16 down vs Total_Scr_IDOsh_day16	1.20526	2.9478
tRNA-Asp-GTC-1-4	0.285869	-3.49811	Total_IDOsh_day16 down vs Total_Scr_IDOsh_day16	0.202381	1.61471
tRNA-Asp-GTC-1-5	0.649922	-1.53865	Total_IDOsh_day16 down vs Total_Scr_IDOsh_day16	5.09497	17.8802
tRNA-Asp-GTC-1-6	0.157479	-6.35007	Total_IDOsh_day16 down vs Total_Scr_IDOsh_day16	0.202415	2.93166
tRNA-Asp-GTC-1-7	0.157447	-6.35133	Total_IDOsh_day16 down vs Total_Scr_IDOsh_day16	0.198705	2.87849
tRNA-Asp-GTC-1-8	0.145333	-6.88075	Total_IDOsh_day16 down vs Total_Scr_IDOsh_day16	0.0307379	0.482393
tRNA-Asp-GTC-1-9	0.434788	-2.29997	Total_IDOsh_day16 down vs Total_Scr_IDOsh_day16	4.02086	21.0927
tRNA-Asp-GTC-2-1	1.01849	1.01849	Total_IDOsh_day16 up vs Total_Scr_IDOsh_day16	4	8.95769
tRNA-Cys-GCA-3-1	?	?	No change between Total_IDOsh_day16 and Total_Scr_IDOsh_day16	0	0.2
tRNA-Cys-GCA-3-2	?	?	No change between Total_IDOsh_day16 and Total_Scr_IDOsh_day16	0	0.2
tRNA-Cys-GCA-3-3	?	?	No change between Total_IDOsh_day16 and Total_Scr_IDOsh_day16	0	0.2
tRNA-Cys-GCA-3-4	?	?	No change between Total_IDOsh_day16 and Total_Scr_IDOsh_day16	0	0.2
tRNA-Cys-GCA-7-1	?	?	No change between Total_IDOsh_day16 and Total_Scr_IDOsh_day16	0	0.2
tRNA-Gln-CTG-1-1	?	?	No change between Total_IDOsh_day16 and Total_Scr_IDOsh_day16	0	1
tRNA-Gln-CTG-2-1	?	?	No change between Total_IDOsh_day16 and Total_Scr_IDOsh_day16	0	0.333333
tRNA-Gln-CTG-2-2	?	?	No change between Total_IDOsh_day16 and Total_Scr_IDOsh_day16	0	0.333333
tRNA-Gln-CTG-2-3	?	?	No change between Total_IDOsh_day16 and Total_Scr_IDOsh_day16	0	0.333333
tRNA-Gln-CTG-2-4	?	?	No change between Total_IDOsh_day16 and Total_Scr_IDOsh_day16	0	0.333333
tRNA-Gln-CTG-3-1	?	?	No change between Total_IDOsh_day16 and Total_Scr_IDOsh_day16	0	0.333333
tRNA-Gln-CTG-3-2	?	?	No change between Total_IDOsh_day16 and Total_Scr_IDOsh_day16	0	0.333333
tRNA-Gln-CTG-3-3	?	?	No change between Total_IDOsh_day16 and Total_Scr_IDOsh_day16	0	0.333333
tRNA-Gln-CTG-4-1	?	?	No change between Total_IDOsh_day16 and Total_Scr_IDOsh_day16	0	0.333333
tRNA-Gln-CTG-5-1	?	?	No change between Total_IDOsh_day16 and Total_Scr_IDOsh_day16	0	0.333333
tRNA-Gln-CTG-7-1	?	?	No change between Total_IDOsh_day16 and Total_Scr_IDOsh_day16	0	2
tRNA-Gln-TTG-1-1	969534000	969534000	Total_IDOsh_day16 up vs Total_Scr_IDOsh_day16	0.666667	1.56833e-09
tRNA-Gln-TTG-3-1	969534000	969534000	Total_IDOsh_day16 up vs Total_Scr_IDOsh_day16	0.666667	1.56833e-09
tRNA-Gln-TTG-3-2	0.506849	-1.97297	Total_IDOsh_day16 down vs Total_Scr_IDOsh_day16	0.666667	3
tRNA-Glu-CTC-1-1	?	?	No change between Total_IDOsh_day16 and Total_Scr_IDOsh_day16	1	3.40023e-13
tRNA-Glu-CTC-1-2	?	?	No change between Total_IDOsh_day16 and Total_Scr_IDOsh_day16	1	3.40023e-13
tRNA-Glu-CTC-1-3	?	?	No change between Total_IDOsh_day16 and Total_Scr_IDOsh_day16	1	3.40023e-13
tRNA-Glu-CTC-1-4	0.0948878	-10.5388	Total_IDOsh_day16 down vs Total_Scr_IDOsh_day16	1	24.037
tRNA-Glu-CTC-1-5	?	?	No change between Total_IDOsh_day16 and Total_Scr_IDOsh_day16	1	3.40023e-13
tRNA-Glu-CTC-1-6	0.149109	-6.70648	Total_IDOsh_day16 down vs Total_Scr_IDOsh_day16	1	15.2963
tRNA-Glu-CTC-1-7	0.115974	-8.62262	Total_IDOsh_day16 down vs Total_Scr_IDOsh_day16	1	19.6667
tRNA-Glu-CTC-1-8	?	?	No change between Total_IDOsh_day16 and Total_Scr_IDOsh_day16	1	3.40023e-13
tRNA-Glu-CTC-1-9	?	?	No change between Total_IDOsh_day16 and Total_Scr_IDOsh_day16	1	3.40023e-13
tRNA-Glu-TTC-1-1	1140170	1140170	Total_IDOsh_day16 up vs Total_Scr_IDOsh_day16	0.003136	6.27332e-09
tRNA-Glu-TTC-1-2	3.13255	3.13255	Total_IDOsh_day16 up vs Total_Scr_IDOsh_day16	8.24059	6
tRNA-Glu-TTC-1-3	1140170	1140170	Total_IDOsh_day16 up vs Total_Scr_IDOsh_day16	0.003136	6.27332e-09
tRNA-Glu-TTC-1-4	1140170	1140170	Total_IDOsh_day16 up vs Total_Scr_IDOsh_day16	0.003136	6.27332e-09
tRNA-Glu-TTC-2-1	0.348459	-2.86978	Total_IDOsh_day16 down vs Total_Scr_IDOsh_day16	2.75	18
tRNA-Glu-TTC-2-2	3.17428e-05	-31503.2	Total_IDOsh_day16 down vs Total_Scr_IDOsh_day16	2.80872e-10	2.01816e-05
tRNA-Gly-CCC-1-1	1.71062	1.71062	Total_IDOsh_day16 up vs Total_Scr_IDOsh_day16	1.5	2
tRNA-Gly-CCC-1-2	1.71062	1.71062	Total_IDOsh_day16 up vs Total_Scr_IDOsh_day16	1.5	2
tRNA-Gly-CCC-5-1	1	1	No change between Total_IDOsh_day16 and Total_Scr_IDOsh_day16	5.48748e-42	0
tRNA-Gly-GCC-1-1	1.37691e-07	-7262630	Total_IDOsh_day16 down vs Total_Scr_IDOsh_day16	4.23579e-09	0.0701648
tRNA-Gly-GCC-1-2	0.0454071	-22.023	Total_IDOsh_day16 down vs Total_Scr_IDOsh_day16	6.92261e-07	3.47726e-05
tRNA-Gly-GCC-1-3	2.12011e-12	-471673000000	Total_IDOsh_day16 down vs Total_Scr_IDOsh_day16	8.21224e-12	8.8352
tRNA-Gly-GCC-2-1	0.0754089	-13.261	Total_IDOsh_day16 down vs Total_Scr_IDOsh_day16	0.212644	6.43165
tRNA-Gly-GCC-2-2	325.807	325.807	Total_IDOsh_day16 up vs Total_Scr_IDOsh_day16	0.00157084	1.09967e-05
tRNA-Gly-GCC-2-3	0.000199979	-5000.53	Total_IDOsh_day16 down vs Total_Scr_IDOsh_day16	5.89125e-06	0.0671915
tRNA-Gly-GCC-2-4	2477670	2477670	Total_IDOsh_day16 up vs Total_Scr_IDOsh_day16	2.81163	2.58826e-06
tRNA-Gly-GCC-2-5	4.92396	4.92396	Total_IDOsh_day16 up vs Total_Scr_IDOsh_day16	10.9689	5.08089
tRNA-Gly-GCC-2-6	1592.91	1592.91	Total_IDOsh_day16 up vs Total_Scr_IDOsh_day16	0.000555817	7.9585e-07
tRNA-Gly-GCC-2-7	3.5085e-05	-28502.2	Total_IDOsh_day16 down vs Total_Scr_IDOsh_day16	6.9144e-05	4.49495
tRNA-Gly-GCC-2-8	0.536798	-1.8629	Total_IDOsh_day16 down vs Total_Scr_IDOsh_day16	0.00463065	0.0196753
tRNA-Gly-GCC-3-1	0.000135929	-7356.77	Total_IDOsh_day16 down vs Total_Scr_IDOsh_day16	1.07921e-08	0.000181085
tRNA-Gly-GCC-4-1	0.0001472	-6793.46	Total_IDOsh_day16 down vs Total_Scr_IDOsh_day16	2.72117e-09	4.21636e-05
tRNA-Gly-TCC-1-1	0.015176	-65.8935	Total_IDOsh_day16 down vs Total_Scr_IDOsh_day16	0.0199612	3
tRNA-Gly-TCC-1-2	0.015176	-65.8935	Total_IDOsh_day16 down vs Total_Scr_IDOsh_day16	0.0199612	3
tRNA-Gly-TCC-1-3	7586160	7586160	Total_IDOsh_day16 up vs Total_Scr_IDOsh_day16	0.0199612	6.00146e-09
tRNA-Gly-TCC-1-4	7586160	7586160	Total_IDOsh_day16 up vs Total_Scr_IDOsh_day16	0.0199612	6.00146e-09
tRNA-Gly-TCC-1-5	2.64578	2.64578	Total_IDOsh_day16 up vs Total_Scr_IDOsh_day16	20.8802	18
tRNA-Gly-TCC-1-6	0.015176	-65.8935	Total_IDOsh_day16 down vs Total_Scr_IDOsh_day16	0.0199612	3
tRNA-Gly-TCC-1-7	7586160	7586160	Total_IDOsh_day16 up vs Total_Scr_IDOsh_day16	0.0199612	6.00146e-09
tRNA-Gly-TCC-2-1	1	1	No change between Total_IDOsh_day16 and Total_Scr_IDOsh_day16	2.90178e-21	0
tRNA-His-GTG-2-1	1	1	No change between Total_IDOsh_day16 and Total_Scr_IDOsh_day16	0	1.97373e-16
tRNA-His-GTG-2-2	1	1	No change between Total_IDOsh_day16 and Total_Scr_IDOsh_day16	0	1.97373e-16
tRNA-His-GTG-2-3	1	1	No change between Total_IDOsh_day16 and Total_Scr_IDOsh_day16	0	1.97373e-16
tRNA-His-GTG-2-4	1	1	No change between Total_IDOsh_day16 and Total_Scr_IDOsh_day16	0	1.97373e-16
tRNA-His-GTG-2-5	?	?	No change between Total_IDOsh_day16 and Total_Scr_IDOsh_day16	0	2
tRNA-His-GTG-2-6	1	1	No change between Total_IDOsh_day16 and Total_Scr_IDOsh_day16	0	1.97373e-16
tRNA-His-GTG-2-7	1	1	No change between Total_IDOsh_day16 and Total_Scr_IDOsh_day16	0	1.97373e-16
tRNA-His-GTG-2-8	1	1	No change between Total_IDOsh_day16 and Total_Scr_IDOsh_day16	0	1.97373e-16
tRNA-His-GTG-3-1	1	1	No change between Total_IDOsh_day16 and Total_Scr_IDOsh_day16	0	1.97373e-16
tRNA-Ile-AAT-1-1	1	1	No change between Total_IDOsh_day16 and Total_Scr_IDOsh_day16	3.50605e-31	4.64319e-25
tRNA-Ile-AAT-1-2	1	1	No change between Total_IDOsh_day16 and Total_Scr_IDOsh_day16	3.50605e-31	4.64319e-25
tRNA-Ile-AAT-1-3	?	?	No change between Total_IDOsh_day16 and Total_Scr_IDOsh_day16	1.33333	4.64319e-25
tRNA-Ile-AAT-1-4	1	1	No change between Total_IDOsh_day16 and Total_Scr_IDOsh_day16	3.50605e-31	4.64319e-25
tRNA-Ile-AAT-1-5	1	1	No change between Total_IDOsh_day16 and Total_Scr_IDOsh_day16	3.50605e-31	4.64319e-25
tRNA-Ile-AAT-1-6	?	?	No change between Total_IDOsh_day16 and Total_Scr_IDOsh_day16	3.50605e-31	1.5
tRNA-Ile-AAT-1-7	1	1	No change between Total_IDOsh_day16 and Total_Scr_IDOsh_day16	3.50605e-31	4.64319e-25
tRNA-Ile-AAT-1-8	?	?	No change between Total_IDOsh_day16 and Total_Scr_IDOsh_day16	1.33333	4.64319e-25
tRNA-Ile-AAT-3-1	2.0274	2.0274	Total_IDOsh_day16 up vs Total_Scr_IDOsh_day16	1.33333	1.5
tRNA-Leu-AAG-1-1	?	?	No change between Total_IDOsh_day16 and Total_Scr_IDOsh_day16	0.666667	3.55271e-16
tRNA-Leu-AAG-1-2	?	?	No change between Total_IDOsh_day16 and Total_Scr_IDOsh_day16	0.666667	3.55271e-16
tRNA-Leu-AAG-1-3	0.760274	-1.31532	Total_IDOsh_day16 down vs Total_Scr_IDOsh_day16	0.666667	2
tRNA-Leu-AAG-2-1	1	1	No change between Total_IDOsh_day16 and Total_Scr_IDOsh_day16	4.44088e-16	3.55271e-16
tRNA-Leu-AAG-3-1	1	1	No change between Total_IDOsh_day16 and Total_Scr_IDOsh_day16	0	3.55271e-16
tRNA-Leu-CAA-1-1	1	1	No change between Total_IDOsh_day16 and Total_Scr_IDOsh_day16	4.53184e-16	4.53184e-16
tRNA-Leu-CAA-2-1	2.28082	2.28082	Total_IDOsh_day16 up vs Total_Scr_IDOsh_day16	2	2
tRNA-Leu-CAA-3-1	1	1	No change between Total_IDOsh_day16 and Total_Scr_IDOsh_day16	2.52009e-16	2.52009e-16
tRNA-Leu-CAA-4-1	1	1	No change between Total_IDOsh_day16 and Total_Scr_IDOsh_day16	2.52009e-16	2.52009e-16
tRNA-Leu-CAG-1-1	1	1	No change between Total_IDOsh_day16 and Total_Scr_IDOsh_day16	3.55271e-16	0
tRNA-Leu-CAG-1-2	1	1	No change between Total_IDOsh_day16 and Total_Scr_IDOsh_day16	3.55271e-16	0
tRNA-Leu-CAG-1-3	1	1	No change between Total_IDOsh_day16 and Total_Scr_IDOsh_day16	3.55271e-16	0
tRNA-Leu-CAG-1-4	?	?	No change between Total_IDOsh_day16 and Total_Scr_IDOsh_day16	2	0
tRNA-Leu-CAG-1-5	1	1	No change between Total_IDOsh_day16 and Total_Scr_IDOsh_day16	3.55271e-16	0
tRNA-Leu-CAG-2-1	1	1	No change between Total_IDOsh_day16 and Total_Scr_IDOsh_day16	4.53184e-16	4.53184e-16
tRNA-Leu-CAG-2-2	1	1	No change between Total_IDOsh_day16 and Total_Scr_IDOsh_day16	4.53184e-16	4.53184e-16
tRNA-Leu-CAG-2-3	1	1	No change between Total_IDOsh_day16 and Total_Scr_IDOsh_day16	4.53184e-16	4.53184e-16
tRNA-Leu-TAG-3-1	?	?	No change between Total_IDOsh_day16 and Total_Scr_IDOsh_day16	3	0
tRNA-Lys-CTT-16-1	1	1	No change between Total_IDOsh_day16 and Total_Scr_IDOsh_day16	0	1.21233e-23
tRNA-Lys-CTT-2-1	?	?	No change between Total_IDOsh_day16 and Total_Scr_IDOsh_day16	0	4.5
tRNA-Lys-CTT-2-2	?	?	No change between Total_IDOsh_day16 and Total_Scr_IDOsh_day16	0	4.5
tRNA-Lys-CTT-3-1	243812000	243812000	Total_IDOsh_day16 up vs Total_Scr_IDOsh_day16	2	1.87097e-08
tRNA-Lys-CTT-3-2	?	?	No change between Total_IDOsh_day16 and Total_Scr_IDOsh_day16	0	1.87097e-08
tRNA-Lys-CTT-3-3	?	?	No change between Total_IDOsh_day16 and Total_Scr_IDOsh_day16	0	1.87097e-08
tRNA-Lys-CTT-3-4	?	?	No change between Total_IDOsh_day16 and Total_Scr_IDOsh_day16	0	3.25
tRNA-Lys-CTT-3-5	0.350896	-2.84985	Total_IDOsh_day16 down vs Total_Scr_IDOsh_day16	1	6.5
tRNA-Lys-CTT-3-6	?	?	No change between Total_IDOsh_day16 and Total_Scr_IDOsh_day16	0	3.25
tRNA-Lys-CTT-3-7	121906000	121906000	Total_IDOsh_day16 up vs Total_Scr_IDOsh_day16	1	1.87097e-08
tRNA-Lys-TTT-1-1	?	?	No change between Total_IDOsh_day16 and Total_Scr_IDOsh_day16	0	0.166667
tRNA-Lys-TTT-1-2	?	?	No change between Total_IDOsh_day16 and Total_Scr_IDOsh_day16	0	0.166667
tRNA-Lys-TTT-1-3	?	?	No change between Total_IDOsh_day16 and Total_Scr_IDOsh_day16	0	0.166667
tRNA-Lys-TTT-1-4	?	?	No change between Total_IDOsh_day16 and Total_Scr_IDOsh_day16	0	0.166667
tRNA-Lys-TTT-1-5	?	?	No change between Total_IDOsh_day16 and Total_Scr_IDOsh_day16	0	0.166667
tRNA-Lys-TTT-1-6	?	?	No change between Total_IDOsh_day16 and Total_Scr_IDOsh_day16	0	0.166667
tRNA-Met-CAT-1-1	?	?	No change between Total_IDOsh_day16 and Total_Scr_IDOsh_day16	0	0.5
tRNA-Met-CAT-1-2	?	?	No change between Total_IDOsh_day16 and Total_Scr_IDOsh_day16	0	0.5
tRNA-Met-CAT-2-1	2.28082	2.28082	Total_IDOsh_day16 up vs Total_Scr_IDOsh_day16	0.5	0.5
tRNA-Met-CAT-2-2	2.28082	2.28082	Total_IDOsh_day16 up vs Total_Scr_IDOsh_day16	0.5	0.5
tRNA-Phe-GAA-1-1	?	?	No change between Total_IDOsh_day16 and Total_Scr_IDOsh_day16	0	0.2
tRNA-Phe-GAA-1-2	?	?	No change between Total_IDOsh_day16 and Total_Scr_IDOsh_day16	0	0.2
tRNA-Phe-GAA-1-3	?	?	No change between Total_IDOsh_day16 and Total_Scr_IDOsh_day16	0	0.2
tRNA-Phe-GAA-1-4	?	?	No change between Total_IDOsh_day16 and Total_Scr_IDOsh_day16	0	0.2
tRNA-Phe-GAA-1-5	?	?	No change between Total_IDOsh_day16 and Total_Scr_IDOsh_day16	0	0.2
tRNA-Pro-AGG-1-3	?	?	No change between Total_IDOsh_day16 and Total_Scr_IDOsh_day16	0	1
tRNA-Pro-AGG-1-4	?	?	No change between Total_IDOsh_day16 and Total_Scr_IDOsh_day16	0	2
tRNA-SeC-TCA-1-1	1.43723	1.43723	Total_IDOsh_day16 up vs Total_Scr_IDOsh_day16	46	73
tRNA-Ser-AGA-1-1	1	1	No change between Total_IDOsh_day16 and Total_Scr_IDOsh_day16	0	1.97373e-16
tRNA-Ser-AGA-2-1	1	1	No change between Total_IDOsh_day16 and Total_Scr_IDOsh_day16	0	1.97373e-16
tRNA-Ser-AGA-2-2	1	1	No change between Total_IDOsh_day16 and Total_Scr_IDOsh_day16	0	1.97373e-16
tRNA-Ser-AGA-2-3	1	1	No change between Total_IDOsh_day16 and Total_Scr_IDOsh_day16	0	1.97373e-16
tRNA-Ser-AGA-2-4	1	1	No change between Total_IDOsh_day16 and Total_Scr_IDOsh_day16	0	1.97373e-16
tRNA-Ser-AGA-2-5	1	1	No change between Total_IDOsh_day16 and Total_Scr_IDOsh_day16	0	1.97373e-16
tRNA-Ser-AGA-2-6	1	1	No change between Total_IDOsh_day16 and Total_Scr_IDOsh_day16	0	1.97373e-16
tRNA-Ser-CGA-1-1	4.56164	4.56164	Total_IDOsh_day16 up vs Total_Scr_IDOsh_day16	2	1
tRNA-Ser-CGA-2-1	0.760274	-1.31532	Total_IDOsh_day16 down vs Total_Scr_IDOsh_day16	1	3
tRNA-Ser-GCT-1-1	1	1	No change between Total_IDOsh_day16 and Total_Scr_IDOsh_day16	4.44089e-16	9.70861e-16
tRNA-Ser-GCT-3-1	1	1	No change between Total_IDOsh_day16 and Total_Scr_IDOsh_day16	0	1.0348e-30
tRNA-Ser-GCT-4-1	?	?	No change between Total_IDOsh_day16 and Total_Scr_IDOsh_day16	4.44089e-16	6.58472e-07
tRNA-Ser-GCT-4-2	1.14041	1.14041	Total_IDOsh_day16 up vs Total_Scr_IDOsh_day16	2	4
tRNA-Ser-GCT-4-3	?	?	No change between Total_IDOsh_day16 and Total_Scr_IDOsh_day16	4.44089e-16	6.58472e-07
tRNA-Ser-TGA-2-1	1	1	No change between Total_IDOsh_day16 and Total_Scr_IDOsh_day16	0	1.97373e-16
tRNA-Ser-TGA-2-2	?	?	No change between Total_IDOsh_day16 and Total_Scr_IDOsh_day16	0	2
tRNA-Thr-AGT-1-1	?	?	No change between Total_IDOsh_day16 and Total_Scr_IDOsh_day16	0.25	0
tRNA-Thr-AGT-1-2	?	?	No change between Total_IDOsh_day16 and Total_Scr_IDOsh_day16	0.25	0
tRNA-Thr-AGT-1-3	?	?	No change between Total_IDOsh_day16 and Total_Scr_IDOsh_day16	0.25	0
tRNA-Thr-AGT-3-1	?	?	No change between Total_IDOsh_day16 and Total_Scr_IDOsh_day16	0.25	0
tRNA-Tyr-GTA-6-1	?	?	No change between Total_IDOsh_day16 and Total_Scr_IDOsh_day16	1	0
tRNA-Val-AAC-1-1	1	1	No change between Total_IDOsh_day16 and Total_Scr_IDOsh_day16	0	1.10543e-25
tRNA-Val-AAC-1-2	1	1	No change between Total_IDOsh_day16 and Total_Scr_IDOsh_day16	0	1.10543e-25
tRNA-Val-AAC-5-1	?	?	No change between Total_IDOsh_day16 and Total_Scr_IDOsh_day16	0	3
tRNA-Val-CAC-2-1	0.356382	-2.80598	Total_IDOsh_day16 down vs Total_Scr_IDOsh_day16	0.833333	5.33327
tRNA-Val-CAC-2-2	22345.9	22345.9	Total_IDOsh_day16 up vs Total_Scr_IDOsh_day16	0.833333	8.50576e-05
tRNA-Val-CAC-2-3	22345.9	22345.9	Total_IDOsh_day16 up vs Total_Scr_IDOsh_day16	0.833333	8.50576e-05
tRNA-Val-CAC-2-4	22345.9	22345.9	Total_IDOsh_day16 up vs Total_Scr_IDOsh_day16	0.833333	8.50576e-05
tRNA-Val-CAC-2-5	0.178193	-5.61191	Total_IDOsh_day16 down vs Total_Scr_IDOsh_day16	0.833333	10.6665
tRNA-Val-CAC-4-1	1310930	1310930	Total_IDOsh_day16 up vs Total_Scr_IDOsh_day16	0.833333	1.44988e-06
tRNA-Val-TAC-1-1	?	?	No change between Total_IDOsh_day16 and Total_Scr_IDOsh_day16	0	1
tRNA-Val-TAC-1-2	?	?	No change between Total_IDOsh_day16 and Total_Scr_IDOsh_day16	0	1
tRNA-Val-TAC-1-3	?	?	No change between Total_IDOsh_day16 and Total_Scr_IDOsh_day16	0	1
tRNA-iMet-CAT-1-1	0.997859	-1.00215	Total_IDOsh_day16 down vs Total_Scr_IDOsh_day16	0.125	0.285714
tRNA-iMet-CAT-1-2	0.997859	-1.00215	Total_IDOsh_day16 down vs Total_Scr_IDOsh_day16	0.125	0.285714
tRNA-iMet-CAT-1-3	0.997859	-1.00215	Total_IDOsh_day16 down vs Total_Scr_IDOsh_day16	0.125	0.285714
tRNA-iMet-CAT-1-4	0.997859	-1.00215	Total_IDOsh_day16 down vs Total_Scr_IDOsh_day16	0.125	0.285714
tRNA-iMet-CAT-1-5	0.997859	-1.00215	Total_IDOsh_day16 down vs Total_Scr_IDOsh_day16	0.125	0.285714
tRNA-iMet-CAT-1-6	0.997859	-1.00215	Total_IDOsh_day16 down vs Total_Scr_IDOsh_day16	0.125	0.285714
tRNA-iMet-CAT-1-7	0.997859	-1.00215	Total_IDOsh_day16 down vs Total_Scr_IDOsh_day16	0.125	0.285714
tRNA-iMet-CAT-2-1	?	?	No change between Total_IDOsh_day16 and Total_Scr_IDOsh_day16	0.125	2.53765e-16
tRNA-iMet-CAT-3-1	1	1	No change between Total_IDOsh_day16 and Total_Scr_IDOsh_day16	0	2.53765e-16

## Sheet: Splenic neutrophils
Probeset ID	MeanRatio(Neutrophil_IDOsh_day18 vs. Neutrophil_Scr_IDOsh_day18)	Fold-Change(Neutrophil_IDOsh_day18 vs. Neutrophil_Scr_IDOsh_day18)	Fold-Change(Neutrophil_IDOsh_day18 vs. Neutrophil_Scr_IDOsh_day18) (Description)	Reads_Neutrophil_IDOsh_day18	Reads_Neutrophil_Scr_IDOsh_day18
tRNA-Arg-ACG-1-3	?	?	No change between Neutrophil_IDOsh_day18 and Neutrophil_Scr_IDOsh_day18	0	1
tRNA-Arg-ACG-3-1	?	?	No change between Neutrophil_IDOsh_day18 and Neutrophil_Scr_IDOsh_day18	0	0.5
tRNA-Arg-ACG-3-2	4	4	Neutrophil_IDOsh_day18 up vs Neutrophil_Scr_IDOsh_day18	1	0.5
tRNA-Arg-CCT-4-1	2	2	Neutrophil_IDOsh_day18 up vs Neutrophil_Scr_IDOsh_day18	2	2
tRNA-Asn-GTT-3-1	?	?	No change between Neutrophil_IDOsh_day18 and Neutrophil_Scr_IDOsh_day18	1.97373e-16	0.333333
tRNA-Asn-GTT-3-2	?	?	No change between Neutrophil_IDOsh_day18 and Neutrophil_Scr_IDOsh_day18	1.97373e-16	0.333333
tRNA-Asn-GTT-3-3	?	?	No change between Neutrophil_IDOsh_day18 and Neutrophil_Scr_IDOsh_day18	1.97373e-16	0.333333
tRNA-Asn-GTT-3-4	12	12	Neutrophil_IDOsh_day18 up vs Neutrophil_Scr_IDOsh_day18	2	0.333333
tRNA-Asn-GTT-3-5	?	?	No change between Neutrophil_IDOsh_day18 and Neutrophil_Scr_IDOsh_day18	1.97373e-16	0.333333
tRNA-Asn-GTT-3-6	?	?	No change between Neutrophil_IDOsh_day18 and Neutrophil_Scr_IDOsh_day18	1.97373e-16	0.333333
tRNA-Asn-GTT-3-7	?	?	No change between Neutrophil_IDOsh_day18 and Neutrophil_Scr_IDOsh_day18	1.97373e-16	0.333333
tRNA-Asn-GTT-3-8	?	?	No change between Neutrophil_IDOsh_day18 and Neutrophil_Scr_IDOsh_day18	1.97373e-16	0.333333
tRNA-Asn-GTT-3-9	?	?	No change between Neutrophil_IDOsh_day18 and Neutrophil_Scr_IDOsh_day18	1.97373e-16	0.333333
tRNA-Asp-GTC-1-1	0.134198	-7.45169	Neutrophil_IDOsh_day18 down vs Neutrophil_Scr_IDOsh_day18	0.238678	3.55711
tRNA-Asp-GTC-1-10	3.92219	3.92219	Neutrophil_IDOsh_day18 up vs Neutrophil_Scr_IDOsh_day18	17.2309	8.78638
tRNA-Asp-GTC-1-11	2.86286	2.86286	Neutrophil_IDOsh_day18 up vs Neutrophil_Scr_IDOsh_day18	21.5907	15.0833
tRNA-Asp-GTC-1-12	0.0558889	-17.8926	Neutrophil_IDOsh_day18 down vs Neutrophil_Scr_IDOsh_day18	0.0318435	1.13953
tRNA-Asp-GTC-1-13	0.912236	-1.09621	Neutrophil_IDOsh_day18 down vs Neutrophil_Scr_IDOsh_day18	0.912496	2.00057
tRNA-Asp-GTC-1-2	0.134955	-7.40986	Neutrophil_IDOsh_day18 down vs Neutrophil_Scr_IDOsh_day18	0.439117	6.50759
tRNA-Asp-GTC-1-3	0.280395	-3.56639	Neutrophil_IDOsh_day18 down vs Neutrophil_Scr_IDOsh_day18	1.63054	11.6303
tRNA-Asp-GTC-1-4	3.17977	3.17977	Neutrophil_IDOsh_day18 up vs Neutrophil_Scr_IDOsh_day18	5.93958	3.73585
tRNA-Asp-GTC-1-5	1.71388	1.71388	Neutrophil_IDOsh_day18 up vs Neutrophil_Scr_IDOsh_day18	14.4973	16.9176
tRNA-Asp-GTC-1-6	64.0569	64.0569	Neutrophil_IDOsh_day18 up vs Neutrophil_Scr_IDOsh_day18	11.0309	0.34441
tRNA-Asp-GTC-1-7	0.139848	-7.15064	Neutrophil_IDOsh_day18 down vs Neutrophil_Scr_IDOsh_day18	0.462954	6.62084
tRNA-Asp-GTC-1-8	0.103334	-9.67732	Neutrophil_IDOsh_day18 down vs Neutrophil_Scr_IDOsh_day18	0.0325163	0.629342
tRNA-Asp-GTC-1-9	1.0987	1.0987	Neutrophil_IDOsh_day18 up vs Neutrophil_Scr_IDOsh_day18	10.0635	18.3189
tRNA-Asp-GTC-2-1	2.14885	2.14885	Neutrophil_IDOsh_day18 up vs Neutrophil_Scr_IDOsh_day18	16.8989	15.7283
tRNA-Gln-CTG-1-1	?	?	No change between Neutrophil_IDOsh_day18 and Neutrophil_Scr_IDOsh_day18	0	1
tRNA-Gln-CTG-2-1	1.75	1.75	Neutrophil_IDOsh_day18 up vs Neutrophil_Scr_IDOsh_day18	0.25	0.285714
tRNA-Gln-CTG-2-2	1.75	1.75	Neutrophil_IDOsh_day18 up vs Neutrophil_Scr_IDOsh_day18	0.25	0.285714
tRNA-Gln-CTG-2-3	1.75	1.75	Neutrophil_IDOsh_day18 up vs Neutrophil_Scr_IDOsh_day18	0.25	0.285714
tRNA-Gln-CTG-2-4	1.75	1.75	Neutrophil_IDOsh_day18 up vs Neutrophil_Scr_IDOsh_day18	0.25	0.285714
tRNA-Gln-CTG-3-1	?	?	No change between Neutrophil_IDOsh_day18 and Neutrophil_Scr_IDOsh_day18	2.53765e-16	0.285714
tRNA-Gln-CTG-3-2	?	?	No change between Neutrophil_IDOsh_day18 and Neutrophil_Scr_IDOsh_day18	2.53765e-16	0.285714
tRNA-Gln-CTG-3-3	?	?	No change between Neutrophil_IDOsh_day18 and Neutrophil_Scr_IDOsh_day18	2.53765e-16	0.285714
tRNA-Gln-CTG-4-1	?	?	No change between Neutrophil_IDOsh_day18 and Neutrophil_Scr_IDOsh_day18	2	1.97373e-16
tRNA-Gln-CTG-5-1	1	1	No change between Neutrophil_IDOsh_day18 and Neutrophil_Scr_IDOsh_day18	0	1.97373e-16
tRNA-Gln-CTG-7-1	?	?	No change between Neutrophil_IDOsh_day18 and Neutrophil_Scr_IDOsh_day18	0	1
tRNA-Gln-TTG-1-1	?	?	No change between Neutrophil_IDOsh_day18 and Neutrophil_Scr_IDOsh_day18	2.53765e-16	7.55096e-07
tRNA-Gln-TTG-3-1	?	?	No change between Neutrophil_IDOsh_day18 and Neutrophil_Scr_IDOsh_day18	2.53765e-16	7.55096e-07
tRNA-Gln-TTG-3-2	?	?	No change between Neutrophil_IDOsh_day18 and Neutrophil_Scr_IDOsh_day18	2.53765e-16	4
tRNA-Glu-CTC-1-1	8016240	8016240	Neutrophil_IDOsh_day18 up vs Neutrophil_Scr_IDOsh_day18	0.00036603	9.13217e-11
tRNA-Glu-CTC-1-2	8016240	8016240	Neutrophil_IDOsh_day18 up vs Neutrophil_Scr_IDOsh_day18	0.00036603	9.13217e-11
tRNA-Glu-CTC-1-3	8016240	8016240	Neutrophil_IDOsh_day18 up vs Neutrophil_Scr_IDOsh_day18	0.00036603	9.13217e-11
tRNA-Glu-CTC-1-4	0.936125	-1.06823	Neutrophil_IDOsh_day18 down vs Neutrophil_Scr_IDOsh_day18	5.99971	12.8182
tRNA-Glu-CTC-1-5	47497900	47497900	Neutrophil_IDOsh_day18 up vs Neutrophil_Scr_IDOsh_day18	0.00036603	1.54126e-11
tRNA-Glu-CTC-1-6	1.56016	1.56016	Neutrophil_IDOsh_day18 up vs Neutrophil_Scr_IDOsh_day18	11.999	15.3818
tRNA-Glu-CTC-1-7	1.27649	1.27649	Neutrophil_IDOsh_day18 up vs Neutrophil_Scr_IDOsh_day18	11.999	18.8
tRNA-Glu-CTC-1-8	8016240	8016240	Neutrophil_IDOsh_day18 up vs Neutrophil_Scr_IDOsh_day18	0.00036603	9.13217e-11
tRNA-Glu-CTC-1-9	8016240	8016240	Neutrophil_IDOsh_day18 up vs Neutrophil_Scr_IDOsh_day18	0.00036603	9.13217e-11
tRNA-Glu-CTC-2-1	?	?	No change between Neutrophil_IDOsh_day18 and Neutrophil_Scr_IDOsh_day18	0	1
tRNA-Glu-TTC-1-1	32.2007	32.2007	Neutrophil_IDOsh_day18 up vs Neutrophil_Scr_IDOsh_day18	2.26528e-06	1.40698e-07
tRNA-Glu-TTC-1-2	2.29565	2.29565	Neutrophil_IDOsh_day18 up vs Neutrophil_Scr_IDOsh_day18	12	10.4545
tRNA-Glu-TTC-1-3	113719000	113719000	Neutrophil_IDOsh_day18 up vs Neutrophil_Scr_IDOsh_day18	8	1.40698e-07
tRNA-Glu-TTC-1-4	32.2007	32.2007	Neutrophil_IDOsh_day18 up vs Neutrophil_Scr_IDOsh_day18	2.26528e-06	1.40698e-07
tRNA-Glu-TTC-2-1	0.637681	-1.56818	Neutrophil_IDOsh_day18 down vs Neutrophil_Scr_IDOsh_day18	4	12.5455
tRNA-Glu-TTC-2-2	199.852	199.852	Neutrophil_IDOsh_day18 up vs Neutrophil_Scr_IDOsh_day18	2.26528e-06	2.26696e-08
tRNA-Glu-TTC-3-1	?	?	No change between Neutrophil_IDOsh_day18 and Neutrophil_Scr_IDOsh_day18	1	0
tRNA-Gly-CCC-1-1	1.66665	1.66665	Neutrophil_IDOsh_day18 up vs Neutrophil_Scr_IDOsh_day18	4.99996	6
tRNA-Gly-CCC-1-2	1.18937e-05	-84077.9	Neutrophil_IDOsh_day18 down vs Neutrophil_Scr_IDOsh_day18	3.56812e-05	6
tRNA-Gly-GCC-1-1	2.1711e-06	-460597	Neutrophil_IDOsh_day18 down vs Neutrophil_Scr_IDOsh_day18	8.30151e-12	7.6473e-06
tRNA-Gly-GCC-1-2	2.27886	2.27886	Neutrophil_IDOsh_day18 up vs Neutrophil_Scr_IDOsh_day18	9.45219	8.29555
tRNA-Gly-GCC-1-3	1.23294	1.23294	Neutrophil_IDOsh_day18 up vs Neutrophil_Scr_IDOsh_day18	2.68163	4.34996
tRNA-Gly-GCC-2-1	276093000000	276093000000	Neutrophil_IDOsh_day18 up vs Neutrophil_Scr_IDOsh_day18	5.12954	3.71578e-11
tRNA-Gly-GCC-2-2	1.00069e-05	-99931.4	Neutrophil_IDOsh_day18 down vs Neutrophil_Scr_IDOsh_day18	1.41752e-05	2.83309
tRNA-Gly-GCC-2-3	3641.1	3641.1	Neutrophil_IDOsh_day18 up vs Neutrophil_Scr_IDOsh_day18	3.17897	0.00174616
tRNA-Gly-GCC-2-4	0.808725	-1.23651	Neutrophil_IDOsh_day18 down vs Neutrophil_Scr_IDOsh_day18	1.98329e-06	4.90474e-06
tRNA-Gly-GCC-2-5	395629000	395629000	Neutrophil_IDOsh_day18 up vs Neutrophil_Scr_IDOsh_day18	2.94764	1.4901e-08
tRNA-Gly-GCC-2-6	8.35639e-06	-119669	Neutrophil_IDOsh_day18 down vs Neutrophil_Scr_IDOsh_day18	1.7872e-05	4.27745
tRNA-Gly-GCC-2-7	0.044387	-22.5291	Neutrophil_IDOsh_day18 down vs Neutrophil_Scr_IDOsh_day18	8.51546e-06	0.000383692
tRNA-Gly-GCC-2-8	0.000394128	-2537.25	Neutrophil_IDOsh_day18 down vs Neutrophil_Scr_IDOsh_day18	2.55772e-07	0.00129791
tRNA-Gly-GCC-3-1	1.81676	1.81676	Neutrophil_IDOsh_day18 up vs Neutrophil_Scr_IDOsh_day18	3.17897	3.49961
tRNA-Gly-GCC-4-1	1.09549	1.09549	Neutrophil_IDOsh_day18 up vs Neutrophil_Scr_IDOsh_day18	6.431	11.7409
tRNA-Gly-TCC-1-1	2.05257	2.05257	Neutrophil_IDOsh_day18 up vs Neutrophil_Scr_IDOsh_day18	7.99293	7.78822
tRNA-Gly-TCC-1-2	0.000725928	-1377.55	Neutrophil_IDOsh_day18 down vs Neutrophil_Scr_IDOsh_day18	0.00282684	7.78822
tRNA-Gly-TCC-1-3	1.23157	1.23157	Neutrophil_IDOsh_day18 up vs Neutrophil_Scr_IDOsh_day18	0.00282684	0.00459064
tRNA-Gly-TCC-1-4	0.000725928	-1377.55	Neutrophil_IDOsh_day18 down vs Neutrophil_Scr_IDOsh_day18	0.00282684	7.78822
tRNA-Gly-TCC-1-5	2.05257	2.05257	Neutrophil_IDOsh_day18 up vs Neutrophil_Scr_IDOsh_day18	7.99293	7.78822
tRNA-Gly-TCC-1-6	1.23157	1.23157	Neutrophil_IDOsh_day18 up vs Neutrophil_Scr_IDOsh_day18	0.00282684	0.00459064
tRNA-Gly-TCC-1-7	1.23157	1.23157	Neutrophil_IDOsh_day18 up vs Neutrophil_Scr_IDOsh_day18	0.00282684	0.00459064
tRNA-Gly-TCC-2-1	?	?	No change between Neutrophil_IDOsh_day18 and Neutrophil_Scr_IDOsh_day18	1.77636e-15	1.83333
tRNA-His-GTG-2-1	1	1	No change between Neutrophil_IDOsh_day18 and Neutrophil_Scr_IDOsh_day18	1.97373e-16	1.97373e-16
tRNA-His-GTG-2-2	1	1	No change between Neutrophil_IDOsh_day18 and Neutrophil_Scr_IDOsh_day18	1.97373e-16	1.97373e-16
tRNA-His-GTG-2-3	1	1	No change between Neutrophil_IDOsh_day18 and Neutrophil_Scr_IDOsh_day18	1.97373e-16	1.97373e-16
tRNA-His-GTG-2-4	2	2	Neutrophil_IDOsh_day18 up vs Neutrophil_Scr_IDOsh_day18	2	2
tRNA-His-GTG-2-5	1	1	No change between Neutrophil_IDOsh_day18 and Neutrophil_Scr_IDOsh_day18	1.97373e-16	1.97373e-16
tRNA-His-GTG-2-6	1	1	No change between Neutrophil_IDOsh_day18 and Neutrophil_Scr_IDOsh_day18	1.97373e-16	1.97373e-16
tRNA-His-GTG-2-7	1	1	No change between Neutrophil_IDOsh_day18 and Neutrophil_Scr_IDOsh_day18	1.97373e-16	1.97373e-16
tRNA-His-GTG-2-8	1	1	No change between Neutrophil_IDOsh_day18 and Neutrophil_Scr_IDOsh_day18	1.97373e-16	1.97373e-16
tRNA-His-GTG-3-1	1	1	No change between Neutrophil_IDOsh_day18 and Neutrophil_Scr_IDOsh_day18	1.97373e-16	1.97373e-16
tRNA-Ile-AAT-1-1	12713600	12713600	Neutrophil_IDOsh_day18 up vs Neutrophil_Scr_IDOsh_day18	1.6	2.51699e-07
tRNA-Ile-AAT-1-2	?	?	No change between Neutrophil_IDOsh_day18 and Neutrophil_Scr_IDOsh_day18	4.47107e-22	2.51699e-07
tRNA-Ile-AAT-1-3	?	?	No change between Neutrophil_IDOsh_day18 and Neutrophil_Scr_IDOsh_day18	4.47107e-22	2.51699e-07
tRNA-Ile-AAT-1-4	?	?	No change between Neutrophil_IDOsh_day18 and Neutrophil_Scr_IDOsh_day18	4.47107e-22	2.51699e-07
tRNA-Ile-AAT-1-5	?	?	No change between Neutrophil_IDOsh_day18 and Neutrophil_Scr_IDOsh_day18	4.47107e-22	2.51699e-07
tRNA-Ile-AAT-1-6	0.8	-1.25	Neutrophil_IDOsh_day18 down vs Neutrophil_Scr_IDOsh_day18	1.6	4
tRNA-Ile-AAT-1-7	?	?	No change between Neutrophil_IDOsh_day18 and Neutrophil_Scr_IDOsh_day18	4.47107e-22	2.51699e-07
tRNA-Ile-AAT-1-8	?	?	No change between Neutrophil_IDOsh_day18 and Neutrophil_Scr_IDOsh_day18	4.47107e-22	2.51699e-07
tRNA-Ile-AAT-3-1	38140900	38140900	Neutrophil_IDOsh_day18 up vs Neutrophil_Scr_IDOsh_day18	4.8	2.51699e-07
tRNA-Ile-TAT-3-1	?	?	No change between Neutrophil_IDOsh_day18 and Neutrophil_Scr_IDOsh_day18	0	1
tRNA-Leu-AAG-1-1	0.25	-4	Neutrophil_IDOsh_day18 down vs Neutrophil_Scr_IDOsh_day18	0.5	4
tRNA-Leu-AAG-1-2	0.5	-2	Neutrophil_IDOsh_day18 down vs Neutrophil_Scr_IDOsh_day18	0.5	2
tRNA-Leu-AAG-1-3	?	?	No change between Neutrophil_IDOsh_day18 and Neutrophil_Scr_IDOsh_day18	0.5	1.40113e-15
tRNA-Leu-AAG-2-1	?	?	No change between Neutrophil_IDOsh_day18 and Neutrophil_Scr_IDOsh_day18	0.5	1.67155e-24
tRNA-Leu-AAG-3-1	1	1	No change between Neutrophil_IDOsh_day18 and Neutrophil_Scr_IDOsh_day18	3.55271e-16	1.67155e-24
tRNA-Leu-CAA-2-1	4	4	Neutrophil_IDOsh_day18 up vs Neutrophil_Scr_IDOsh_day18	2	1
tRNA-Leu-CAG-1-1	?	?	No change between Neutrophil_IDOsh_day18 and Neutrophil_Scr_IDOsh_day18	2.83161e-07	0
tRNA-Leu-CAG-1-2	?	?	No change between Neutrophil_IDOsh_day18 and Neutrophil_Scr_IDOsh_day18	2.83161e-07	0
tRNA-Leu-CAG-1-3	?	?	No change between Neutrophil_IDOsh_day18 and Neutrophil_Scr_IDOsh_day18	2.83161e-07	0
tRNA-Leu-CAG-1-4	?	?	No change between Neutrophil_IDOsh_day18 and Neutrophil_Scr_IDOsh_day18	2.83161e-07	0
tRNA-Leu-CAG-1-5	?	?	No change between Neutrophil_IDOsh_day18 and Neutrophil_Scr_IDOsh_day18	2.83161e-07	0
tRNA-Leu-CAG-2-1	?	?	No change between Neutrophil_IDOsh_day18 and Neutrophil_Scr_IDOsh_day18	1.33333	5.92119e-16
tRNA-Leu-CAG-2-2	?	?	No change between Neutrophil_IDOsh_day18 and Neutrophil_Scr_IDOsh_day18	1.33333	5.92119e-16
tRNA-Leu-CAG-2-3	1.33333	1.33333	Neutrophil_IDOsh_day18 up vs Neutrophil_Scr_IDOsh_day18	1.33333	2
tRNA-Leu-TAG-3-1	4	4	Neutrophil_IDOsh_day18 up vs Neutrophil_Scr_IDOsh_day18	4	2
tRNA-Lys-CTT-15-1	1	1	No change between Neutrophil_IDOsh_day18 and Neutrophil_Scr_IDOsh_day18	2.10195e-44	0
tRNA-Lys-CTT-16-1	1	1	No change between Neutrophil_IDOsh_day18 and Neutrophil_Scr_IDOsh_day18	2.00628e-26	7.42935e-38
tRNA-Lys-CTT-2-1	1.14286	1.14286	Neutrophil_IDOsh_day18 up vs Neutrophil_Scr_IDOsh_day18	3.2	5.6
tRNA-Lys-CTT-2-2	2.28571	2.28571	Neutrophil_IDOsh_day18 up vs Neutrophil_Scr_IDOsh_day18	3.2	2.8
tRNA-Lys-CTT-3-1	1.77704e-09	-562734000	Neutrophil_IDOsh_day18 down vs Neutrophil_Scr_IDOsh_day18	1.10564e-08	12.4436
tRNA-Lys-CTT-3-2	1.79459e-08	-55723200	Neutrophil_IDOsh_day18 down vs Neutrophil_Scr_IDOsh_day18	2.91969e-12	0.000325389
tRNA-Lys-CTT-3-3	7.08318e-07	-1411800	Neutrophil_IDOsh_day18 down vs Neutrophil_Scr_IDOsh_day18	1.10564e-08	0.0312187
tRNA-Lys-CTT-3-4	205.005	205.005	Neutrophil_IDOsh_day18 up vs Neutrophil_Scr_IDOsh_day18	3.2	0.0312187
tRNA-Lys-CTT-3-5	205.005	205.005	Neutrophil_IDOsh_day18 up vs Neutrophil_Scr_IDOsh_day18	3.2	0.0312187
tRNA-Lys-CTT-3-6	?	?	No change between Neutrophil_IDOsh_day18 and Neutrophil_Scr_IDOsh_day18	9.70611e-15	0.0312187
tRNA-Lys-CTT-3-7	205.005	205.005	Neutrophil_IDOsh_day18 up vs Neutrophil_Scr_IDOsh_day18	3.2	0.0312187
tRNA-Lys-TTT-1-1	?	?	No change between Neutrophil_IDOsh_day18 and Neutrophil_Scr_IDOsh_day18	0	0.333333
tRNA-Lys-TTT-1-2	?	?	No change between Neutrophil_IDOsh_day18 and Neutrophil_Scr_IDOsh_day18	0	0.333333
tRNA-Lys-TTT-1-3	?	?	No change between Neutrophil_IDOsh_day18 and Neutrophil_Scr_IDOsh_day18	0	0.333333
tRNA-Lys-TTT-1-4	?	?	No change between Neutrophil_IDOsh_day18 and Neutrophil_Scr_IDOsh_day18	0	0.333333
tRNA-Lys-TTT-1-5	?	?	No change between Neutrophil_IDOsh_day18 and Neutrophil_Scr_IDOsh_day18	0	0.333333
tRNA-Lys-TTT-1-6	?	?	No change between Neutrophil_IDOsh_day18 and Neutrophil_Scr_IDOsh_day18	0	0.333333
tRNA-Met-CAT-1-2	2	2	Neutrophil_IDOsh_day18 up vs Neutrophil_Scr_IDOsh_day18	1	1
tRNA-Met-CAT-2-1	?	?	No change between Neutrophil_IDOsh_day18 and Neutrophil_Scr_IDOsh_day18	0	2
tRNA-Met-CAT-2-2	1	1	No change between Neutrophil_IDOsh_day18 and Neutrophil_Scr_IDOsh_day18	0	8.88178e-16
tRNA-Pro-CGG-1-1	?	?	No change between Neutrophil_IDOsh_day18 and Neutrophil_Scr_IDOsh_day18	0	0.333333
tRNA-Pro-CGG-1-2	?	?	No change between Neutrophil_IDOsh_day18 and Neutrophil_Scr_IDOsh_day18	0	0.333333
tRNA-Pro-CGG-1-3	?	?	No change between Neutrophil_IDOsh_day18 and Neutrophil_Scr_IDOsh_day18	0	0.333333
tRNA-Pro-TGG-1-1	?	?	No change between Neutrophil_IDOsh_day18 and Neutrophil_Scr_IDOsh_day18	1	0
tRNA-Pro-TGG-2-1	1	1	No change between Neutrophil_IDOsh_day18 and Neutrophil_Scr_IDOsh_day18	0	1.04472e-24
tRNA-Pro-TGG-2-2	1	1	No change between Neutrophil_IDOsh_day18 and Neutrophil_Scr_IDOsh_day18	0	1.04472e-24
tRNA-Pro-TGG-2-3	1	1	No change between Neutrophil_IDOsh_day18 and Neutrophil_Scr_IDOsh_day18	0	1.04472e-24
tRNA-Pro-TGG-2-4	?	?	No change between Neutrophil_IDOsh_day18 and Neutrophil_Scr_IDOsh_day18	0	3
tRNA-SeC-TCA-1-1	1.51456	1.51456	Neutrophil_IDOsh_day18 up vs Neutrophil_Scr_IDOsh_day18	78	103
tRNA-Ser-AGA-1-1	2	2	Neutrophil_IDOsh_day18 up vs Neutrophil_Scr_IDOsh_day18	1	1
tRNA-Ser-AGA-2-1	?	?	No change between Neutrophil_IDOsh_day18 and Neutrophil_Scr_IDOsh_day18	0.333333	0
tRNA-Ser-AGA-2-2	?	?	No change between Neutrophil_IDOsh_day18 and Neutrophil_Scr_IDOsh_day18	0.333333	0
tRNA-Ser-AGA-2-3	?	?	No change between Neutrophil_IDOsh_day18 and Neutrophil_Scr_IDOsh_day18	0.333333	0
tRNA-Ser-AGA-2-4	?	?	No change between Neutrophil_IDOsh_day18 and Neutrophil_Scr_IDOsh_day18	0.333333	0
tRNA-Ser-AGA-2-5	?	?	No change between Neutrophil_IDOsh_day18 and Neutrophil_Scr_IDOsh_day18	0.333333	0
tRNA-Ser-AGA-2-6	?	?	No change between Neutrophil_IDOsh_day18 and Neutrophil_Scr_IDOsh_day18	0.333333	0
tRNA-Ser-GCT-1-1	283387000	283387000	Neutrophil_IDOsh_day18 up vs Neutrophil_Scr_IDOsh_day18	0.166667	1.17625e-09
tRNA-Ser-GCT-2-1	0.333333	-3	Neutrophil_IDOsh_day18 down vs Neutrophil_Scr_IDOsh_day18	0.166667	1
tRNA-Ser-GCT-3-1	?	?	No change between Neutrophil_IDOsh_day18 and Neutrophil_Scr_IDOsh_day18	1	0
tRNA-Ser-GCT-4-1	0.333333	-3	Neutrophil_IDOsh_day18 down vs Neutrophil_Scr_IDOsh_day18	0.166667	1
tRNA-Ser-GCT-4-2	0.333333	-3	Neutrophil_IDOsh_day18 down vs Neutrophil_Scr_IDOsh_day18	0.166667	1
tRNA-Ser-GCT-4-3	0.333333	-3	Neutrophil_IDOsh_day18 down vs Neutrophil_Scr_IDOsh_day18	0.166667	1
tRNA-Ser-GCT-5-1	?	?	No change between Neutrophil_IDOsh_day18 and Neutrophil_Scr_IDOsh_day18	0.166667	0
tRNA-Ser-TGA-1-1	0.666667	-1.5	Neutrophil_IDOsh_day18 down vs Neutrophil_Scr_IDOsh_day18	1	3
tRNA-Thr-TGT-2-1	?	?	No change between Neutrophil_IDOsh_day18 and Neutrophil_Scr_IDOsh_day18	0	1
tRNA-Tyr-GTA-6-1	?	?	No change between Neutrophil_IDOsh_day18 and Neutrophil_Scr_IDOsh_day18	1	0
tRNA-Val-AAC-1-1	1	1	No change between Neutrophil_IDOsh_day18 and Neutrophil_Scr_IDOsh_day18	2.54668e-24	1.57772e-30
tRNA-Val-AAC-1-2	1	1	No change between Neutrophil_IDOsh_day18 and Neutrophil_Scr_IDOsh_day18	2.54668e-24	1.57772e-30
tRNA-Val-AAC-5-1	2.11111	2.11111	Neutrophil_IDOsh_day18 up vs Neutrophil_Scr_IDOsh_day18	1.05556	1
tRNA-Val-CAC-2-1	0.261437	-3.82501	Neutrophil_IDOsh_day18 down vs Neutrophil_Scr_IDOsh_day18	0.000325006	0.00248631
tRNA-Val-CAC-2-2	0.261437	-3.82501	Neutrophil_IDOsh_day18 down vs Neutrophil_Scr_IDOsh_day18	0.000325006	0.00248631
tRNA-Val-CAC-2-3	9622.45	9622.45	Neutrophil_IDOsh_day18 up vs Neutrophil_Scr_IDOsh_day18	11.9622	0.00248631
tRNA-Val-CAC-2-4	0.261437	-3.82501	Neutrophil_IDOsh_day18 down vs Neutrophil_Scr_IDOsh_day18	0.000325006	0.00248631
tRNA-Val-CAC-2-5	1.49718	1.49718	Neutrophil_IDOsh_day18 up vs Neutrophil_Scr_IDOsh_day18	5.98126	7.99006
tRNA-Val-CAC-4-1	3.03787e-06	-329178	Neutrophil_IDOsh_day18 down vs Neutrophil_Scr_IDOsh_day18	1.21515e-05	8
tRNA-Val-TAC-1-1	882891	882891	Neutrophil_IDOsh_day18 up vs Neutrophil_Scr_IDOsh_day18	0.333333	7.55095e-07
tRNA-Val-TAC-1-2	0.166667	-6	Neutrophil_IDOsh_day18 down vs Neutrophil_Scr_IDOsh_day18	0.333333	4
tRNA-Val-TAC-1-3	882891	882891	Neutrophil_IDOsh_day18 up vs Neutrophil_Scr_IDOsh_day18	0.333333	7.55095e-07
tRNA-iMet-CAT-1-1	4	4	Neutrophil_IDOsh_day18 up vs Neutrophil_Scr_IDOsh_day18	0.285714	0.142857
tRNA-iMet-CAT-1-2	4	4	Neutrophil_IDOsh_day18 up vs Neutrophil_Scr_IDOsh_day18	0.285714	0.142857
tRNA-iMet-CAT-1-3	4	4	Neutrophil_IDOsh_day18 up vs Neutrophil_Scr_IDOsh_day18	0.285714	0.142857
tRNA-iMet-CAT-1-4	4	4	Neutrophil_IDOsh_day18 up vs Neutrophil_Scr_IDOsh_day18	0.285714	0.142857
tRNA-iMet-CAT-1-5	4	4	Neutrophil_IDOsh_day18 up vs Neutrophil_Scr_IDOsh_day18	0.285714	0.142857
tRNA-iMet-CAT-1-6	4	4	Neutrophil_IDOsh_day18 up vs Neutrophil_Scr_IDOsh_day18	0.285714	0.142857
tRNA-iMet-CAT-1-7	4	4	Neutrophil_IDOsh_day18 up vs Neutrophil_Scr_IDOsh_day18	0.285714	0.142857
tRNA-iMet-CAT-2-1	1	1	No change between Neutrophil_IDOsh_day18 and Neutrophil_Scr_IDOsh_day18	2.53765e-16	0
tRNA-iMet-CAT-3-1	1	1	No change between Neutrophil_IDOsh_day18 and Neutrophil_Scr_IDOsh_day18	2.53765e-16	0
